# Supplementary material for: Genome-wide DNA methylation profiles in progression to in situ and invasive carcinoma of the breast with impact on gene transcription and prognosis
Source: Genome Biol. 2014 Aug 22;15(8):435. doi: 10.1186/s13059-014-0435-x (PMC4165906; doi:10.1186/s13059-014-0435-x)
Supplement: Additional file 1: — Significance Analysis of Microarrays (SAM) analysis of methylation level of gene regions between the five PAM50 derived subtypes. Gene region, false discovery rate (FDR) q-value and median methylation for each PAM50 subtype. [file 13059_2014_435_MOESM1_ESM.txt]

Gene.ID	qvalue	MedianLumA	MedianLumB	MedianHer2	MedianBasal	MedianNormallike
A1CF_body	0	0.445	0.457	0.522	0.617	0.623
A1CF_exon	0	0.750	0.689	0.819	0.864	0.806
A2BP1_body	0	0.504	0.372	0.551	0.662	0.662
A2BP1_futr	0	0.386	0.294	0.410	0.482	0.450
A2BP1_tss1500	0	0.308	0.287	0.359	0.413	0.358
A2BP1_tutr	0	0.606	0.446	0.655	0.703	0.757
A2LD1_exon	0	0.478	0.476	0.582	0.738	0.592
A2LD1_tss200	0	0.534	0.498	0.595	0.725	0.616
A2ML1_futr	0	0.913	0.919	0.866	0.690	0.886
ABAT_futr	0	0.745	0.764	0.696	0.638	0.671
ABAT_tss1500	0	0.710	0.759	0.683	0.620	0.635
ABAT_tss200	0	0.686	0.739	0.647	0.596	0.613
ABCA12_body	0	0.774	0.826	0.782	0.724	0.719
ABCA13_body	0	0.684	0.600	0.707	0.874	0.808
ABCA6_tss200	0	0.275	0.255	0.382	0.554	0.242
ABCA8_body	0	0.757	0.682	0.772	0.890	0.821
ABCA8_futr	0	0.510	0.393	0.572	0.764	0.621
ABCA8_tss200	0	0.393	0.369	0.529	0.591	0.463
ABCA9_futr	0	0.521	0.507	0.603	0.779	0.646
ABCA9_tss1500	0	0.551	0.506	0.586	0.727	0.645
ABCA9_tutr	0	0.682	0.627	0.696	0.743	0.720
ABCB1_body	0	0.754	0.744	0.641	0.639	0.712
ABCB1_tss1500	0	0.575	0.556	0.659	0.702	0.617
ABCB10_body	0	0.380	0.392	0.310	0.278	0.343
ABCB11_exon	0	0.643	0.655	0.544	0.548	0.555
ABCB11_tss200	0	0.732	0.781	0.649	0.668	0.640
ABCB4_tss1500	0	0.650	0.686	0.604	0.556	0.603
ABCB6_tutr	0	0.774	0.817	0.760	0.675	0.700
ABCB7_tss200	0	0.140	0.118	0.149	0.227	0.178
ABCC11_tss1500	0	0.588	0.554	0.639	0.817	0.613
ABCC4_body	0	0.685	0.702	0.770	0.799	0.765
ABCC4_tutr	0	0.774	0.769	0.882	0.901	0.869
ABCC6_tutr	0	0.291	0.278	0.464	0.517	0.354
ABCC8_body	0	0.717	0.704	0.643	0.591	0.650
ABCC8_tss1500	0	0.611	0.628	0.565	0.503	0.540
ABCF2_tutr	0	0.410	0.469	0.495	0.585	0.511
ABCG1_body	0	0.127	0.106	0.166	0.223	0.141
ABCG4_tss1500	0	0.656	0.709	0.639	0.543	0.600
ABCG5_tss200	0	0.594	0.594	0.660	0.719	0.634
ABCG8_tss200	0	0.594	0.594	0.660	0.719	0.634
ABHD10_tss1500	0	0.119	0.116	0.191	0.267	0.126
ABHD14A_body	0	0.703	0.782	0.731	0.671	0.648
ABHD15_tutr	0	0.792	0.795	0.716	0.689	0.721
ABHD2_body	0	0.771	0.798	0.848	0.874	0.807
ABHD2_tutr	0	0.835	0.864	0.797	0.631	0.777
ABHD8_tutr	0	0.630	0.560	0.259	0.147	0.566
ABI1_body	0	0.799	0.802	0.718	0.691	0.749
ABI2_body	0	0.268	0.297	0.417	0.424	0.309
ABI2_tutr	0	0.881	0.933	0.887	0.857	0.818
ABI3_exon	0	0.561	0.605	0.500	0.373	0.426
ABI3_tss200	0	0.582	0.654	0.525	0.510	0.409
ABL2_tss1500	0	0.524	0.553	0.457	0.414	0.514
ABLIM1_futr	0	0.083	0.251	0.088	0.064	0.081
ABLIM1_tss200	0	0.193	0.297	0.253	0.188	0.187
ABLIM3_tutr	0	0.911	0.834	0.826	0.777	0.901
ABP1_body	0	0.685	0.641	0.724	0.899	0.781
ABR_tutr	0	0.508	0.502	0.573	0.646	0.558
ACADL_exon	0	0.205	0.174	0.172	0.087	0.156
ACADL_tss200	0	0.221	0.232	0.162	0.094	0.145
ACADVL_tutr	0	0.803	0.848	0.839	0.762	0.746
ACAN_body	0	0.796	0.738	0.775	0.891	0.826
ACAN_tutr	0	0.466	0.457	0.596	0.710	0.577
ACAP1_body	0	0.299	0.270	0.441	0.428	0.380
ACAP1_tss1500	0	0.570	0.616	0.431	0.411	0.480
ACAP1_tss200	0	0.155	0.376	0.092	0.097	0.101
ACBD4_body	0	0.604	0.541	0.727	0.755	0.667
ACCN1_tss1500	0	0.334	0.419	0.295	0.260	0.283
ACCN4_body	0	0.530	0.518	0.477	0.388	0.465
ACCN4_tss1500	0	0.268	0.186	0.211	0.278	0.311
ACCN4_tutr	0	0.693	0.690	0.610	0.533	0.634
ACCN5_body	0	0.561	0.443	0.588	0.629	0.613
ACCSL_body	0	0.767	0.695	0.792	0.891	0.845
ACE2_tutr	0	0.601	0.584	0.615	0.717	0.636
ACER3_tutr	0	0.762	0.716	0.828	0.927	0.803
ACMSD_tss1500	0	0.772	0.754	0.656	0.677	0.702
ACN9_futr	0	0.136	0.163	0.052	0.036	0.063
ACN9_tss1500	0	0.843	0.729	0.809	0.921	0.899
ACO2_body	0	0.428	0.480	0.546	0.566	0.450
ACOT11_futr	0	0.726	0.810	0.720	0.671	0.621
ACOT11_tss1500	0	0.618	0.695	0.594	0.526	0.588
ACOT11_tss200	0	0.588	0.684	0.540	0.378	0.431
ACOT2_tss1500	0	0.419	0.406	0.547	0.591	0.459
ACOT7_futr	0	0.314	0.361	0.462	0.442	0.347
ACOT8_body	0	0.617	0.704	0.596	0.533	0.556
ACOT9_tss200	0	0.300	0.259	0.290	0.381	0.319
ACOX2_futr	0	0.564	0.686	0.668	0.645	0.555
ACOXL_futr	0	0.474	0.445	0.540	0.621	0.527
ACOXL_tutr	0	0.317	0.336	0.127	0.122	0.214
ACP5_tutr	0	0.731	0.738	0.621	0.573	0.638
ACPL2_futr	0	0.352	0.315	0.389	0.416	0.353
ACPT_body	0	0.207	0.198	0.322	0.421	0.302
ACR_tss1500	0	0.837	0.799	0.726	0.794	0.799
ACRBP_body	0	0.730	0.720	0.645	0.463	0.635
ACRC_body	0	0.771	0.756	0.843	0.882	0.836
ACSBG1_body	0	0.592	0.697	0.611	0.575	0.539
ACSBG2_body	0	0.527	0.512	0.417	0.395	0.420
ACSBG2_futr	0	0.217	0.283	0.099	0.117	0.188
ACSF2_body	0	0.206	0.222	0.456	0.384	0.227
ACSL4_body	0	0.689	0.711	0.780	0.830	0.763
ACSL4_futr	0	0.397	0.308	0.400	0.429	0.449
ACSL5_futr	0	0.444	0.546	0.166	0.126	0.334
ACSL5_tss200	0	0.646	0.684	0.834	0.865	0.732
ACSM1_tss1500	0	0.837	0.858	0.785	0.732	0.775
ACSM1_tss200	0	0.793	0.819	0.721	0.641	0.753
ACSM2A_body	0	0.738	0.762	0.688	0.627	0.696
ACSM5_futr	0	0.833	0.825	0.708	0.590	0.795
ACSM5_tss1500	0	0.817	0.861	0.828	0.726	0.789
ACSM5_tutr	0	0.811	0.857	0.789	0.678	0.743
ACSS1_body	0	0.408	0.447	0.360	0.314	0.346
ACSS2_body	0	0.510	0.519	0.578	0.622	0.546
ACSS2_tutr	0	0.772	0.834	0.891	0.845	0.807
ACTBL2_tss1500	0	0.829	0.744	0.866	0.875	0.882
ACTC1_tutr	0	0.451	0.389	0.500	0.711	0.538
ACTL6B_body	0	0.466	0.496	0.438	0.341	0.362
ACTL7B_tss1500	0	0.830	0.756	0.779	0.854	0.863
ACTL9_exon	0	0.379	0.341	0.437	0.484	0.425
ACTL9_tss1500	0	0.477	0.388	0.600	0.619	0.566
ACTL9_tss200	0	0.645	0.649	0.723	0.749	0.702
ACTN2_body	0	0.744	0.685	0.740	0.857	0.815
ACTN2_tss200	0	0.207	0.345	0.333	0.053	0.236
ACTR1A_tutr	0	0.344	0.401	0.168	0.084	0.208
ACTR3C_tss1500	0	0.818	0.850	0.819	0.658	0.746
ACTRT2_exon	0	0.530	0.468	0.623	0.667	0.633
ACTRT2_futr	0	0.205	0.180	0.249	0.288	0.217
ACTRT2_tutr	0	0.680	0.571	0.789	0.949	0.897
ACVR1B_tutr	0	0.904	0.912	0.854	0.810	0.881
ACVRL1_tss1500	0	0.160	0.240	0.181	0.107	0.147
ACY3_body	0	0.667	0.647	0.547	0.472	0.569
ACYP1_tss1500	0	0.272	0.330	0.459	0.597	0.337
ADA_body	0	0.148	0.261	0.109	0.106	0.154
ADAD1_body	0	0.892	0.812	0.871	0.945	0.908
ADAM17_body	0	0.763	0.763	0.872	0.883	0.792
ADAM23_body	0	0.622	0.550	0.586	0.685	0.713
ADAM23_tutr	0	0.719	0.737	0.824	0.854	0.829
ADAM28_tutr	0	0.601	0.632	0.738	0.808	0.656
ADAM29_body	0	0.789	0.674	0.750	0.845	0.835
ADAM32_body	0	0.705	0.703	0.598	0.595	0.669
ADAM5P_tss200	0	0.581	0.734	0.596	0.529	0.517
ADAM7_body	0	0.753	0.705	0.824	0.887	0.836
ADAMTS12_tss1500	0	0.502	0.639	0.485	0.351	0.481
ADAMTS12_tss200	0	0.373	0.471	0.375	0.054	0.352
ADAMTS13_tss200	0	0.530	0.525	0.450	0.396	0.454
ADAMTS16_body	0	0.661	0.573	0.567	0.720	0.699
ADAMTS16_tutr	0	0.654	0.592	0.602	0.745	0.722
ADAMTS18_tss1500	0	0.204	0.191	0.209	0.307	0.221
ADAMTS2_body	0	0.592	0.537	0.661	0.766	0.647
ADAMTS3_body	0	0.526	0.651	0.441	0.273	0.457
ADAMTS4_body	0	0.560	0.675	0.595	0.553	0.492
ADAMTS4_exon	0	0.285	0.351	0.393	0.408	0.322
ADAMTS5_body	0	0.509	0.529	0.655	0.741	0.567
ADAMTS6_tutr	0	0.727	0.686	0.893	0.926	0.850
ADAMTS7_tss1500	0	0.412	0.459	0.352	0.322	0.390
ADAMTS8_tss1500	0	0.480	0.537	0.370	0.346	0.388
ADAMTS9_body	0	0.440	0.430	0.508	0.536	0.399
ADAMTSL1_exon	0	0.037	0.358	0.038	0.035	0.037
ADAMTSL1_tss1500	0	0.432	0.516	0.128	0.109	0.149
ADAMTSL3_futr	0	0.118	0.204	0.121	0.126	0.094
ADAMTSL5_body	0	0.626	0.701	0.567	0.460	0.565
ADAP1_tss1500	0	0.703	0.734	0.628	0.599	0.629
ADAP2_body	0	0.183	0.324	0.170	0.127	0.152
ADAP2_tutr	0	0.603	0.627	0.555	0.503	0.576
ADARB1_tss1500	0	0.319	0.315	0.553	0.587	0.455
ADC_body	0	0.883	0.874	0.802	0.782	0.854
ADC_tss1500	0	0.335	0.345	0.454	0.468	0.359
ADCY10_body	0	0.603	0.594	0.711	0.838	0.681
ADCY10_futr	0	0.892	0.832	0.929	0.954	0.926
ADCY3_exon	0	0.711	0.743	0.740	0.638	0.628
ADCY4_body	0	0.603	0.608	0.502	0.447	0.528
ADCY4_exon	0	0.307	0.406	0.289	0.056	0.240
ADCY4_tss1500	0	0.568	0.595	0.574	0.377	0.540
ADCY4_tss200	0	0.526	0.652	0.526	0.075	0.491
ADCY6_futr	0	0.151	0.157	0.296	0.416	0.178
ADCY6_tutr	0	0.756	0.816	0.706	0.612	0.703
ADCY7_body	0	0.738	0.786	0.730	0.682	0.688
ADCY8_tss200	0	0.197	0.264	0.285	0.303	0.250
ADCYAP1_tss1500	0	0.252	0.289	0.159	0.147	0.137
ADCYAP1R1_body	0	0.563	0.517	0.601	0.781	0.657
ADCYAP1R1_futr	0	0.166	0.120	0.218	0.263	0.208
ADD1_futr	0	0.650	0.625	0.469	0.469	0.585
ADD2_tutr	0	0.853	0.787	0.880	0.899	0.889
ADD3_tss1500	0	0.375	0.345	0.183	0.200	0.224
ADH1B_tss1500	0	0.651	0.662	0.536	0.511	0.585
ADH1B_tutr	0	0.642	0.636	0.689	0.697	0.743
ADH1C_tss200	0	0.474	0.516	0.503	0.669	0.401
ADH7_tss1500	0	0.905	0.872	0.774	0.795	0.851
ADIG_body	0	0.444	0.427	0.500	0.580	0.495
ADIG_exon	0	0.916	0.943	0.925	0.835	0.863
ADIG_futr	0	0.804	0.860	0.823	0.685	0.742
ADIPOR1_tss1500	0	0.214	0.181	0.306	0.320	0.273
ADM2_body	0	0.405	0.486	0.423	0.351	0.400
ADM2_tss1500	0	0.510	0.536	0.414	0.260	0.461
ADNP2_tss1500	0	0.758	0.828	0.746	0.710	0.710
ADORA1_tss1500	0	0.410	0.505	0.310	0.238	0.316
ADORA1_tss200	0	0.338	0.380	0.245	0.101	0.210
ADORA2A_futr	0	0.769	0.783	0.733	0.634	0.714
ADORA2A_tss200	0	0.738	0.736	0.643	0.605	0.676
ADORA2A_tutr	0	0.756	0.786	0.779	0.620	0.677
ADORA3_body	0	0.582	0.611	0.547	0.452	0.507
ADORA3_tss200	0	0.259	0.311	0.462	0.452	0.308
ADPRHL2_tutr	0	0.945	0.963	0.959	0.793	0.888
ADRBK1_tutr	0	0.845	0.834	0.780	0.740	0.787
ADSSL1_tutr	0	0.594	0.619	0.712	0.904	0.652
AEN_futr	0	0.540	0.660	0.424	0.101	0.354
AES_tutr	0	0.691	0.699	0.653	0.581	0.599
AFAP1_futr	0	0.779	0.810	0.733	0.636	0.739
AFAP1L1_tss1500	0	0.428	0.495	0.338	0.204	0.361
AFF3_futr	0	0.402	0.371	0.562	0.576	0.496
AFF3_tss1500	0	0.614	0.637	0.521	0.490	0.568
AFF3_tss200	0	0.790	0.784	0.621	0.551	0.722
AFF4_body	0	0.807	0.798	0.761	0.673	0.769
AFF4_tutr	0	0.723	0.754	0.823	0.701	0.693
AFMID_tss1500	0	0.264	0.264	0.308	0.399	0.292
AGAP1_tss1500	0	0.324	0.328	0.208	0.170	0.279
AGAP11_tss1500	0	0.209	0.294	0.381	0.423	0.262
AGAP2_body	0	0.387	0.358	0.524	0.537	0.448
AGAP2_tss200	0	0.631	0.622	0.223	0.195	0.520
AGAP2_tutr	0	0.332	0.327	0.477	0.511	0.368
AGAP5_exon	0	0.871	0.816	0.909	0.917	0.926
AGAP6_body	0	0.431	0.406	0.484	0.588	0.442
AGBL4_body	0	0.821	0.834	0.786	0.733	0.795
AGBL4_tss1500	0	0.425	0.429	0.521	0.546	0.432
AGBL4_tutr	0	0.662	0.620	0.463	0.488	0.587
AGER_tss200	0	0.728	0.772	0.734	0.660	0.713
AGFG2_body	0	0.766	0.789	0.689	0.650	0.731
AGK_body	0	0.840	0.856	0.810	0.704	0.803
AGPAT2_body	0	0.794	0.803	0.770	0.697	0.753
AGPAT2_tss1500	0	0.562	0.561	0.401	0.432	0.497
AGPAT6_body	0	0.565	0.635	0.715	0.686	0.575
AGR2_body	0	0.667	0.617	0.833	0.872	0.768
AGR2_exon	0	0.511	0.473	0.677	0.681	0.526
AGR2_futr	0	0.713	0.699	0.814	0.881	0.813
AGR2_tss1500	0	0.661	0.630	0.736	0.810	0.730
AGR2_tss200	0	0.224	0.203	0.303	0.337	0.203
AGR3_futr	0	0.487	0.426	0.640	0.854	0.561
AGR3_tss1500	0	0.788	0.738	0.921	0.927	0.883
AGR3_tss200	0	0.603	0.581	0.841	0.790	0.666
AGRP_body	0	0.775	0.813	0.772	0.707	0.709
AGRP_tutr	0	0.278	0.384	0.244	0.181	0.236
AGTR1_exon	0	0.273	0.190	0.406	0.333	0.249
AGTRAP_body	0	0.440	0.482	0.490	0.556	0.415
AGTRAP_tss1500	0	0.142	0.174	0.232	0.246	0.145
AGXT2_body	0	0.848	0.824	0.724	0.742	0.834
AGXT2L1_tss1500	0	0.208	0.227	0.334	0.388	0.236
AHCTF1_futr	0	0.464	0.389	0.470	0.508	0.469
AHCY_body	0	0.654	0.615	0.745	0.801	0.682
AHCYL1_body	0	0.092	0.099	0.146	0.226	0.093
AHCYL1_tss1500	0	0.237	0.215	0.331	0.500	0.328
AHDC1_futr	0	0.291	0.339	0.451	0.403	0.325
AHDC1_tutr	0	0.618	0.747	0.688	0.544	0.533
AHNAK_tss1500	0	0.119	0.115	0.182	0.231	0.125
AHNAK_tutr	0	0.776	0.776	0.795	0.662	0.747
AHR_body	0	0.451	0.498	0.568	0.703	0.540
AHR_tss1500	0	0.814	0.907	0.894	0.887	0.714
AHSA2_tutr	0	0.495	0.434	0.643	0.836	0.600
AHSG_exon	0	0.658	0.600	0.706	0.820	0.719
AHSG_tss1500	0	0.710	0.643	0.772	0.867	0.770
AHSG_tss200	0	0.714	0.621	0.802	0.911	0.802
AHSG_tutr	0	0.848	0.790	0.882	0.932	0.916
AHSP_exon	0	0.470	0.347	0.480	0.592	0.539
AHSP_tss1500	0	0.696	0.671	0.730	0.834	0.807
AHSP_tss200	0	0.119	0.085	0.122	0.285	0.175
AIFM1_exon	0	0.402	0.320	0.399	0.482	0.466
AIFM1_tss1500	0	0.330	0.249	0.267	0.365	0.361
AIFM1_tss200	0	0.289	0.209	0.254	0.353	0.330
AIFM3_tss200	0	0.481	0.561	0.448	0.449	0.485
AIM1_body	0	0.836	0.820	0.672	0.626	0.710
AIM2_futr	0	0.369	0.275	0.423	0.540	0.496
AIM2_tss1500	0	0.660	0.459	0.366	0.471	0.663
AIM2_tss200	0	0.571	0.441	0.222	0.333	0.580
AIP_body	0	0.854	0.865	0.764	0.730	0.811
AIPL1_tutr	0	0.540	0.530	0.661	0.686	0.631
AJAP1_body	0	0.609	0.514	0.547	0.645	0.646
AJAP1_tutr	0	0.715	0.657	0.717	0.833	0.798
AK2_tutr	0	0.605	0.536	0.712	0.863	0.632
AKAP12_tss200	0	0.519	0.503	0.391	0.432	0.467
AKAP12_tutr	0	0.873	0.900	0.810	0.777	0.862
AKAP14_tss1500	0	0.488	0.505	0.603	0.649	0.488
AKAP3_body	0	0.829	0.772	0.875	0.925	0.884
AKAP7_futr	0	0.111	0.205	0.168	0.145	0.103
AKAP7_tutr	0	0.744	0.746	0.572	0.596	0.591
AKNA_futr	0	0.350	0.484	0.094	0.074	0.085
AKNAD1_body	0	0.196	0.227	0.305	0.380	0.201
AKR1B1_tss1500	0	0.542	0.672	0.506	0.146	0.436
AKR1B1_tss200	0	0.297	0.318	0.294	0.080	0.293
AKR1B10_tss200	0	0.310	0.434	0.446	0.475	0.332
AKR1C2_tss1500	0	0.757	0.762	0.708	0.618	0.710
AKR1CL1_body	0	0.562	0.553	0.642	0.746	0.608
AKR1D1_tss1500	0	0.744	0.782	0.690	0.640	0.685
AKR1D1_tutr	0	0.113	0.118	0.198	0.400	0.132
AKR7A3_body	0	0.489	0.474	0.561	0.763	0.658
AKR7L_tss1500	0	0.487	0.503	0.426	0.350	0.417
AKT1_futr	0	0.208	0.226	0.280	0.385	0.254
AKT2_futr	0	0.140	0.153	0.286	0.342	0.191
AKT2_tutr	0	0.821	0.851	0.772	0.735	0.742
ALB_tss200	0	0.556	0.584	0.652	0.787	0.602
ALDH16A1_tutr	0	0.880	0.876	0.817	0.739	0.844
ALDH1A1_tss1500	0	0.591	0.560	0.622	0.733	0.722
ALDH1A2_futr	0	0.362	0.431	0.351	0.205	0.246
ALDH1A3_body	0	0.505	0.536	0.414	0.381	0.447
ALDH1A3_tutr	0	0.803	0.839	0.887	0.918	0.852
ALDH1L1_tss1500	0	0.227	0.419	0.402	0.207	0.233
ALDH1L2_body	0	0.408	0.487	0.389	0.140	0.270
ALDH1L2_tutr	0	0.610	0.535	0.761	0.779	0.709
ALDH3A1_tss200	0	0.749	0.848	0.751	0.668	0.670
ALDH3B1_tss200	0	0.544	0.589	0.533	0.480	0.514
ALDH3B1_tutr	0	0.839	0.903	0.840	0.797	0.802
ALDH3B2_tss1500	0	0.511	0.488	0.605	0.599	0.517
ALDH3B2_tss200	0	0.287	0.327	0.392	0.393	0.266
ALDH5A1_tss1500	0	0.331	0.412	0.216	0.157	0.204
ALDH7A1_body	0	0.151	0.161	0.304	0.290	0.159
ALDOB_tss1500	0	0.608	0.628	0.654	0.738	0.687
ALDOC_exon	0	0.445	0.391	0.272	0.055	0.132
ALDOC_tss200	0	0.441	0.429	0.360	0.079	0.195
ALG1_tutr	0	0.384	0.421	0.197	0.166	0.187
ALG1L_futr	0	0.563	0.483	0.529	0.760	0.560
ALG1L2_tss200	0	0.781	0.785	0.686	0.670	0.704
ALKBH6_tss1500	0	0.175	0.151	0.253	0.206	0.219
ALKBH7_tss1500	0	0.572	0.503	0.607	0.673	0.622
ALLC_body	0	0.698	0.550	0.610	0.753	0.730
ALMS1P_tss200	0	0.641	0.680	0.566	0.495	0.602
ALOX12P2_tss200	0	0.734	0.714	0.688	0.628	0.667
ALOX15_tss200	0	0.370	0.471	0.323	0.221	0.293
ALOX15B_tss200	0	0.069	0.216	0.112	0.090	0.069
ALOX5_tutr	0	0.334	0.355	0.490	0.572	0.373
ALOX5AP_exon	0	0.754	0.726	0.647	0.603	0.714
ALOX5AP_tss200	0	0.577	0.580	0.444	0.364	0.517
ALPK3_tss200	0	0.728	0.726	0.612	0.563	0.693
ALPL_body	0	0.467	0.598	0.419	0.251	0.384
ALPL_exon	0	0.181	0.336	0.175	0.107	0.146
ALPL_futr	0	0.608	0.681	0.564	0.472	0.499
ALPL_tss1500	0	0.509	0.437	0.576	0.650	0.585
ALPPL2_tutr	0	0.545	0.575	0.595	0.691	0.597
ALS2CR11_tss200	0	0.566	0.657	0.569	0.517	0.443
ALS2CR12_futr	0	0.802	0.836	0.811	0.777	0.735
ALS2CR8_futr	0	0.616	0.600	0.708	0.686	0.682
ALX1_body	0	0.475	0.423	0.271	0.142	0.286
ALX3_tutr	0	0.838	0.828	0.814	0.717	0.797
ALX4_exon	0	0.232	0.260	0.163	0.082	0.195
AMAC1L3_body	0	0.464	0.435	0.536	0.568	0.516
AMBP_exon	0	0.435	0.570	0.529	0.503	0.438
AMBP_tss200	0	0.595	0.581	0.401	0.403	0.512
AMBRA1_exon	0	0.842	0.899	0.848	0.830	0.761
AMELX_tss1500	0	0.525	0.513	0.605	0.650	0.568
AMIGO2_body	0	0.642	0.842	0.905	0.820	0.723
AMMECR1_tutr	0	0.512	0.503	0.734	0.799	0.648
AMMECR1L_exon	0	0.133	0.146	0.256	0.337	0.160
AMN1_tss1500	0	0.585	0.396	0.394	0.465	0.557
AMOTL2_tutr	0	0.582	0.597	0.701	0.692	0.617
AMPD1_body	0	0.847	0.812	0.916	0.915	0.879
AMPD1_tss200	0	0.471	0.516	0.620	0.664	0.567
AMPD2_tss1500	0	0.772	0.798	0.757	0.681	0.719
AMPH_tutr	0	0.491	0.437	0.598	0.714	0.576
AMTN_tss1500	0	0.652	0.647	0.673	0.806	0.693
AMY1A_tss1500	0	0.832	0.762	0.895	0.919	0.891
AMY1B_tss1500	0	0.832	0.762	0.895	0.919	0.891
AMY1C_tss1500	0	0.832	0.762	0.895	0.919	0.891
AMY2A_body	0	0.694	0.699	0.851	0.891	0.686
AMY2B_exon	0	0.738	0.706	0.789	0.831	0.797
AMZ1_futr	0	0.234	0.269	0.139	0.187	0.203
AMZ1_tss200	0	0.395	0.347	0.468	0.514	0.418
ANG_futr	0	0.687	0.671	0.730	0.818	0.708
ANGEL1_tss1500	0	0.672	0.636	0.555	0.550	0.585
ANGPT1_tss200	0	0.692	0.723	0.589	0.467	0.599
ANGPT2_tss1500	0	0.734	0.756	0.584	0.642	0.673
ANGPT4_body	0	0.178	0.248	0.180	0.129	0.128
ANGPTL2_futr	0	0.680	0.752	0.638	0.582	0.565
ANGPTL2_tss1500	0	0.559	0.681	0.555	0.391	0.465
ANGPTL2_tss200	0	0.608	0.684	0.515	0.113	0.456
ANGPTL5_tss200	0	0.342	0.356	0.501	0.565	0.392
ANGPTL6_exon	0	0.771	0.782	0.665	0.653	0.715
ANK1_futr	0	0.337	0.350	0.296	0.095	0.296
ANK1_tss1500	0	0.178	0.231	0.168	0.059	0.113
ANK3_exon	0	0.476	0.413	0.525	0.568	0.549
ANKMY1_futr	0	0.260	0.247	0.327	0.396	0.264
ANKMY1_tutr	0	0.767	0.796	0.753	0.691	0.739
ANKMY2_tutr	0	0.716	0.717	0.758	0.836	0.746
ANKRD13A_tutr	0	0.353	0.355	0.567	0.570	0.389
ANKRD13D_tutr	0	0.137	0.121	0.236	0.253	0.169
ANKRD2_tss1500	0	0.555	0.560	0.901	0.843	0.765
ANKRD20A1_body	0	0.547	0.507	0.570	0.633	0.583
ANKRD20A3_body	0	0.547	0.507	0.570	0.633	0.583
ANKRD22_body	0	0.634	0.556	0.683	0.753	0.694
ANKRD24_tss200	0	0.288	0.320	0.448	0.477	0.352
ANKRD24_tutr	0	0.802	0.848	0.775	0.722	0.761
ANKRD30A_body	0	0.521	0.517	0.594	0.661	0.560
ANKRD30B_futr	0	0.134	0.396	0.248	0.236	0.157
ANKRD30B_tss200	0	0.288	0.366	0.367	0.404	0.325
ANKRD33_futr	0	0.635	0.727	0.645	0.595	0.596
ANKRD34B_tss200	0	0.219	0.278	0.131	0.094	0.197
ANKRD35_body	0	0.567	0.629	0.497	0.290	0.417
ANKRD37_body	0	0.172	0.155	0.229	0.271	0.186
ANKRD44_exon	0	0.855	0.825	0.730	0.629	0.801
ANKRD45_tss1500	0	0.360	0.306	0.546	0.741	0.559
ANKRD45_tutr	0	0.860	0.787	0.884	0.941	0.902
ANKRD53_body	0	0.671	0.729	0.718	0.600	0.627
ANKRD58_futr	0	0.507	0.452	0.521	0.552	0.563
ANKRD9_futr	0	0.354	0.321	0.455	0.558	0.462
ANKS1B_body	0	0.756	0.786	0.649	0.591	0.665
ANKS4B_body	0	0.331	0.375	0.655	0.524	0.365
ANKS4B_exon	0	0.321	0.356	0.755	0.681	0.451
ANKS6_body	0	0.428	0.516	0.648	0.645	0.594
ANO10_tutr	0	0.852	0.879	0.863	0.735	0.846
ANO2_tss200	0	0.662	0.658	0.499	0.373	0.621
ANO7_exon	0	0.144	0.158	0.215	0.391	0.164
ANO7_tss200	0	0.261	0.321	0.330	0.465	0.311
ANO8_tss1500	0	0.134	0.142	0.194	0.245	0.154
ANO9_tss1500	0	0.353	0.374	0.477	0.458	0.353
ANP32C_exon	0	0.635	0.566	0.688	0.787	0.705
ANP32C_tss1500	0	0.815	0.664	0.804	0.905	0.827
ANP32C_tss200	0	0.180	0.141	0.198	0.293	0.228
ANPEP_tss1500	0	0.444	0.457	0.392	0.268	0.404
ANTXRL_tss1500	0	0.711	0.664	0.611	0.492	0.690
ANXA1_futr	0	0.394	0.579	0.376	0.223	0.266
ANXA11_futr	0	0.619	0.699	0.602	0.571	0.612
ANXA11_tutr	0	0.823	0.896	0.834	0.761	0.785
ANXA13_exon	0	0.896	0.929	0.885	0.834	0.823
ANXA6_body	0	0.680	0.763	0.709	0.680	0.662
ANXA8L2_body	0	0.810	0.818	0.816	0.716	0.777
ANXA8L2_exon	0	0.662	0.666	0.640	0.523	0.622
ANXA8L2_tss200	0	0.747	0.789	0.744	0.652	0.716
ANXA9_futr	0	0.232	0.211	0.354	0.464	0.276
ANXA9_tss1500	0	0.659	0.568	0.752	0.786	0.704
AOAH_futr	0	0.691	0.696	0.339	0.322	0.646
AOAH_tss200	0	0.148	0.252	0.063	0.071	0.134
AOC2_tss200	0	0.758	0.829	0.756	0.660	0.683
AOC2_tutr	0	0.270	0.432	0.295	0.259	0.227
AOC3_body	0	0.648	0.656	0.765	0.773	0.698
AOC3_futr	0	0.223	0.301	0.426	0.496	0.264
AOX1_body	0	0.792	0.750	0.859	0.906	0.838
AP1AR_body	0	0.144	0.141	0.228	0.253	0.156
AP1G1_body	0	0.800	0.801	0.878	0.912	0.839
AP1G2_tutr	0	0.072	0.158	0.045	0.039	0.049
AP1M2_exon	0	0.127	0.118	0.172	0.229	0.161
AP1M2_tutr	0	0.228	0.368	0.092	0.086	0.089
AP1S1_body	0	0.695	0.723	0.681	0.613	0.681
AP1S1_tss1500	0	0.489	0.538	0.389	0.394	0.444
AP2A2_tss1500	0	0.724	0.762	0.704	0.631	0.670
AP2B1_tutr	0	0.788	0.819	0.766	0.683	0.733
AP4S1_body	0	0.776	0.740	0.793	0.907	0.829
APBA2_body	0	0.498	0.505	0.595	0.678	0.559
APBA2_futr	0	0.615	0.578	0.675	0.766	0.679
APBA2_tss1500	0	0.503	0.479	0.566	0.592	0.549
APBA2_tss200	0	0.548	0.503	0.607	0.697	0.611
APBA2_tutr	0	0.816	0.713	0.856	0.928	0.904
APBB1IP_body	0	0.428	0.393	0.587	0.553	0.473
APBB1IP_tss1500	0	0.236	0.119	0.132	0.138	0.238
APBB1IP_tutr	0	0.617	0.562	0.742	0.771	0.704
APBB2_tss1500	0	0.290	0.278	0.406	0.453	0.360
APCDD1_tss1500	0	0.626	0.727	0.677	0.580	0.567
APCS_body	0	0.513	0.493	0.610	0.719	0.599
APCS_tss1500	0	0.319	0.300	0.338	0.440	0.446
APCS_tss200	0	0.544	0.477	0.615	0.794	0.597
APCS_tutr	0	0.378	0.263	0.444	0.588	0.515
APEH_body	0	0.460	0.445	0.560	0.596	0.512
APEH_tutr	0	0.827	0.886	0.874	0.830	0.735
APEX2_futr	0	0.365	0.307	0.324	0.411	0.396
APEX2_tss1500	0	0.211	0.141	0.183	0.253	0.247
APEX2_tss200	0	0.304	0.237	0.248	0.343	0.345
APH1B_tutr	0	0.613	0.641	0.805	0.820	0.677
APLN_exon	0	0.447	0.365	0.458	0.479	0.469
APLN_tss1500	0	0.320	0.206	0.324	0.379	0.387
APLN_tss200	0	0.301	0.228	0.302	0.375	0.366
APLNR_futr	0	0.190	0.315	0.099	0.081	0.112
APOA1_futr	0	0.783	0.829	0.886	0.891	0.869
APOA1_tss200	0	0.583	0.562	0.705	0.773	0.633
APOA1_tutr	0	0.278	0.354	0.172	0.076	0.174
APOA5_exon	0	0.240	0.233	0.298	0.498	0.326
APOB_body	0	0.619	0.580	0.649	0.797	0.755
APOBEC1_tss200	0	0.514	0.483	0.639	0.648	0.596
APOBEC3A_body	0	0.799	0.832	0.756	0.694	0.794
APOBEC3B_body	0	0.677	0.679	0.627	0.529	0.632
APOBEC3C_body	0	0.452	0.593	0.413	0.153	0.314
APOBEC3C_futr	0	0.071	0.134	0.055	0.033	0.056
APOBEC3C_tss200	0	0.185	0.307	0.129	0.069	0.125
APOBEC3D_tss1500	0	0.582	0.623	0.681	0.705	0.573
APOBEC3F_body	0	0.611	0.674	0.598	0.543	0.581
APOBEC3G_body	0	0.829	0.816	0.761	0.706	0.829
APOBEC3H_body	0	0.766	0.763	0.653	0.612	0.721
APOBEC3H_futr	0	0.719	0.680	0.614	0.568	0.645
APOBEC3H_tss200	0	0.226	0.328	0.136	0.104	0.181
APOBEC4_tss200	0	0.328	0.377	0.554	0.650	0.513
APOBEC4_tutr	0	0.812	0.759	0.792	0.901	0.846
APOC1_tss1500	0	0.528	0.726	0.597	0.447	0.471
APOC1_tss200	0	0.439	0.571	0.413	0.397	0.421
APOC1P1_tss1500	0	0.727	0.771	0.658	0.604	0.654
APOC1P1_tss200	0	0.628	0.684	0.643	0.585	0.562
APOC2_futr	0	0.805	0.792	0.763	0.662	0.758
APOC3_body	0	0.657	0.706	0.744	0.777	0.694
APOF_futr	0	0.618	0.608	0.737	0.968	0.720
APOH_tss1500	0	0.919	0.817	0.895	0.945	0.942
APOH_tss200	0	0.513	0.411	0.476	0.574	0.552
APOH_tutr	0	0.873	0.755	0.845	0.936	0.926
APOL1_body	0	0.499	0.554	0.481	0.370	0.425
APOL3_futr	0	0.795	0.784	0.679	0.742	0.739
APOL4_body	0	0.603	0.639	0.525	0.249	0.468
APOL6_tss1500	0	0.651	0.690	0.735	0.572	0.593
APOL6_tss200	0	0.366	0.520	0.353	0.131	0.302
APOO_body	0	0.416	0.338	0.381	0.445	0.443
AQP1_exon	0	0.790	0.830	0.833	0.781	0.726
AQP1_futr	0	0.582	0.627	0.540	0.331	0.484
AQP1_tss200	0	0.550	0.564	0.526	0.248	0.436
AQP10_tss200	0	0.490	0.566	0.393	0.407	0.466
AQP11_tutr	0	0.715	0.709	0.853	0.876	0.745
AQP2_body	0	0.622	0.634	0.566	0.491	0.575
AQP4_body	0	0.447	0.499	0.349	0.297	0.377
AQP5_exon	0	0.499	0.542	0.437	0.365	0.444
AQP5_tutr	0	0.417	0.463	0.305	0.208	0.339
AQP6_body	0	0.423	0.463	0.529	0.573	0.451
AQP7P1_tss1500	0	0.668	0.645	0.716	0.797	0.716
AQP8_tss200	0	0.822	0.799	0.758	0.699	0.826
AQP9_tss200	0	0.816	0.845	0.718	0.681	0.735
AQP9_tutr	0	0.756	0.724	0.799	0.937	0.905
AR_body	0	0.712	0.709	0.803	0.827	0.748
AR_futr	0	0.248	0.181	0.236	0.301	0.264
AR_tss1500	0	0.276	0.267	0.400	0.419	0.318
ARAF_tutr	0	0.734	0.757	0.832	0.776	0.725
ARAP3_tss1500	0	0.723	0.768	0.679	0.604	0.638
ARF4_body	0	0.149	0.184	0.270	0.333	0.147
ARF5_tutr	0	0.797	0.793	0.721	0.660	0.691
ARFIP2_body	0	0.507	0.533	0.642	0.776	0.598
ARFRP1_tutr	0	0.708	0.755	0.687	0.532	0.603
ARGLU1_body	0	0.825	0.839	0.747	0.720	0.746
ARHGAP10_tss1500	0	0.115	0.138	0.079	0.036	0.087
ARHGAP15_futr	0	0.794	0.799	0.659	0.650	0.788
ARHGAP15_tss1500	0	0.591	0.590	0.321	0.445	0.566
ARHGAP17_body	0	0.759	0.802	0.713	0.709	0.689
ARHGAP24_futr	0	0.304	0.274	0.448	0.489	0.330
ARHGAP24_tutr	0	0.818	0.758	0.884	0.887	0.885
ARHGAP25_futr	0	0.680	0.677	0.532	0.481	0.627
ARHGAP27_tss200	0	0.449	0.420	0.536	0.502	0.449
ARHGAP28_body	0	0.723	0.668	0.800	0.860	0.729
ARHGAP28_futr	0	0.703	0.616	0.788	0.899	0.828
ARHGAP28_tss1500	0	0.580	0.466	0.477	0.729	0.638
ARHGAP28_tutr	0	0.812	0.731	0.865	0.932	0.910
ARHGAP29_tss1500	0	0.812	0.812	0.740	0.637	0.739
ARHGAP30_body	0	0.681	0.695	0.578	0.430	0.607
ARHGAP30_exon	0	0.708	0.750	0.615	0.522	0.626
ARHGAP30_tss1500	0	0.875	0.888	0.756	0.710	0.820
ARHGAP6_exon	0	0.150	0.116	0.198	0.237	0.234
ARHGAP6_tss1500	0	0.117	0.098	0.127	0.201	0.151
ARHGAP8_body	0	0.553	0.549	0.397	0.399	0.506
ARHGAP9_body	0	0.120	0.124	0.215	0.312	0.148
ARHGDIB_tss1500	0	0.807	0.857	0.749	0.663	0.702
ARHGEF1_body	0	0.468	0.454	0.573	0.802	0.566
ARHGEF10_tutr	0	0.414	0.589	0.607	0.618	0.447
ARHGEF11_body	0	0.740	0.779	0.686	0.663	0.690
ARHGEF15_body	0	0.389	0.562	0.467	0.461	0.388
ARHGEF15_futr	0	0.747	0.776	0.686	0.660	0.648
ARHGEF16_tutr	0	0.681	0.715	0.586	0.545	0.618
ARHGEF17_exon	0	0.131	0.115	0.202	0.220	0.149
ARHGEF17_tutr	0	0.545	0.601	0.473	0.429	0.470
ARHGEF18_tss1500	0	0.452	0.545	0.602	0.521	0.481
ARHGEF19_futr	0	0.709	0.722	0.739	0.611	0.684
ARHGEF3_tss1500	0	0.165	0.146	0.227	0.274	0.173
ARHGEF6_tss1500	0	0.208	0.277	0.455	0.462	0.278
ARHGEF6_tutr	0	0.751	0.812	0.855	0.899	0.811
ARHGEF9_futr	0	0.450	0.319	0.429	0.515	0.507
ARHGEF9_tss200	0	0.267	0.204	0.290	0.363	0.310
ARHGEF9_tutr	0	0.444	0.522	0.382	0.319	0.334
ARID1A_body	0	0.219	0.397	0.218	0.199	0.213
ARID1A_tutr	0	0.846	0.808	0.936	0.936	0.903
ARID2_body	0	0.326	0.302	0.409	0.429	0.366
ARID3A_body	0	0.699	0.695	0.635	0.592	0.641
ARID3B_body	0	0.564	0.667	0.561	0.488	0.497
ARID3B_exon	0	0.326	0.264	0.284	0.370	0.340
ARIH2_body	0	0.796	0.770	0.692	0.693	0.756
ARL13A_body	0	0.540	0.471	0.606	0.645	0.566
ARL2_tss1500	0	0.289	0.261	0.353	0.520	0.394
ARL4C_exon	0	0.434	0.393	0.170	0.125	0.262
ARL4C_tss1500	0	0.860	0.905	0.796	0.728	0.808
ARL6IP5_tss1500	0	0.697	0.640	0.542	0.446	0.651
ARL8A_body	0	0.380	0.442	0.532	0.547	0.406
ARMC2_body	0	0.692	0.765	0.731	0.693	0.660
ARMC3_tutr	0	0.672	0.645	0.735	0.821	0.722
ARMC9_body	0	0.815	0.833	0.782	0.728	0.763
ARMCX1_tss1500	0	0.269	0.227	0.341	0.352	0.321
ARMCX5_tss1500	0	0.475	0.434	0.521	0.565	0.544
ARMCX5_tss200	0	0.334	0.248	0.319	0.397	0.409
ARMS2_tutr	0	0.843	0.750	0.850	0.866	0.885
ARNTL2_tss1500	0	0.311	0.325	0.228	0.180	0.290
ARPC2_body	0	0.732	0.768	0.679	0.593	0.661
ARPP-21_futr	0	0.645	0.676	0.618	0.505	0.573
ARRB2_body	0	0.586	0.575	0.431	0.401	0.481
ARRDC1_body	0	0.188	0.183	0.236	0.290	0.217
ARRDC2_tutr	0	0.788	0.916	0.852	0.688	0.669
ARRDC4_futr	0	0.065	0.084	0.118	0.180	0.085
ARSD_exon	0	0.124	0.091	0.197	0.232	0.137
ARSD_tutr	0	0.793	0.822	0.761	0.675	0.774
ARSF_body	0	0.755	0.701	0.826	0.881	0.851
ARSF_futr	0	0.240	0.328	0.413	0.378	0.262
ARSF_tutr	0	0.250	0.191	0.214	0.451	0.374
ART3_body	0	0.234	0.237	0.399	0.591	0.257
ARTN_futr	0	0.175	0.178	0.316	0.335	0.235
ARV1_body	0	0.615	0.638	0.551	0.517	0.572
ARX_tutr	0	0.328	0.176	0.357	0.425	0.430
ASAM_tutr	0	0.613	0.589	0.676	0.742	0.646
ASAP3_tss1500	0	0.300	0.368	0.235	0.203	0.241
ASB10_tutr	0	0.787	0.730	0.625	0.701	0.785
ASB11_tss200	0	0.606	0.595	0.663	0.772	0.683
ASB12_body	0	0.845	0.793	0.867	0.945	0.938
ASB12_exon	0	0.637	0.602	0.602	0.745	0.679
ASB12_tss1500	0	0.316	0.275	0.304	0.435	0.348
ASB12_tutr	0	0.664	0.628	0.598	0.717	0.731
ASB15_futr	0	0.619	0.591	0.737	0.871	0.759
ASB16_exon	0	0.291	0.294	0.392	0.415	0.335
ASB16_tss1500	0	0.491	0.414	0.611	0.714	0.560
ASB16_tss200	0	0.173	0.175	0.326	0.392	0.228
ASB18_tss1500	0	0.635	0.592	0.642	0.704	0.659
ASB2_exon	0	0.738	0.774	0.694	0.618	0.687
ASB2_tutr	0	0.470	0.496	0.550	0.591	0.478
ASB5_tutr	0	0.876	0.897	0.809	0.924	0.921
ASB6_body	0	0.160	0.172	0.266	0.301	0.177
ASCC1_tutr	0	0.836	0.770	0.894	0.915	0.874
ASCC2_body	0	0.102	0.133	0.205	0.279	0.092
ASCL3_exon	0	0.797	0.783	0.896	0.922	0.840
ASCL3_tss200	0	0.727	0.706	0.885	0.916	0.837
ASCL4_tss1500	0	0.392	0.301	0.546	0.579	0.412
ASCL4_tss200	0	0.518	0.410	0.600	0.608	0.510
ASCL4_tutr	0	0.398	0.516	0.430	0.436	0.339
ASFMR1_body	0	0.330	0.244	0.301	0.365	0.374
ASGR1_exon	0	0.413	0.474	0.547	0.523	0.408
ASGR1_tss200	0	0.355	0.450	0.468	0.452	0.384
ASH1L_futr	0	0.730	0.708	0.671	0.613	0.696
ASH2L_tutr	0	0.869	0.895	0.874	0.741	0.802
ASRGL1_tss200	0	0.580	0.598	0.476	0.408	0.502
ASRGL1_tutr	0	0.599	0.601	0.658	0.706	0.663
ASTN2_body	0	0.704	0.726	0.667	0.573	0.674
ASTN2_tss1500	0	0.332	0.420	0.213	0.143	0.202
ASXL2_body	0	0.744	0.777	0.735	0.596	0.690
ATAD3C_tss1500	0	0.725	0.738	0.695	0.631	0.689
ATF1_body	0	0.927	0.929	0.903	0.812	0.921
ATF6_tutr	0	0.860	0.926	0.884	0.702	0.803
ATF6B_tss1500	0	0.361	0.365	0.493	0.500	0.387
ATF7_body	0	0.282	0.252	0.366	0.420	0.346
ATG16L1_body	0	0.665	0.632	0.713	0.781	0.691
ATG4A_body	0	0.421	0.315	0.364	0.450	0.431
ATG4A_tss1500	0	0.469	0.383	0.407	0.474	0.496
ATG4A_tss200	0	0.495	0.436	0.464	0.529	0.541
ATG4A_tutr	0	0.821	0.778	0.888	0.880	0.812
ATG4D_tutr	0	0.772	0.761	0.689	0.629	0.691
ATG7_futr	0	0.285	0.366	0.073	0.067	0.186
ATG7_tutr	0	0.763	0.829	0.784	0.737	0.703
ATOH1_exon	0	0.184	0.214	0.162	0.098	0.144
ATOH8_body	0	0.513	0.645	0.479	0.391	0.484
ATOH8_tss1500	0	0.399	0.442	0.224	0.168	0.365
ATP10B_body	0	0.571	0.463	0.650	0.803	0.669
ATP10B_exon	0	0.756	0.646	0.795	0.851	0.879
ATP10B_futr	0	0.682	0.523	0.640	0.720	0.663
ATP10B_tss1500	0	0.692	0.602	0.717	0.812	0.787
ATP10B_tutr	0	0.573	0.496	0.664	0.823	0.697
ATP10D_body	0	0.615	0.663	0.264	0.201	0.547
ATP11A_tutr	0	0.842	0.816	0.772	0.868	0.888
ATP11B_body	0	0.286	0.270	0.151	0.156	0.225
ATP13A3_tss200	0	0.618	0.583	0.739	0.805	0.705
ATP13A4_body	0	0.779	0.703	0.824	0.859	0.771
ATP13A4_exon	0	0.494	0.500	0.622	0.603	0.489
ATP13A4_tss200	0	0.113	0.116	0.254	0.199	0.122
ATP13A5_body	0	0.835	0.634	0.813	0.843	0.800
ATP13A5_tss1500	0	0.781	0.607	0.836	0.847	0.737
ATP13A5_tss200	0	0.312	0.335	0.458	0.423	0.296
ATP1A2_futr	0	0.753	0.805	0.752	0.699	0.757
ATP1A4_exon	0	0.555	0.570	0.803	0.850	0.665
ATP1B1_body	0	0.190	0.226	0.317	0.446	0.329
ATP1B4_tss200	0	0.772	0.826	0.866	0.905	0.857
ATP2A1_exon	0	0.863	0.894	0.792	0.792	0.857
ATP2B1_tutr	0	0.789	0.783	0.919	0.953	0.836
ATP2B2_tutr	0	0.273	0.271	0.374	0.466	0.384
ATP2B3_tss200	0	0.556	0.518	0.575	0.620	0.559
ATP4A_body	0	0.438	0.481	0.408	0.347	0.359
ATP4B_futr	0	0.659	0.702	0.752	0.835	0.755
ATP4B_tss1500	0	0.567	0.563	0.658	0.745	0.616
ATP4B_tss200	0	0.646	0.676	0.717	0.773	0.748
ATP5D_body	0	0.143	0.124	0.167	0.234	0.162
ATP5G2_tss1500	0	0.467	0.518	0.406	0.313	0.403
ATP5G2_tutr	0	0.615	0.688	0.588	0.593	0.572
ATP5S_body	0	0.530	0.505	0.729	0.734	0.572
ATP6AP1_exon	0	0.424	0.293	0.441	0.526	0.462
ATP6AP1L_body	0	0.800	0.860	0.766	0.656	0.729
ATP6V0A1_tutr	0	0.758	0.835	0.784	0.716	0.694
ATP6V0A2_body	0	0.304	0.309	0.262	0.150	0.277
ATP6V0A4_tutr	0	0.884	0.929	0.910	0.821	0.811
ATP6V0C_tss1500	0	0.227	0.276	0.129	0.099	0.179
ATP6V0E2_body	0	0.221	0.206	0.275	0.313	0.256
ATP6V1B1_exon	0	0.595	0.603	0.727	0.715	0.603
ATP6V1B2_tss1500	0	0.186	0.254	0.233	0.105	0.132
ATP6V1C1_body	0	0.828	0.773	0.849	0.943	0.881
ATP6V1C1_tss1500	0	0.533	0.557	0.367	0.223	0.406
ATP6V1G1_tss1500	0	0.227	0.234	0.356	0.480	0.301
ATP6V1G3_tss200	0	0.739	0.684	0.804	0.879	0.876
ATP7A_body	0	0.815	0.834	0.900	0.952	0.924
ATP7A_tutr	0	0.684	0.738	0.770	0.704	0.639
ATP8A2_tutr	0	0.830	0.834	0.793	0.691	0.767
ATP8B2_body	0	0.186	0.169	0.328	0.381	0.277
ATP8B4_futr	0	0.809	0.795	0.700	0.617	0.743
ATP9A_tutr	0	0.564	0.627	0.415	0.333	0.565
ATPAF2_body	0	0.472	0.465	0.404	0.331	0.434
ATPBD4_body	0	0.382	0.354	0.457	0.477	0.432
ATRX_body	0	0.347	0.209	0.296	0.379	0.392
ATRX_futr	0	0.360	0.265	0.325	0.373	0.376
ATRX_tss1500	0	0.443	0.240	0.404	0.510	0.490
ATXN3L_tss1500	0	0.813	0.841	0.885	0.916	0.868
ATXN3L_tutr	0	0.787	0.823	0.889	0.919	0.863
ATXN7L1_futr	0	0.466	0.599	0.473	0.338	0.325
ATXN7L1_tss1500	0	0.624	0.730	0.676	0.553	0.526
AURKB_tss1500	0	0.335	0.342	0.466	0.547	0.429
AVEN_body	0	0.603	0.631	0.757	0.850	0.715
AVEN_tutr	0	0.454	0.440	0.631	0.683	0.516
AVIL_exon	0	0.181	0.173	0.342	0.394	0.164
AVIL_tss200	0	0.126	0.131	0.255	0.308	0.128
AVP_exon	0	0.681	0.658	0.602	0.557	0.625
AVP_tss1500	0	0.854	0.770	0.878	0.911	0.901
AVP_tss200	0	0.798	0.747	0.738	0.691	0.784
AVP_tutr	0	0.411	0.391	0.285	0.063	0.250
AVPR1A_tutr	0	0.669	0.603	0.726	0.786	0.739
AVPR2_exon	0	0.652	0.649	0.761	0.695	0.719
AVPR2_tutr	0	0.586	0.553	0.621	0.666	0.617
AWAT2_tutr	0	0.601	0.570	0.517	0.491	0.527
AZGP1_body	0	0.508	0.534	0.582	0.615	0.532
AZGP1_tss200	0	0.318	0.233	0.328	0.405	0.299
AZU1_body	0	0.809	0.834	0.777	0.717	0.782
B2M_tss1500	0	0.260	0.401	0.109	0.067	0.161
B3GALT2_exon	0	0.505	0.505	0.643	0.689	0.508
B3GALT2_tss1500	0	0.718	0.731	0.854	0.919	0.757
B3GALT4_tss1500	0	0.591	0.587	0.510	0.434	0.544
B3GALT5_exon	0	0.753	0.779	0.875	0.852	0.820
B3GAT1_futr	0	0.700	0.623	0.728	0.789	0.737
B3GAT1_tutr	0	0.517	0.462	0.547	0.571	0.548
B3GAT2_tss1500	0	0.242	0.343	0.175	0.071	0.152
B3GNT1_exon	0	0.662	0.691	0.729	0.715	0.626
B3GNT2_body	0	0.820	0.727	0.849	0.969	0.922
B3GNT5_futr	0	0.311	0.356	0.202	0.139	0.227
B3GNT5_tss1500	0	0.569	0.701	0.760	0.568	0.648
B3GNT6_tss200	0	0.564	0.583	0.424	0.385	0.485
B3GNT7_tss1500	0	0.578	0.581	0.571	0.476	0.531
B4GALT1_body	0	0.505	0.572	0.386	0.354	0.420
B4GALT1_tss1500	0	0.434	0.413	0.369	0.291	0.348
B4GALT5_body	0	0.144	0.164	0.145	0.271	0.150
B4GALT6_body	0	0.807	0.778	0.762	0.606	0.807
B4GALT6_tss1500	0	0.395	0.445	0.241	0.131	0.215
B4GALT7_tutr	0	0.453	0.515	0.401	0.365	0.404
BACE1_body	0	0.591	0.747	0.766	0.764	0.654
BACH2_tutr	0	0.574	0.572	0.745	0.791	0.792
BAG2_body	0	0.729	0.764	0.628	0.595	0.685
BAG3_body	0	0.596	0.575	0.730	0.717	0.660
BAG4_tutr	0	0.656	0.715	0.580	0.494	0.559
BAGE_futr	0	0.712	0.679	0.727	0.788	0.762
BAGE2_futr	0	0.712	0.679	0.727	0.788	0.762
BAGE3_futr	0	0.712	0.679	0.727	0.788	0.762
BAGE4_exon	0	0.712	0.679	0.727	0.788	0.762
BAGE5_exon	0	0.712	0.679	0.727	0.788	0.762
BAHD1_futr	0	0.586	0.633	0.516	0.486	0.508
BAI1_tutr	0	0.420	0.383	0.522	0.533	0.473
BAIAP2L2_body	0	0.718	0.779	0.778	0.650	0.705
BAIAP3_body	0	0.648	0.720	0.613	0.564	0.638
BAIAP3_tss200	0	0.106	0.214	0.076	0.077	0.079
BAMBI_tutr	0	0.791	0.705	0.851	0.935	0.763
BANF1_body	0	0.410	0.373	0.455	0.512	0.350
BANK1_tss200	0	0.520	0.524	0.406	0.366	0.458
BARD1_tss1500	0	0.394	0.333	0.264	0.125	0.174
BARHL2_tss1500	0	0.326	0.422	0.382	0.210	0.269
BARHL2_tss200	0	0.361	0.438	0.345	0.290	0.302
BASE_tss200	0	0.366	0.277	0.391	0.483	0.420
BAT2L1_tss200	0	0.676	0.720	0.856	0.873	0.653
BAT4_body	0	0.697	0.778	0.757	0.689	0.643
BATF_tss1500	0	0.589	0.552	0.627	0.725	0.664
BATF2_body	0	0.390	0.449	0.305	0.153	0.315
BAZ2A_tutr	0	0.762	0.829	0.773	0.712	0.723
BBC3_futr	0	0.182	0.265	0.151	0.124	0.162
BBC3_tutr	0	0.658	0.690	0.654	0.613	0.588
BBOX1_body	0	0.616	0.548	0.752	0.804	0.704
BBOX1_futr	0	0.613	0.580	0.797	0.704	0.639
BBOX1_tss1500	0	0.386	0.429	0.546	0.485	0.400
BBS12_tutr	0	0.924	0.891	0.920	0.798	0.901
BBS7_body	0	0.360	0.388	0.306	0.257	0.300
BBX_futr	0	0.312	0.315	0.243	0.139	0.199
BCAM_tutr	0	0.490	0.528	0.476	0.367	0.380
BCAN_body	0	0.385	0.355	0.239	0.224	0.279
BCAN_futr	0	0.443	0.471	0.437	0.190	0.345
BCAN_tss1500	0	0.514	0.568	0.373	0.271	0.412
BCAN_tss200	0	0.150	0.137	0.162	0.054	0.112
BCAS1_futr	0	0.442	0.383	0.478	0.528	0.463
BCAS1_tss200	0	0.225	0.185	0.309	0.489	0.402
BCAS4_tss1500	0	0.502	0.557	0.353	0.227	0.393
BCHE_futr	0	0.516	0.518	0.276	0.222	0.406
BCKDHB_body	0	0.235	0.442	0.474	0.441	0.292
BCKDK_tss1500	0	0.677	0.670	0.601	0.557	0.607
BCL10_futr	0	0.328	0.283	0.419	0.486	0.408
BCL10_tss200	0	0.604	0.517	0.805	0.909	0.724
BCL11A_futr	0	0.196	0.250	0.114	0.067	0.087
BCL11B_tutr	0	0.662	0.592	0.743	0.941	0.927
BCL2_body	0	0.253	0.239	0.396	0.417	0.332
BCL2_tutr	0	0.665	0.695	0.773	0.807	0.728
BCL2A1_body	0	0.903	0.907	0.882	0.805	0.876
BCL2A1_exon	0	0.658	0.681	0.562	0.430	0.637
BCL2L1_tutr	0	0.456	0.432	0.473	0.652	0.468
BCL2L14_futr	0	0.796	0.759	0.541	0.491	0.691
BCL2L14_tutr	0	0.717	0.666	0.827	0.875	0.787
BCL2L15_body	0	0.758	0.728	0.854	0.891	0.831
BCL2L15_tutr	0	0.423	0.401	0.531	0.616	0.468
BCL8_body	0	0.782	0.720	0.803	0.934	0.896
BCL9_body	0	0.669	0.586	0.775	0.922	0.758
BCL9_futr	0	0.519	0.503	0.357	0.179	0.444
BCL9L_futr	0	0.148	0.139	0.176	0.244	0.183
BCL9L_tss200	0	0.184	0.169	0.233	0.324	0.231
BCMO1_tss1500	0	0.574	0.668	0.712	0.554	0.560
BCOR_tutr	0	0.796	0.846	0.899	0.899	0.825
BCR_exon	0	0.487	0.427	0.401	0.314	0.459
BCR_tss1500	0	0.099	0.121	0.208	0.175	0.096
BDKRB1_body	0	0.558	0.543	0.641	0.778	0.583
BDKRB1_tss1500	0	0.742	0.795	0.727	0.674	0.717
BDNF_tutr	0	0.765	0.662	0.885	0.920	0.833
BEAN_body	0	0.395	0.588	0.493	0.431	0.388
BECN1_body	0	0.775	0.739	0.840	0.853	0.804
BEND2_futr	0	0.929	0.778	0.869	0.955	0.918
BEND2_tss1500	0	0.642	0.600	0.683	0.849	0.752
BEND2_tss200	0	0.837	0.765	0.855	0.895	0.881
BEND4_tss200	0	0.412	0.429	0.261	0.338	0.374
BEST1_exon	0	0.714	0.801	0.774	0.708	0.671
BEST1_tutr	0	0.407	0.428	0.528	0.568	0.444
BEST2_tss200	0	0.829	0.844	0.762	0.732	0.771
BEST2_tutr	0	0.188	0.199	0.282	0.319	0.210
BEST3_futr	0	0.500	0.497	0.643	0.697	0.532
BEST3_tss200	0	0.143	0.238	0.142	0.133	0.152
BET3L_tss1500	0	0.645	0.679	0.747	0.738	0.666
BEX1_tutr	0	0.674	0.636	0.738	0.838	0.841
BEX2_exon	0	0.343	0.287	0.332	0.401	0.405
BEX2_tss1500	0	0.652	0.600	0.701	0.691	0.694
BEX4_futr	0	0.526	0.449	0.501	0.532	0.554
BEX4_tss200	0	0.299	0.226	0.282	0.365	0.326
BEYLA_body	0	0.414	0.347	0.550	0.617	0.522
BEYLA_tss1500	0	0.234	0.188	0.318	0.494	0.329
BFSP2_futr	0	0.813	0.814	0.733	0.709	0.794
BGLAP_tss1500	0	0.683	0.749	0.634	0.592	0.663
BGLAP_tss200	0	0.582	0.621	0.445	0.430	0.530
BHLHE22_tutr	0	0.394	0.234	0.304	0.399	0.383
BHLHE23_exon	0	0.276	0.376	0.264	0.184	0.173
BHLHE41_tutr	0	0.420	0.435	0.542	0.562	0.502
BHMT_body	0	0.485	0.578	0.463	0.320	0.442
BHMT_exon	0	0.595	0.675	0.534	0.460	0.442
BHMT_tss200	0	0.622	0.705	0.578	0.530	0.577
BICC1_body	0	0.579	0.546	0.654	0.737	0.651
BICC1_exon	0	0.172	0.236	0.185	0.064	0.145
BICC1_tss200	0	0.131	0.307	0.147	0.044	0.081
BICC1_tutr	0	0.764	0.671	0.780	0.874	0.877
BID_tutr	0	0.712	0.736	0.596	0.497	0.666
BIN2_exon	0	0.784	0.811	0.720	0.525	0.705
BIN2_tss1500	0	0.791	0.812	0.703	0.623	0.734
BIN2_tss200	0	0.795	0.822	0.695	0.545	0.685
BIN3_body	0	0.827	0.857	0.851	0.751	0.743
BIRC2_body	0	0.827	0.790	0.758	0.697	0.754
BIRC5_body	0	0.867	0.889	0.897	0.795	0.834
BIRC7_tss200	0	0.663	0.727	0.614	0.511	0.603
BLCAP_body	0	0.414	0.432	0.543	0.720	0.421
BLID_futr	0	0.529	0.496	0.472	0.674	0.556
BLID_tss1500	0	0.407	0.392	0.438	0.635	0.510
BLID_tss200	0	0.595	0.595	0.615	0.788	0.688
BLK_body	0	0.506	0.526	0.635	0.657	0.587
BLK_tss1500	0	0.809	0.834	0.683	0.693	0.790
BLOC1S3_tutr	0	0.381	0.335	0.436	0.505	0.373
BLVRA_body	0	0.366	0.505	0.329	0.314	0.346
BMF_exon	0	0.645	0.566	0.547	0.487	0.575
BMF_futr	0	0.163	0.135	0.220	0.247	0.203
BMF_tutr	0	0.569	0.570	0.612	0.672	0.560
BMP10_tss1500	0	0.863	0.748	0.864	0.905	0.917
BMP2_futr	0	0.164	0.317	0.182	0.084	0.125
BMP2_tutr	0	0.660	0.633	0.733	0.901	0.825
BMP3_futr	0	0.066	0.212	0.036	0.028	0.043
BMP3_tss200	0	0.045	0.133	0.039	0.033	0.044
BMP4_body	0	0.534	0.511	0.618	0.621	0.573
BMP5_futr	0	0.670	0.635	0.819	0.878	0.773
BMP7_tss1500	0	0.488	0.507	0.428	0.347	0.443
BMPER_body	0	0.803	0.764	0.671	0.768	0.824
BMPR1A_body	0	0.810	0.855	0.823	0.731	0.729
BMPR1B_body	0	0.581	0.621	0.428	0.296	0.467
BMX_tss1500	0	0.777	0.757	0.826	0.860	0.801
BNC1_tss1500	0	0.508	0.541	0.410	0.362	0.445
BNIP3_tss1500	0	0.414	0.478	0.407	0.296	0.341
BNIP3L_tss1500	0	0.487	0.500	0.642	0.638	0.594
BNIPL_body	0	0.404	0.428	0.676	0.786	0.560
BNIPL_tss1500	0	0.700	0.691	0.847	0.818	0.741
BNIPL_tss200	0	0.368	0.346	0.618	0.604	0.553
BOC_futr	0	0.740	0.755	0.717	0.643	0.635
BOK_body	0	0.282	0.320	0.363	0.452	0.309
BOK_tss1500	0	0.381	0.370	0.501	0.524	0.428
BPESC1_body	0	0.781	0.778	0.695	0.620	0.727
BPI_futr	0	0.360	0.595	0.089	0.053	0.118
BPI_tss1500	0	0.611	0.699	0.555	0.376	0.457
BPI_tss200	0	0.761	0.835	0.636	0.391	0.666
BPIL1_body	0	0.657	0.712	0.634	0.483	0.573
BPIL1_tss1500	0	0.711	0.759	0.789	0.932	0.856
BPIL1_tss200	0	0.476	0.434	0.539	0.689	0.528
BPTF_tutr	0	0.672	0.677	0.807	0.748	0.651
BRAP_tutr	0	0.250	0.237	0.389	0.465	0.272
BRCA2_tss1500	0	0.314	0.393	0.127	0.071	0.146
BRD4_body	0	0.830	0.874	0.842	0.797	0.741
BRD4_futr	0	0.240	0.277	0.328	0.402	0.265
BRD7_tutr	0	0.751	0.801	0.778	0.691	0.718
BRD7P3_tss1500	0	0.776	0.829	0.816	0.926	0.913
BRD8_tutr	0	0.751	0.777	0.751	0.544	0.704
BRF2_body	0	0.789	0.830	0.819	0.728	0.769
BRI3_body	0	0.450	0.514	0.440	0.318	0.377
BRPF1_tutr	0	0.670	0.719	0.573	0.525	0.630
BRPF3_tutr	0	0.808	0.851	0.827	0.791	0.739
BRS3_body	0	0.126	0.208	0.214	0.322	0.178
BRS3_futr	0	0.382	0.451	0.420	0.540	0.455
BSCL2_tss1500	0	0.609	0.579	0.849	0.863	0.766
BSPRY_tss1500	0	0.530	0.506	0.573	0.616	0.577
BTBD16_body	0	0.678	0.725	0.635	0.474	0.606
BTBD16_tss200	0	0.583	0.569	0.488	0.381	0.488
BTBD17_tutr	0	0.463	0.422	0.572	0.632	0.641
BTBD18_tss1500	0	0.829	0.781	0.904	0.932	0.826
BTBD18_tss200	0	0.167	0.192	0.322	0.392	0.229
BTBD19_exon	0	0.550	0.647	0.551	0.469	0.486
BTBD2_tss1500	0	0.551	0.549	0.689	0.777	0.566
BTBD3_tss1500	0	0.644	0.643	0.716	0.831	0.729
BTBD3_tss200	0	0.136	0.129	0.178	0.247	0.152
BTBD6_tss1500	0	0.442	0.452	0.521	0.570	0.464
BTBD7_futr	0	0.737	0.751	0.638	0.578	0.623
BTD_body	0	0.585	0.585	0.732	0.727	0.620
BTD_tutr	0	0.505	0.458	0.617	0.689	0.592
BTF3_tss1500	0	0.158	0.154	0.170	0.259	0.156
BTF3L1_tss1500	0	0.829	0.819	0.909	0.925	0.874
BTG1_tutr	0	0.270	0.440	0.079	0.073	0.084
BTG2_tutr	0	0.119	0.189	0.222	0.364	0.150
BTG3_tss1500	0	0.421	0.392	0.330	0.303	0.354
BTG4_body	0	0.818	0.776	0.674	0.708	0.789
BTLA_body	0	0.864	0.824	0.755	0.767	0.845
BTLA_tss1500	0	0.737	0.699	0.414	0.567	0.750
BTLA_tss200	0	0.835	0.765	0.692	0.709	0.796
BTLA_tutr	0	0.794	0.654	0.743	0.898	0.884
BTN2A2_body	0	0.949	0.962	0.946	0.844	0.933
BTN2A2_tutr	0	0.739	0.781	0.727	0.722	0.663
BTN3A3_body	0	0.739	0.733	0.604	0.505	0.645
BTN3A3_futr	0	0.593	0.612	0.515	0.402	0.528
BTNL3_body	0	0.667	0.592	0.705	0.751	0.671
BTNL8_body	0	0.680	0.585	0.745	0.815	0.762
BTNL9_futr	0	0.110	0.102	0.150	0.247	0.220
BTNL9_tss1500	0	0.623	0.570	0.630	0.679	0.662
BUB1_body	0	0.380	0.402	0.288	0.280	0.335
BUB1B_tss1500	0	0.427	0.388	0.557	0.719	0.569
BVES_futr	0	0.348	0.378	0.217	0.144	0.253
BZRAP1_body	0	0.241	0.229	0.443	0.475	0.315
BZRAP1_exon	0	0.754	0.759	0.665	0.653	0.702
BZRAP1_futr	0	0.618	0.674	0.540	0.422	0.510
BZRAP1_tss1500	0	0.719	0.758	0.597	0.545	0.634
BZRAP1_tss200	0	0.597	0.623	0.437	0.316	0.502
C10orf10_body	0	0.874	0.929	0.888	0.803	0.814
C10orf10_tutr	0	0.823	0.842	0.844	0.701	0.757
C10orf104_body	0	0.737	0.770	0.716	0.618	0.659
C10orf105_exon	0	0.740	0.799	0.757	0.653	0.705
C10orf107_futr	0	0.539	0.534	0.651	0.611	0.543
C10orf107_tss1500	0	0.534	0.569	0.678	0.613	0.565
C10orf107_tss200	0	0.175	0.159	0.387	0.313	0.172
C10orf114_tss1500	0	0.826	0.694	0.859	0.906	0.851
C10orf116_body	0	0.223	0.283	0.372	0.403	0.239
C10orf116_exon	0	0.147	0.151	0.208	0.305	0.203
C10orf116_tss1500	0	0.290	0.329	0.404	0.445	0.363
C10orf12_tutr	0	0.546	0.595	0.531	0.434	0.464
C10orf122_futr	0	0.625	0.642	0.534	0.477	0.565
C10orf125_exon	0	0.393	0.366	0.194	0.063	0.290
C10orf128_tss200	0	0.303	0.301	0.114	0.117	0.243
C10orf128_tutr	0	0.491	0.399	0.504	0.550	0.555
C10orf129_tss200	0	0.663	0.796	0.753	0.836	0.736
C10orf137_body	0	0.460	0.473	0.617	0.746	0.524
C10orf140_tutr	0	0.818	0.772	0.882	0.897	0.796
C10orf2_body	0	0.650	0.567	0.934	0.950	0.863
C10orf25_body	0	0.696	0.758	0.694	0.580	0.582
C10orf26_body	0	0.330	0.473	0.503	0.438	0.323
C10orf27_futr	0	0.693	0.696	0.608	0.567	0.632
C10orf28_tss1500	0	0.213	0.202	0.339	0.338	0.210
C10orf4_futr	0	0.120	0.107	0.155	0.217	0.153
C10orf47_futr	0	0.658	0.645	0.681	0.838	0.721
C10orf50_tss1500	0	0.695	0.672	0.752	0.855	0.808
C10orf53_tss1500	0	0.286	0.264	0.295	0.387	0.323
C10orf53_tutr	0	0.473	0.429	0.636	0.691	0.646
C10orf54_tutr	0	0.644	0.682	0.556	0.375	0.544
C10orf67_tss1500	0	0.781	0.733	0.845	0.901	0.828
C10orf71_body	0	0.713	0.638	0.755	0.890	0.729
C10orf71_exon	0	0.688	0.684	0.747	0.849	0.788
C10orf71_tss200	0	0.504	0.486	0.613	0.651	0.599
C10orf71_tutr	0	0.526	0.442	0.590	0.661	0.588
C10orf76_tss1500	0	0.474	0.332	0.353	0.480	0.436
C10orf82_body	0	0.868	0.884	0.834	0.756	0.803
C10orf88_tutr	0	0.745	0.760	0.707	0.573	0.692
C10orf90_body	0	0.509	0.406	0.504	0.603	0.570
C10orf90_tss1500	0	0.604	0.479	0.518	0.747	0.619
C10orf90_tss200	0	0.594	0.569	0.622	0.689	0.685
C10orf90_tutr	0	0.702	0.554	0.696	0.810	0.748
C10orf91_body	0	0.374	0.366	0.256	0.221	0.291
C10orf91_tss1500	0	0.439	0.498	0.379	0.349	0.374
C10orf91_tss200	0	0.359	0.363	0.278	0.239	0.302
C10orf93_body	0	0.755	0.693	0.603	0.613	0.716
C10orf93_exon	0	0.059	0.064	0.144	0.162	0.075
C10orf96_body	0	0.727	0.677	0.556	0.549	0.640
C10orf96_futr	0	0.715	0.745	0.638	0.621	0.689
C10orf96_tutr	0	0.588	0.587	0.764	0.858	0.720
C11orf2_tss1500	0	0.825	0.900	0.876	0.848	0.778
C11orf21_body	0	0.654	0.695	0.597	0.544	0.648
C11orf21_exon	0	0.622	0.639	0.513	0.402	0.586
C11orf21_tss1500	0	0.645	0.696	0.566	0.441	0.560
C11orf21_tss200	0	0.587	0.631	0.543	0.469	0.536
C11orf24_futr	0	0.247	0.403	0.446	0.402	0.290
C11orf36_body	0	0.532	0.496	0.569	0.640	0.561
C11orf41_body	0	0.745	0.723	0.710	0.844	0.801
C11orf41_exon	0	0.639	0.612	0.684	0.822	0.707
C11orf41_tss1500	0	0.650	0.595	0.643	0.740	0.683
C11orf41_tss200	0	0.405	0.395	0.409	0.511	0.408
C11orf45_futr	0	0.641	0.692	0.523	0.365	0.496
C11orf48_futr	0	0.248	0.226	0.356	0.464	0.318
C11orf52_futr	0	0.272	0.321	0.413	0.406	0.284
C11orf52_tss200	0	0.411	0.409	0.549	0.557	0.431
C11orf53_tss200	0	0.614	0.601	0.564	0.681	0.685
C11orf58_tutr	0	0.550	0.581	0.766	0.753	0.626
C11orf60_tutr	0	0.602	0.584	0.693	0.853	0.668
C11orf66_body	0	0.644	0.679	0.764	0.729	0.681
C11orf66_tutr	0	0.563	0.656	0.612	0.524	0.523
C11orf70_body	0	0.921	0.894	0.839	0.819	0.898
C11orf83_tss1500	0	0.687	0.622	0.769	0.857	0.780
C11orf87_tss1500	0	0.785	0.652	0.707	0.810	0.846
C11orf90_body	0	0.522	0.564	0.518	0.463	0.479
C11orf91_body	0	0.524	0.577	0.553	0.394	0.484
C11orf91_exon	0	0.378	0.354	0.217	0.139	0.251
C11orf92_futr	0	0.514	0.548	0.522	0.407	0.471
C11orf93_futr	0	0.590	0.621	0.707	0.751	0.667
C11orf93_tss1500	0	0.602	0.648	0.573	0.473	0.532
C12orf12_exon	0	0.816	0.794	0.851	0.895	0.840
C12orf34_futr	0	0.584	0.658	0.499	0.456	0.513
C12orf35_body	0	0.619	0.649	0.885	0.953	0.809
C12orf36_tss1500	0	0.716	0.653	0.568	0.522	0.648
C12orf4_body	0	0.735	0.772	0.702	0.660	0.681
C12orf49_tutr	0	0.783	0.851	0.777	0.641	0.741
C12orf54_tss200	0	0.902	0.806	0.782	0.942	0.913
C12orf57_tutr	0	0.522	0.433	0.597	0.607	0.590
C12orf66_tutr	0	0.926	0.912	0.857	0.791	0.907
C12orf71_tss1500	0	0.651	0.739	0.717	0.622	0.590
C12orf72_tss1500	0	0.818	0.849	0.773	0.674	0.726
C12orf75_tutr	0	0.834	0.829	0.922	0.955	0.923
C12orf77_tss1500	0	0.531	0.720	0.522	0.432	0.541
C13orf15_tss1500	0	0.275	0.243	0.145	0.141	0.192
C13orf18_body	0	0.751	0.782	0.698	0.625	0.656
C13orf23_body	0	0.542	0.542	0.666	0.735	0.663
C13orf26_body	0	0.647	0.663	0.568	0.497	0.607
C13orf26_futr	0	0.754	0.775	0.635	0.605	0.694
C13orf26_tss200	0	0.643	0.689	0.558	0.524	0.606
C13orf27_tss1500	0	0.922	0.917	0.910	0.793	0.904
C13orf28_exon	0	0.581	0.549	0.681	0.761	0.692
C13orf28_tss1500	0	0.483	0.451	0.565	0.577	0.600
C13orf28_tutr	0	0.757	0.687	0.828	0.928	0.884
C13orf29_body	0	0.420	0.435	0.193	0.126	0.213
C13orf29_tss1500	0	0.175	0.285	0.384	0.385	0.232
C13orf29_tss200	0	0.092	0.132	0.182	0.235	0.108
C13orf30_tss1500	0	0.387	0.391	0.492	0.549	0.518
C13orf30_tss200	0	0.716	0.690	0.785	0.880	0.820
C13orf36_body	0	0.542	0.563	0.603	0.671	0.601
C13orf36_futr	0	0.445	0.406	0.489	0.607	0.528
C13orf36_tss1500	0	0.478	0.454	0.624	0.753	0.616
C13orf36_tutr	0	0.168	0.205	0.310	0.477	0.298
C13orf39_tss200	0	0.867	0.800	0.841	0.947	0.905
C14orf126_exon	0	0.423	0.380	0.406	0.486	0.464
C14orf132_body	0	0.763	0.836	0.781	0.692	0.755
C14orf138_tss1500	0	0.576	0.594	0.711	0.877	0.695
C14orf153_tutr	0	0.913	0.914	0.866	0.792	0.823
C14orf159_body	0	0.422	0.498	0.612	0.564	0.442
C14orf159_tss1500	0	0.127	0.304	0.344	0.292	0.141
C14orf162_tss200	0	0.520	0.553	0.451	0.429	0.481
C14orf169_tss1500	0	0.283	0.288	0.421	0.509	0.307
C14orf177_body	0	0.729	0.733	0.836	0.936	0.869
C14orf177_futr	0	0.468	0.458	0.532	0.641	0.524
C14orf177_tutr	0	0.380	0.381	0.556	0.617	0.480
C14orf179_tss1500	0	0.492	0.531	0.638	0.820	0.600
C14orf33_body	0	0.196	0.180	0.367	0.417	0.206
C14orf37_body	0	0.697	0.715	0.682	0.807	0.790
C14orf37_tutr	0	0.718	0.693	0.809	0.911	0.807
C14orf39_futr	0	0.292	0.413	0.304	0.218	0.206
C14orf39_tss200	0	0.231	0.335	0.137	0.115	0.137
C14orf45_body	0	0.095	0.104	0.190	0.211	0.088
C14orf48_tss1500	0	0.705	0.770	0.721	0.667	0.620
C14orf49_exon	0	0.805	0.855	0.770	0.717	0.764
C14orf53_tss200	0	0.751	0.725	0.922	0.911	0.878
C14orf72_body	0	0.743	0.741	0.586	0.317	0.572
C14orf73_tss1500	0	0.618	0.657	0.682	0.719	0.620
C14orf73_tutr	0	0.531	0.624	0.658	0.665	0.517
C14orf79_body	0	0.685	0.737	0.658	0.627	0.639
C14orf79_exon	0	0.609	0.680	0.813	0.791	0.678
C14orf86_tss1500	0	0.777	0.851	0.805	0.722	0.682
C14orf86_tss200	0	0.519	0.549	0.634	0.650	0.510
C14orf93_body	0	0.225	0.306	0.240	0.194	0.155
C15orf2_exon	0	0.741	0.662	0.779	0.840	0.783
C15orf2_futr	0	0.942	0.835	0.929	0.944	0.953
C15orf2_tss1500	0	0.716	0.563	0.734	0.831	0.784
C15orf2_tss200	0	0.622	0.542	0.675	0.823	0.751
C15orf21_tss1500	0	0.542	0.500	0.652	0.750	0.617
C15orf23_tss1500	0	0.596	0.569	0.651	0.691	0.630
C15orf26_futr	0	0.237	0.339	0.256	0.168	0.254
C15orf26_tss1500	0	0.342	0.386	0.201	0.108	0.225
C15orf32_body	0	0.664	0.703	0.570	0.572	0.606
C15orf32_tss1500	0	0.937	0.918	0.799	0.905	0.917
C15orf40_tss1500	0	0.407	0.488	0.284	0.286	0.338
C15orf41_tutr	0	0.676	0.703	0.822	0.884	0.714
C15orf50_body	0	0.890	0.918	0.894	0.811	0.840
C15orf52_body	0	0.666	0.736	0.690	0.598	0.626
C15orf52_exon	0	0.098	0.150	0.343	0.363	0.121
C15orf53_exon	0	0.714	0.709	0.582	0.482	0.644
C15orf53_tss1500	0	0.634	0.628	0.511	0.542	0.605
C15orf53_tss200	0	0.706	0.707	0.524	0.409	0.666
C15orf54_futr	0	0.644	0.618	0.698	0.738	0.679
C15orf59_body	0	0.680	0.659	0.619	0.573	0.632
C15orf62_futr	0	0.481	0.725	0.482	0.479	0.476
C15orf62_tss1500	0	0.413	0.700	0.406	0.419	0.393
C15orf62_tss200	0	0.356	0.645	0.256	0.240	0.308
C16orf11_tss1500	0	0.608	0.690	0.459	0.296	0.518
C16orf45_body	0	0.818	0.809	0.786	0.719	0.820
C16orf45_tss1500	0	0.408	0.578	0.584	0.579	0.458
C16orf5_futr	0	0.455	0.518	0.413	0.315	0.393
C16orf5_tutr	0	0.698	0.711	0.654	0.503	0.618
C16orf54_futr	0	0.787	0.804	0.692	0.594	0.714
C16orf54_tss200	0	0.682	0.706	0.596	0.499	0.600
C16orf55_tutr	0	0.770	0.742	0.698	0.657	0.751
C16orf57_body	0	0.282	0.393	0.250	0.237	0.227
C16orf62_body	0	0.710	0.685	0.821	0.875	0.766
C16orf62_tutr	0	0.374	0.287	0.554	0.696	0.525
C16orf65_tss1500	0	0.502	0.593	0.608	0.451	0.513
C16orf73_futr	0	0.324	0.316	0.336	0.519	0.404
C16orf74_futr	0	0.578	0.567	0.480	0.471	0.549
C16orf82_exon	0	0.422	0.361	0.459	0.529	0.475
C16orf82_tss1500	0	0.685	0.592	0.794	0.826	0.715
C16orf82_tss200	0	0.255	0.255	0.365	0.395	0.268
C16orf88_futr	0	0.302	0.240	0.451	0.531	0.422
C16orf89_tss1500	0	0.897	0.888	0.809	0.770	0.873
C17orf101_tutr	0	0.853	0.710	0.907	0.954	0.901
C17orf102_body	0	0.504	0.460	0.307	0.336	0.402
C17orf102_tutr	0	0.620	0.601	0.685	0.751	0.726
C17orf106_body	0	0.810	0.721	0.764	0.907	0.856
C17orf107_tutr	0	0.630	0.598	0.563	0.512	0.575
C17orf108_tss1500	0	0.350	0.363	0.260	0.210	0.296
C17orf28_body	0	0.710	0.751	0.644	0.597	0.641
C17orf37_tutr	0	0.852	0.859	0.710	0.891	0.871
C17orf44_tss200	0	0.212	0.206	0.306	0.368	0.248
C17orf46_tss1500	0	0.250	0.228	0.332	0.318	0.273
C17orf49_tutr	0	0.745	0.822	0.777	0.740	0.679
C17orf50_tutr	0	0.334	0.665	0.071	0.059	0.171
C17orf51_tutr	0	0.530	0.486	0.582	0.653	0.589
C17orf54_tss200	0	0.832	0.795	0.700	0.617	0.795
C17orf55_futr	0	0.121	0.104	0.163	0.212	0.128
C17orf56_tutr	0	0.673	0.653	0.511	0.469	0.570
C17orf58_tss1500	0	0.141	0.111	0.169	0.243	0.165
C17orf62_futr	0	0.594	0.606	0.421	0.456	0.525
C17orf64_tss200	0	0.799	0.856	0.837	0.763	0.756
C17orf66_tss200	0	0.820	0.772	0.886	0.894	0.898
C17orf67_body	0	0.768	0.708	0.876	0.925	0.820
C17orf68_tutr	0	0.668	0.665	0.489	0.480	0.487
C17orf69_body	0	0.612	0.578	0.822	0.838	0.667
C17orf72_body	0	0.246	0.444	0.211	0.072	0.192
C17orf73_body	0	0.750	0.689	0.762	0.839	0.778
C17orf75_tutr	0	0.846	0.854	0.779	0.717	0.807
C17orf76_body	0	0.557	0.638	0.536	0.483	0.483
C17orf77_futr	0	0.843	0.752	0.875	0.920	0.919
C17orf87_tss1500	0	0.788	0.785	0.725	0.662	0.747
C17orf87_tss200	0	0.840	0.847	0.796	0.726	0.774
C17orf93_body	0	0.151	0.198	0.108	0.090	0.138
C17orf96_tutr	0	0.596	0.576	0.491	0.496	0.587
C17orf99_tss1500	0	0.331	0.333	0.396	0.449	0.349
C18orf16_tss1500	0	0.404	0.479	0.275	0.212	0.314
C18orf26_body	0	0.575	0.530	0.700	0.810	0.677
C18orf26_tss200	0	0.833	0.859	0.744	0.651	0.753
C18orf26_tutr	0	0.709	0.716	0.607	0.556	0.642
C18orf32_tss1500	0	0.351	0.320	0.286	0.243	0.342
C18orf34_tutr	0	0.807	0.722	0.879	0.884	0.818
C19orf21_futr	0	0.421	0.490	0.599	0.590	0.455
C19orf21_tss200	0	0.434	0.430	0.540	0.520	0.416
C19orf23_tss1500	0	0.347	0.426	0.484	0.555	0.418
C19orf26_tss1500	0	0.176	0.222	0.112	0.086	0.128
C19orf30_tss200	0	0.332	0.507	0.335	0.214	0.162
C19orf33_body	0	0.752	0.681	0.833	0.850	0.784
C19orf35_tss1500	0	0.514	0.576	0.297	0.203	0.437
C19orf38_body	0	0.793	0.766	0.678	0.651	0.790
C19orf38_exon	0	0.395	0.434	0.116	0.070	0.144
C19orf38_tss200	0	0.681	0.725	0.578	0.514	0.589
C19orf41_tss200	0	0.337	0.486	0.285	0.232	0.268
C19orf44_tss1500	0	0.219	0.315	0.157	0.159	0.217
C19orf46_exon	0	0.326	0.320	0.468	0.482	0.397
C19orf46_tss200	0	0.226	0.190	0.314	0.383	0.299
C19orf53_tutr	0	0.490	0.550	0.525	0.515	0.442
C19orf54_body	0	0.330	0.261	0.491	0.608	0.391
C19orf54_exon	0	0.276	0.344	0.406	0.527	0.372
C19orf54_tutr	0	0.732	0.788	0.740	0.691	0.679
C19orf57_tutr	0	0.628	0.675	0.570	0.426	0.502
C19orf59_exon	0	0.238	0.396	0.167	0.096	0.188
C19orf59_tss1500	0	0.316	0.422	0.123	0.082	0.160
C19orf59_tss200	0	0.468	0.624	0.298	0.176	0.269
C19orf60_tss1500	0	0.398	0.427	0.396	0.276	0.353
C19orf61_body	0	0.629	0.691	0.587	0.579	0.594
C19orf61_futr	0	0.284	0.314	0.234	0.191	0.270
C19orf66_body	0	0.335	0.343	0.163	0.169	0.306
C19orf69_tss200	0	0.637	0.665	0.588	0.546	0.609
C19orf69_tutr	0	0.758	0.693	0.872	0.895	0.735
C19orf75_body	0	0.786	0.654	0.780	0.877	0.858
C19orf75_tutr	0	0.692	0.619	0.765	0.858	0.739
C19orf77_tutr	0	0.541	0.548	0.607	0.700	0.633
C1GALT1C1_tss200	0	0.370	0.326	0.364	0.441	0.453
C1GALT1C1_tutr	0	0.609	0.702	0.640	0.613	0.563
C1orf100_exon	0	0.831	0.825	0.757	0.717	0.842
C1orf101_body	0	0.800	0.813	0.705	0.595	0.815
C1orf104_body	0	0.417	0.495	0.401	0.230	0.352
C1orf104_tutr	0	0.407	0.493	0.362	0.261	0.299
C1orf107_body	0	0.662	0.702	0.625	0.532	0.632
C1orf110_tss1500	0	0.704	0.727	0.724	0.819	0.737
C1orf113_tss200	0	0.361	0.331	0.415	0.448	0.364
C1orf114_tss200	0	0.501	0.531	0.442	0.325	0.387
C1orf122_tutr	0	0.217	0.227	0.285	0.341	0.232
C1orf125_tss1500	0	0.946	0.927	0.692	0.635	0.932
C1orf129_body	0	0.407	0.212	0.373	0.569	0.503
C1orf129_futr	0	0.714	0.569	0.699	0.820	0.753
C1orf129_tss200	0	0.743	0.680	0.794	0.849	0.833
C1orf133_tss1500	0	0.254	0.207	0.284	0.309	0.288
C1orf14_body	0	0.775	0.775	0.750	0.663	0.706
C1orf14_exon	0	0.362	0.386	0.351	0.285	0.330
C1orf14_tss1500	0	0.776	0.768	0.845	0.912	0.864
C1orf144_body	0	0.479	0.469	0.387	0.366	0.436
C1orf150_tss1500	0	0.631	0.538	0.313	0.425	0.570
C1orf150_tss200	0	0.461	0.392	0.162	0.198	0.393
C1orf150_tutr	0	0.688	0.621	0.450	0.506	0.685
C1orf151_tss1500	0	0.148	0.148	0.196	0.246	0.145
C1orf157_tss1500	0	0.797	0.829	0.784	0.724	0.716
C1orf158_body	0	0.801	0.772	0.837	0.893	0.857
C1orf158_tss1500	0	0.517	0.482	0.546	0.597	0.529
C1orf158_tutr	0	0.603	0.581	0.646	0.724	0.637
C1orf161_exon	0	0.250	0.272	0.353	0.389	0.261
C1orf161_tss1500	0	0.549	0.551	0.580	0.689	0.584
C1orf162_futr	0	0.663	0.703	0.614	0.357	0.589
C1orf162_tss200	0	0.678	0.708	0.641	0.455	0.609
C1orf172_tss1500	0	0.343	0.302	0.457	0.471	0.381
C1orf173_tss1500	0	0.709	0.826	0.759	0.625	0.642
C1orf174_body	0	0.655	0.696	0.653	0.542	0.622
C1orf175_tss1500	0	0.642	0.662	0.713	0.801	0.714
C1orf177_tss200	0	0.621	0.744	0.687	0.676	0.578
C1orf180_tss200	0	0.521	0.500	0.626	0.665	0.569
C1orf186_body	0	0.580	0.574	0.786	0.825	0.639
C1orf187_body	0	0.323	0.370	0.240	0.229	0.304
C1orf187_futr	0	0.436	0.528	0.452	0.404	0.387
C1orf190_exon	0	0.103	0.118	0.320	0.145	0.135
C1orf190_tss1500	0	0.563	0.630	0.710	0.677	0.604
C1orf198_tss1500	0	0.753	0.838	0.799	0.661	0.742
C1orf200_tss1500	0	0.774	0.748	0.682	0.632	0.681
C1orf200_tss200	0	0.624	0.645	0.440	0.386	0.556
C1orf204_exon	0	0.180	0.234	0.130	0.104	0.138
C1orf204_tss200	0	0.355	0.418	0.358	0.282	0.310
C1orf210_body	0	0.834	0.846	0.764	0.681	0.764
C1orf210_futr	0	0.555	0.549	0.690	0.605	0.560
C1orf210_tutr	0	0.641	0.677	0.624	0.543	0.604
C1orf213_tutr	0	0.637	0.774	0.770	0.655	0.580
C1orf226_body	0	0.912	0.914	0.782	0.842	0.919
C1orf226_tss200	0	0.854	0.847	0.674	0.658	0.843
C1orf228_body	0	0.737	0.723	0.649	0.607	0.697
C1orf229_tss200	0	0.181	0.162	0.391	0.360	0.293
C1orf230_tutr	0	0.574	0.592	0.510	0.405	0.531
C1orf35_tss1500	0	0.650	0.765	0.633	0.501	0.610
C1orf38_body	0	0.693	0.726	0.597	0.548	0.641
C1orf51_futr	0	0.165	0.230	0.323	0.354	0.249
C1orf53_body	0	0.387	0.130	0.284	0.524	0.423
C1orf55_body	0	0.433	0.485	0.317	0.218	0.358
C1orf56_body	0	0.160	0.193	0.327	0.362	0.220
C1orf59_tss1500	0	0.240	0.173	0.067	0.069	0.126
C1orf64_exon	0	0.553	0.597	0.693	0.736	0.646
C1orf64_futr	0	0.606	0.601	0.738	0.876	0.679
C1orf64_tss200	0	0.579	0.487	0.659	0.796	0.638
C1orf70_exon	0	0.082	0.081	0.457	0.496	0.089
C1orf70_tss200	0	0.033	0.040	0.432	0.505	0.043
C1orf83_body	0	0.659	0.690	0.653	0.543	0.625
C1orf86_body	0	0.485	0.440	0.627	0.640	0.517
C1orf87_tss1500	0	0.786	0.779	0.727	0.671	0.743
C1orf87_tss200	0	0.415	0.448	0.377	0.321	0.375
C1orf94_body	0	0.823	0.694	0.820	0.929	0.890
C1orf96_tss1500	0	0.330	0.502	0.195	0.106	0.236
C1QA_tss1500	0	0.634	0.667	0.622	0.546	0.609
C1QA_tss200	0	0.671	0.713	0.587	0.481	0.557
C1QA_tutr	0	0.256	0.335	0.088	0.054	0.176
C1QB_exon	0	0.750	0.764	0.691	0.641	0.686
C1QB_tss200	0	0.723	0.759	0.673	0.614	0.676
C1QC_exon	0	0.650	0.637	0.547	0.452	0.589
C1QC_futr	0	0.679	0.669	0.592	0.544	0.608
C1QC_tss200	0	0.735	0.723	0.671	0.582	0.692
C1QL1_body	0	0.246	0.309	0.204	0.151	0.181
C1QL1_tss1500	0	0.479	0.514	0.326	0.261	0.418
C1QL1_tutr	0	0.522	0.611	0.463	0.392	0.437
C1QL2_tss200	0	0.126	0.222	0.115	0.081	0.113
C1QL3_exon	0	0.097	0.174	0.115	0.052	0.076
C1QL4_tss1500	0	0.610	0.608	0.534	0.493	0.530
C1QL4_tutr	0	0.688	0.656	0.645	0.541	0.596
C1QTNF1_futr	0	0.664	0.730	0.646	0.581	0.654
C1QTNF1_tutr	0	0.379	0.331	0.422	0.581	0.515
C1QTNF2_tss1500	0	0.468	0.471	0.562	0.625	0.534
C1QTNF3_tss200	0	0.733	0.794	0.619	0.604	0.620
C1QTNF4_body	0	0.619	0.692	0.708	0.676	0.606
C1QTNF4_futr	0	0.602	0.593	0.541	0.467	0.543
C1QTNF6_exon	0	0.326	0.451	0.555	0.515	0.348
C1QTNF6_tss1500	0	0.577	0.588	0.797	0.781	0.655
C1QTNF6_tss200	0	0.130	0.184	0.275	0.281	0.119
C1QTNF7_body	0	0.848	0.785	0.741	0.790	0.826
C1QTNF9_tss1500	0	0.771	0.838	0.652	0.775	0.775
C1R_body	0	0.794	0.852	0.805	0.752	0.725
C1S_futr	0	0.670	0.737	0.648	0.549	0.584
C1S_tss200	0	0.601	0.679	0.562	0.340	0.468
C1S_tutr	0	0.730	0.722	0.807	0.918	0.878
C2_tutr	0	0.135	0.188	0.286	0.249	0.162
C20orf103_body	0	0.186	0.265	0.153	0.088	0.108
C20orf103_tutr	0	0.827	0.796	0.487	0.574	0.734
C20orf108_body	0	0.225	0.311	0.297	0.396	0.225
C20orf111_tutr	0	0.724	0.674	0.867	0.901	0.743
C20orf112_futr	0	0.107	0.120	0.452	0.327	0.152
C20orf123_exon	0	0.504	0.524	0.477	0.321	0.403
C20orf123_tss200	0	0.727	0.762	0.740	0.541	0.665
C20orf141_tss1500	0	0.839	0.844	0.793	0.696	0.803
C20orf151_tss1500	0	0.369	0.282	0.440	0.456	0.417
C20orf152_body	0	0.203	0.252	0.403	0.454	0.158
C20orf173_tss1500	0	0.746	0.791	0.703	0.646	0.655
C20orf186_tutr	0	0.844	0.849	0.819	0.723	0.843
C20orf195_exon	0	0.199	0.260	0.111	0.114	0.127
C20orf195_tss1500	0	0.627	0.698	0.489	0.492	0.649
C20orf196_tutr	0	0.768	0.826	0.693	0.699	0.717
C20orf197_body	0	0.636	0.477	0.578	0.653	0.645
C20orf197_futr	0	0.461	0.480	0.340	0.304	0.423
C20orf202_body	0	0.527	0.561	0.689	0.737	0.620
C20orf202_exon	0	0.267	0.245	0.398	0.452	0.337
C20orf24_tss1500	0	0.435	0.449	0.296	0.257	0.362
C20orf26_body	0	0.697	0.750	0.639	0.619	0.598
C20orf26_tss1500	0	0.825	0.833	0.779	0.722	0.788
C20orf30_tutr	0	0.652	0.651	0.784	0.847	0.742
C20orf70_body	0	0.584	0.647	0.474	0.438	0.500
C20orf70_tss1500	0	0.749	0.779	0.721	0.670	0.720
C20orf95_tss1500	0	0.458	0.606	0.433	0.320	0.371
C20orf95_tss200	0	0.333	0.478	0.311	0.112	0.200
C20orf96_tss1500	0	0.290	0.258	0.216	0.145	0.199
C21orf122_tss200	0	0.507	0.552	0.617	0.753	0.654
C21orf128_body	0	0.659	0.646	0.760	0.737	0.680
C21orf128_tss1500	0	0.668	0.671	0.557	0.503	0.597
C21orf128_tss200	0	0.658	0.691	0.481	0.388	0.559
C21orf129_body	0	0.741	0.777	0.710	0.646	0.706
C21orf130_tss1500	0	0.467	0.407	0.628	0.685	0.558
C21orf130_tss200	0	0.404	0.439	0.664	0.604	0.516
C21orf131_body	0	0.926	0.925	0.901	0.812	0.907
C21orf15_tss200	0	0.590	0.582	0.508	0.424	0.540
C21orf29_tutr	0	0.768	0.740	0.875	0.866	0.836
C21orf33_tutr	0	0.799	0.835	0.699	0.566	0.751
C21orf34_body	0	0.777	0.778	0.890	0.864	0.812
C21orf54_tss1500	0	0.509	0.505	0.538	0.626	0.598
C21orf57_body	0	0.574	0.612	0.499	0.468	0.517
C21orf63_body	0	0.263	0.191	0.329	0.508	0.363
C21orf7_body	0	0.641	0.705	0.560	0.448	0.549
C21orf7_tss1500	0	0.621	0.598	0.537	0.454	0.576
C21orf7_tss200	0	0.730	0.807	0.720	0.501	0.654
C21orf7_tutr	0	0.219	0.366	0.646	0.624	0.347
C21orf71_body	0	0.832	0.824	0.925	0.960	0.906
C21orf82_tss200	0	0.810	0.861	0.851	0.723	0.791
C21orf94_tss1500	0	0.541	0.648	0.518	0.506	0.535
C21orf96_tss1500	0	0.516	0.433	0.508	0.547	0.591
C21orf99_body	0	0.439	0.339	0.457	0.502	0.492
C22orf13_tutr	0	0.578	0.631	0.517	0.498	0.505
C22orf15_body	0	0.574	0.612	0.480	0.408	0.444
C22orf24_body	0	0.824	0.824	0.787	0.711	0.816
C22orf26_exon	0	0.119	0.096	0.155	0.223	0.117
C22orf26_futr	0	0.097	0.072	0.117	0.190	0.116
C22orf26_tss1500	0	0.254	0.280	0.393	0.379	0.282
C22orf29_tutr	0	0.680	0.678	0.617	0.542	0.633
C22orf30_tutr	0	0.566	0.700	0.651	0.561	0.492
C22orf31_tss1500	0	0.771	0.843	0.783	0.685	0.711
C22orf33_tss1500	0	0.640	0.632	0.545	0.496	0.570
C22orf34_body	0	0.510	0.478	0.529	0.627	0.541
C22orf34_tss200	0	0.659	0.661	0.508	0.508	0.564
C22orf39_tss1500	0	0.711	0.708	0.691	0.600	0.667
C22orf45_body	0	0.746	0.790	0.777	0.681	0.702
C22orf45_tss1500	0	0.639	0.838	0.751	0.637	0.641
C22orf9_futr	0	0.480	0.670	0.646	0.519	0.493
C22orf9_tss1500	0	0.485	0.700	0.687	0.481	0.506
C22orf9_tss200	0	0.446	0.629	0.646	0.476	0.473
C2CD2_futr	0	0.675	0.736	0.588	0.552	0.589
C2CD4B_body	0	0.225	0.198	0.113	0.114	0.151
C2CD4B_tss1500	0	0.338	0.377	0.424	0.610	0.467
C2CD4D_futr	0	0.227	0.136	0.199	0.244	0.251
C2CD4D_tss1500	0	0.837	0.866	0.878	0.744	0.817
C2orf18_body	0	0.257	0.320	0.318	0.415	0.281
C2orf40_tss200	0	0.332	0.391	0.342	0.226	0.280
C2orf48_body	0	0.805	0.865	0.812	0.739	0.742
C2orf48_tss1500	0	0.900	0.936	0.909	0.891	0.814
C2orf54_tss200	0	0.755	0.782	0.677	0.630	0.694
C2orf54_tutr	0	0.663	0.629	0.771	0.858	0.737
C2orf55_tss1500	0	0.369	0.470	0.265	0.124	0.262
C2orf55_tutr	0	0.485	0.475	0.616	0.678	0.559
C2orf58_body	0	0.773	0.806	0.788	0.697	0.666
C2orf58_tss200	0	0.744	0.776	0.630	0.527	0.660
C2orf65_tutr	0	0.554	0.573	0.686	0.803	0.663
C2orf66_tss1500	0	0.496	0.510	0.599	0.672	0.552
C2orf70_body	0	0.194	0.169	0.225	0.302	0.228
C2orf74_tss200	0	0.095	0.369	0.120	0.049	0.099
C2orf81_body	0	0.444	0.519	0.425	0.350	0.376
C2orf82_tss1500	0	0.761	0.784	0.705	0.641	0.743
C2orf84_body	0	0.658	0.760	0.750	0.672	0.645
C2orf88_futr	0	0.455	0.487	0.231	0.211	0.297
C2orf88_tss1500	0	0.581	0.623	0.647	0.691	0.551
C2orf88_tutr	0	0.772	0.760	0.791	0.876	0.807
C2orf90_exon	0	0.862	0.746	0.894	0.941	0.931
C2orf90_tss1500	0	0.829	0.719	0.837	0.912	0.891
C3_tss1500	0	0.629	0.713	0.689	0.577	0.573
C3AR1_futr	0	0.723	0.762	0.563	0.566	0.603
C3AR1_tss200	0	0.697	0.719	0.555	0.431	0.601
C3orf1_body	0	0.666	0.727	0.624	0.565	0.665
C3orf14_futr	0	0.628	0.570	0.801	0.861	0.739
C3orf15_body	0	0.175	0.124	0.211	0.257	0.166
C3orf16_exon	0	0.683	0.636	0.773	0.871	0.761
C3orf18_tutr	0	0.720	0.725	0.642	0.589	0.660
C3orf22_body	0	0.817	0.724	0.839	0.879	0.842
C3orf25_tss1500	0	0.623	0.669	0.744	0.738	0.666
C3orf27_body	0	0.611	0.671	0.612	0.514	0.602
C3orf27_tutr	0	0.535	0.579	0.204	0.144	0.416
C3orf32_tss200	0	0.403	0.364	0.475	0.580	0.420
C3orf36_tss200	0	0.653	0.652	0.823	0.939	0.720
C3orf39_futr	0	0.777	0.785	0.870	0.903	0.804
C3orf42_tss200	0	0.828	0.830	0.791	0.676	0.793
C3orf51_tss1500	0	0.705	0.678	0.788	0.820	0.778
C3orf52_tss1500	0	0.247	0.245	0.344	0.369	0.337
C3orf64_body	0	0.790	0.709	0.863	0.796	0.795
C3orf64_futr	0	0.612	0.691	0.669	0.546	0.546
C3orf66_body	0	0.529	0.493	0.555	0.639	0.630
C3orf66_tss200	0	0.593	0.562	0.642	0.706	0.654
C3orf72_body	0	0.332	0.324	0.237	0.188	0.273
C3orf72_tutr	0	0.458	0.431	0.380	0.333	0.413
C3orf74_tss1500	0	0.639	0.655	0.620	0.533	0.551
C3orf79_tss200	0	0.477	0.420	0.531	0.575	0.523
C3P1_tss200	0	0.517	0.505	0.562	0.637	0.578
C4BPA_futr	0	0.676	0.638	0.753	0.806	0.748
C4BPB_tss1500	0	0.415	0.473	0.598	0.646	0.512
C4BPB_tss200	0	0.316	0.298	0.577	0.643	0.524
C4orf26_tss1500	0	0.582	0.549	0.689	0.699	0.641
C4orf29_body	0	0.896	0.892	0.799	0.765	0.892
C4orf31_tss1500	0	0.207	0.398	0.167	0.107	0.159
C4orf36_body	0	0.542	0.503	0.673	0.699	0.629
C4orf37_body	0	0.783	0.810	0.737	0.695	0.759
C4orf38_body	0	0.185	0.232	0.113	0.096	0.163
C4orf40_body	0	0.647	0.596	0.780	0.826	0.642
C4orf49_body	0	0.130	0.259	0.166	0.099	0.113
C4orf49_tss200	0	0.619	0.669	0.570	0.489	0.554
C4orf50_tss1500	0	0.576	0.497	0.701	0.651	0.609
C4orf51_exon	0	0.313	0.325	0.492	0.619	0.333
C4orf51_tss200	0	0.146	0.165	0.344	0.443	0.166
C4orf6_tss200	0	0.298	0.332	0.464	0.510	0.306
C5AR1_exon	0	0.233	0.233	0.157	0.123	0.238
C5AR1_tss1500	0	0.611	0.666	0.586	0.485	0.614
C5AR1_tss200	0	0.428	0.514	0.241	0.200	0.380
C5orf20_exon	0	0.673	0.742	0.669	0.588	0.579
C5orf20_tss1500	0	0.526	0.447	0.616	0.671	0.579
C5orf32_body	0	0.591	0.648	0.538	0.472	0.516
C5orf33_body	0	0.254	0.182	0.403	0.659	0.407
C5orf37_futr	0	0.404	0.378	0.644	0.739	0.487
C5orf39_exon	0	0.426	0.486	0.089	0.072	0.266
C5orf39_tss1500	0	0.437	0.392	0.097	0.056	0.189
C5orf39_tss200	0	0.294	0.296	0.075	0.034	0.151
C5orf39_tutr	0	0.591	0.595	0.148	0.133	0.508
C5orf4_body	0	0.452	0.472	0.593	0.596	0.455
C5orf4_exon	0	0.554	0.629	0.461	0.295	0.487
C5orf4_tss200	0	0.529	0.605	0.432	0.263	0.457
C5orf40_body	0	0.556	0.530	0.432	0.387	0.492
C5orf43_body	0	0.782	0.809	0.771	0.644	0.725
C5orf49_futr	0	0.120	0.113	0.209	0.236	0.190
C5orf49_tss1500	0	0.414	0.371	0.563	0.692	0.541
C5orf52_tutr	0	0.659	0.637	0.778	0.846	0.814
C5orf53_futr	0	0.559	0.475	0.773	0.909	0.644
C5orf56_body	0	0.622	0.648	0.531	0.463	0.555
C5orf58_body	0	0.766	0.713	0.848	0.909	0.855
C5orf58_futr	0	0.826	0.749	0.771	0.939	0.876
C5orf62_body	0	0.494	0.579	0.352	0.293	0.309
C6_body	0	0.825	0.740	0.834	0.899	0.862
C6orf106_body	0	0.630	0.608	0.712	0.708	0.646
C6orf118_body	0	0.557	0.540	0.566	0.709	0.670
C6orf118_tss1500	0	0.760	0.726	0.823	0.888	0.835
C6orf123_tss1500	0	0.876	0.859	0.829	0.699	0.854
C6orf123_tss200	0	0.391	0.420	0.280	0.176	0.285
C6orf125_body	0	0.514	0.710	0.542	0.724	0.483
C6orf125_tutr	0	0.538	0.651	0.440	0.352	0.428
C6orf126_tss1500	0	0.535	0.624	0.795	0.647	0.743
C6orf129_body	0	0.596	0.766	0.708	0.599	0.639
C6orf145_body	0	0.558	0.628	0.447	0.407	0.494
C6orf145_tss1500	0	0.314	0.447	0.223	0.105	0.246
C6orf15_tss1500	0	0.724	0.808	0.741	0.629	0.635
C6orf15_tss200	0	0.894	0.906	0.877	0.780	0.879
C6orf154_tss200	0	0.393	0.356	0.427	0.490	0.435
C6orf164_body	0	0.583	0.586	0.495	0.393	0.541
C6orf174_tutr	0	0.799	0.769	0.779	0.889	0.812
C6orf186_tss1500	0	0.612	0.645	0.506	0.351	0.486
C6orf191_body	0	0.750	0.764	0.640	0.628	0.803
C6orf195_tutr	0	0.858	0.811	0.887	0.941	0.909
C6orf201_tutr	0	0.701	0.659	0.841	0.916	0.768
C6orf222_futr	0	0.531	0.522	0.606	0.735	0.566
C6orf223_tss200	0	0.411	0.415	0.284	0.240	0.350
C6orf223_tutr	0	0.450	0.501	0.275	0.216	0.346
C6orf227_tss200	0	0.204	0.243	0.181	0.120	0.133
C6orf25_exon	0	0.472	0.492	0.355	0.327	0.393
C6orf97_body	0	0.275	0.235	0.307	0.346	0.334
C7_body	0	0.840	0.709	0.820	0.859	0.868
C7orf16_body	0	0.768	0.598	0.836	0.927	0.832
C7orf16_futr	0	0.382	0.236	0.497	0.602	0.505
C7orf16_tss1500	0	0.457	0.272	0.477	0.696	0.556
C7orf16_tss200	0	0.790	0.673	0.770	0.855	0.789
C7orf16_tutr	0	0.737	0.676	0.803	0.917	0.834
C7orf29_exon	0	0.752	0.806	0.781	0.684	0.714
C7orf31_body	0	0.908	0.801	0.878	0.930	0.906
C7orf31_futr	0	0.621	0.631	0.588	0.457	0.556
C7orf31_tutr	0	0.804	0.729	0.705	0.873	0.798
C7orf40_body	0	0.324	0.315	0.245	0.196	0.307
C7orf43_tutr	0	0.613	0.675	0.592	0.568	0.578
C7orf44_body	0	0.728	0.772	0.681	0.562	0.661
C7orf49_body	0	0.654	0.716	0.657	0.614	0.633
C7orf49_tss1500	0	0.617	0.671	0.594	0.423	0.505
C7orf53_futr	0	0.732	0.758	0.772	0.865	0.745
C7orf58_exon	0	0.674	0.724	0.579	0.555	0.583
C7orf58_futr	0	0.089	0.203	0.060	0.042	0.064
C7orf58_tss200	0	0.167	0.248	0.079	0.069	0.103
C7orf61_exon	0	0.754	0.780	0.755	0.677	0.699
C7orf68_tss1500	0	0.436	0.523	0.430	0.381	0.371
C7orf71_tss1500	0	0.746	0.696	0.805	0.902	0.853
C8B_body	0	0.897	0.859	0.793	0.679	0.845
C8orf22_body	0	0.653	0.478	0.643	0.682	0.708
C8orf22_futr	0	0.537	0.409	0.610	0.657	0.600
C8orf31_tss1500	0	0.196	0.151	0.253	0.376	0.273
C8orf4_tss1500	0	0.670	0.773	0.755	0.793	0.681
C8orf42_tss1500	0	0.694	0.738	0.764	0.640	0.645
C8orf44_futr	0	0.889	0.812	0.927	0.945	0.909
C8orf44_tutr	0	0.914	0.908	0.856	0.813	0.869
C8orf46_futr	0	0.719	0.807	0.724	0.605	0.646
C8orf46_tss200	0	0.719	0.822	0.741	0.648	0.659
C8orf46_tutr	0	0.243	0.141	0.422	0.473	0.373
C8orf47_tss1500	0	0.348	0.490	0.316	0.162	0.287
C8orf47_tss200	0	0.292	0.396	0.306	0.070	0.255
C8orf56_body	0	0.321	0.362	0.212	0.137	0.268
C8orf56_tss1500	0	0.683	0.795	0.618	0.629	0.610
C8orf56_tss200	0	0.614	0.667	0.558	0.540	0.552
C8orf58_body	0	0.494	0.588	0.554	0.508	0.466
C8orf71_tss1500	0	0.838	0.576	0.782	0.935	0.939
C8orf71_tss200	0	0.737	0.567	0.701	0.870	0.790
C8orf73_futr	0	0.185	0.180	0.286	0.273	0.192
C8orf73_tss1500	0	0.471	0.518	0.372	0.418	0.462
C8orf74_futr	0	0.544	0.570	0.434	0.310	0.459
C8orf74_tss200	0	0.612	0.635	0.618	0.527	0.548
C8orf75_body	0	0.570	0.670	0.800	0.783	0.717
C8orf79_tss200	0	0.461	0.571	0.617	0.686	0.510
C8orf80_tss200	0	0.616	0.586	0.475	0.470	0.535
C8orf86_body	0	0.638	0.549	0.639	0.875	0.650
C8orf86_tss1500	0	0.800	0.787	0.777	0.628	0.693
C8orf86_tss200	0	0.474	0.638	0.548	0.447	0.414
C8ORFK29_tss1500	0	0.729	0.716	0.674	0.581	0.714
C9_tutr	0	0.524	0.424	0.571	0.744	0.586
C9orf106_futr	0	0.127	0.090	0.133	0.255	0.206
C9orf125_tutr	0	0.324	0.312	0.352	0.448	0.438
C9orf129_body	0	0.864	0.847	0.808	0.761	0.834
C9orf135_tss1500	0	0.597	0.528	0.587	0.674	0.663
C9orf139_body	0	0.751	0.760	0.699	0.647	0.704
C9orf139_exon	0	0.211	0.248	0.446	0.479	0.278
C9orf139_tss200	0	0.231	0.215	0.325	0.338	0.263
C9orf152_tss200	0	0.530	0.552	0.648	0.686	0.571
C9orf16_tss1500	0	0.114	0.178	0.101	0.070	0.076
C9orf167_tss200	0	0.533	0.593	0.526	0.411	0.478
C9orf172_exon	0	0.535	0.582	0.509	0.470	0.472
C9orf46_futr	0	0.184	0.159	0.302	0.344	0.263
C9orf47_tutr	0	0.765	0.713	0.870	0.881	0.804
C9orf5_body	0	0.166	0.275	0.170	0.221	0.139
C9orf69_tutr	0	0.811	0.887	0.777	0.734	0.763
C9orf7_body	0	0.636	0.653	0.723	0.781	0.687
C9orf75_body	0	0.392	0.377	0.556	0.592	0.522
C9orf86_tss1500	0	0.594	0.659	0.718	0.700	0.647
C9orf86_tutr	0	0.628	0.625	0.720	0.760	0.692
C9orf91_body	0	0.677	0.796	0.804	0.891	0.760
C9orf98_body	0	0.604	0.611	0.543	0.500	0.554
CA1_body	0	0.773	0.734	0.798	0.837	0.805
CA12_body	0	0.427	0.483	0.549	0.586	0.474
CA12_tss1500	0	0.573	0.485	0.677	0.774	0.623
CA12_tutr	0	0.802	0.840	0.832	0.679	0.748
CA14_tss1500	0	0.246	0.255	0.382	0.442	0.279
CA3_tss1500	0	0.560	0.627	0.461	0.352	0.383
CA5B_futr	0	0.473	0.444	0.368	0.315	0.469
CA6_body	0	0.829	0.835	0.738	0.635	0.801
CA7_tss1500	0	0.213	0.242	0.353	0.394	0.231
CABP1_tutr	0	0.654	0.727	0.752	0.750	0.650
CABYR_tutr	0	0.670	0.585	0.831	0.942	0.766
CACNA1A_tutr	0	0.651	0.669	0.615	0.531	0.593
CACNA1E_body	0	0.494	0.324	0.496	0.635	0.599
CACNA1E_tutr	0	0.740	0.629	0.693	0.857	0.857
CACNA1G_tutr	0	0.718	0.707	0.652	0.618	0.723
CACNA2D4_futr	0	0.798	0.812	0.780	0.669	0.748
CACNA2D4_tss200	0	0.652	0.675	0.620	0.557	0.619
CACNG1_body	0	0.862	0.781	0.918	0.933	0.888
CACNG3_body	0	0.555	0.460	0.617	0.745	0.640
CACNG3_tss1500	0	0.321	0.173	0.415	0.616	0.511
CACNG3_tutr	0	0.453	0.406	0.590	0.580	0.485
CACNG4_body	0	0.364	0.394	0.233	0.163	0.231
CACNG5_exon	0	0.810	0.742	0.744	0.897	0.912
CACNG5_tss200	0	0.304	0.286	0.353	0.441	0.403
CADM3_tss1500	0	0.202	0.156	0.211	0.287	0.272
CADM3_tutr	0	0.471	0.434	0.444	0.524	0.542
CADPS_body	0	0.610	0.587	0.664	0.688	0.693
CADPS_exon	0	0.291	0.344	0.214	0.134	0.226
CALB1_body	0	0.205	0.268	0.108	0.084	0.103
CALB2_tutr	0	0.894	0.761	0.763	0.896	0.886
CALCOCO2_body	0	0.584	0.657	0.567	0.222	0.244
CALCR_futr	0	0.489	0.470	0.535	0.670	0.535
CALD1_futr	0	0.638	0.636	0.744	0.765	0.699
CALHM2_tss1500	0	0.275	0.298	0.455	0.392	0.314
CALHM3_tss1500	0	0.765	0.838	0.762	0.700	0.715
CALML3_exon	0	0.837	0.881	0.867	0.811	0.770
CALML3_tss1500	0	0.575	0.543	0.617	0.654	0.586
CALML4_exon	0	0.678	0.752	0.678	0.581	0.657
CALML4_tss200	0	0.723	0.726	0.673	0.541	0.639
CAMK1G_body	0	0.392	0.477	0.297	0.265	0.394
CAMK1G_tss200	0	0.339	0.434	0.187	0.108	0.241
CAMK4_body	0	0.534	0.550	0.663	0.733	0.606
CAMKK2_tutr	0	0.497	0.541	0.467	0.334	0.460
CAND1_body	0	0.325	0.280	0.244	0.191	0.197
CAP2_tss1500	0	0.169	0.262	0.380	0.326	0.203
CAPN1_tutr	0	0.806	0.851	0.782	0.699	0.712
CAPN12_body	0	0.359	0.390	0.208	0.181	0.334
CAPN13_body	0	0.909	0.913	0.867	0.803	0.876
CAPN13_tss1500	0	0.789	0.906	0.722	0.689	0.717
CAPN14_tutr	0	0.504	0.487	0.540	0.673	0.530
CAPN2_tss200	0	0.718	0.787	0.645	0.575	0.637
CAPN5_tutr	0	0.833	0.801	0.773	0.650	0.757
CAPN6_body	0	0.638	0.647	0.631	0.776	0.706
CAPN8_exon	0	0.831	0.961	0.946	0.962	0.939
CAPN8_tss1500	0	0.617	0.690	0.756	0.781	0.718
CAPN9_tss1500	0	0.717	0.607	0.716	0.877	0.794
CAPS_body	0	0.552	0.488	0.629	0.634	0.659
CAPS_futr	0	0.367	0.360	0.478	0.496	0.394
CAPS_tss200	0	0.326	0.303	0.483	0.530	0.393
CAPS_tutr	0	0.481	0.477	0.598	0.613	0.527
CAPSL_body	0	0.639	0.694	0.414	0.201	0.511
CAPSL_tss1500	0	0.776	0.822	0.687	0.654	0.715
CARD11_tss200	0	0.477	0.521	0.292	0.219	0.285
CARD14_exon	0	0.335	0.443	0.603	0.492	0.322
CARD14_tss200	0	0.384	0.410	0.544	0.512	0.387
CARD16_body	0	0.653	0.594	0.508	0.236	0.564
CARD16_exon	0	0.222	0.240	0.140	0.104	0.142
CARD16_tss200	0	0.321	0.453	0.113	0.058	0.350
CARD17_body	0	0.890	0.834	0.839	0.744	0.885
CARD17_exon	0	0.627	0.561	0.506	0.425	0.569
CARD6_exon	0	0.269	0.208	0.111	0.080	0.207
CARD8_futr	0	0.791	0.803	0.681	0.633	0.742
CARD8_tss200	0	0.741	0.786	0.622	0.544	0.651
CARD9_futr	0	0.401	0.548	0.168	0.122	0.224
CARS_body	0	0.671	0.724	0.640	0.599	0.614
CARS_tutr	0	0.667	0.639	0.806	0.789	0.705
CARTPT_tss1500	0	0.252	0.425	0.228	0.164	0.179
CARTPT_tss200	0	0.380	0.442	0.368	0.323	0.329
CASD1_tutr	0	0.724	0.624	0.763	0.795	0.726
CASK_tss1500	0	0.372	0.287	0.354	0.416	0.402
CASK_tss200	0	0.296	0.231	0.276	0.400	0.347
CASP1_exon	0	0.627	0.561	0.506	0.425	0.569
CASP10_tss200	0	0.763	0.782	0.602	0.586	0.653
CASP10_tutr	0	0.589	0.617	0.499	0.493	0.521
CASP12_body	0	0.884	0.824	0.920	0.943	0.935
CASP14_tss1500	0	0.808	0.803	0.720	0.682	0.759
CASP2_body	0	0.441	0.455	0.280	0.202	0.336
CASP4_tutr	0	0.824	0.784	0.925	0.927	0.907
CASP6_tss1500	0	0.135	0.141	0.224	0.280	0.136
CASP8_futr	0	0.431	0.437	0.323	0.284	0.406
CASP9_body	0	0.694	0.668	0.559	0.506	0.630
CASQ1_tss1500	0	0.499	0.621	0.603	0.504	0.490
CASR_body	0	0.738	0.770	0.765	0.859	0.822
CASS4_body	0	0.775	0.809	0.740	0.675	0.760
CASS4_futr	0	0.746	0.815	0.638	0.336	0.559
CASS4_tss1500	0	0.710	0.775	0.660	0.521	0.575
CASS4_tss200	0	0.720	0.797	0.662	0.443	0.611
CAST_futr	0	0.116	0.096	0.153	0.255	0.142
CATSPER1_tss1500	0	0.553	0.577	0.702	0.706	0.640
CATSPERB_futr	0	0.858	0.913	0.868	0.765	0.808
CAV1_tutr	0	0.740	0.728	0.797	0.833	0.841
CAV2_body	0	0.465	0.511	0.392	0.212	0.385
CAV3_tss200	0	0.796	0.829	0.784	0.709	0.780
CAV3_tutr	0	0.855	0.837	0.760	0.721	0.828
CBFA2T2_exon	0	0.330	0.351	0.567	0.604	0.334
CBFA2T2_tss1500	0	0.141	0.120	0.234	0.353	0.153
CBFA2T2_tutr	0	0.389	0.326	0.444	0.518	0.462
CBFA2T3_exon	0	0.404	0.410	0.287	0.196	0.307
CBFB_tss1500	0	0.246	0.182	0.179	0.151	0.274
CBL_body	0	0.634	0.675	0.513	0.512	0.541
CBL_tutr	0	0.795	0.848	0.769	0.711	0.705
CBLC_exon	0	0.157	0.140	0.245	0.237	0.178
CBLC_tss1500	0	0.392	0.390	0.598	0.570	0.457
CBLL1_body	0	0.185	0.213	0.251	0.287	0.234
CBLN2_tss1500	0	0.212	0.181	0.262	0.348	0.292
CBLN3_tutr	0	0.672	0.679	0.618	0.529	0.581
CBLN4_tss1500	0	0.352	0.290	0.310	0.437	0.425
CBLN4_tutr	0	0.634	0.511	0.659	0.771	0.752
CBR3_tss1500	0	0.411	0.461	0.496	0.621	0.506
CBR4_body	0	0.671	0.757	0.642	0.524	0.611
CBWD2_tss1500	0	0.311	0.307	0.374	0.470	0.341
CBWD5_tss1500	0	0.126	0.120	0.162	0.229	0.142
CBX6_tutr	0	0.689	0.820	0.789	0.769	0.726
CBY3_futr	0	0.754	0.767	0.920	0.976	0.914
CBY3_tss1500	0	0.697	0.714	0.861	0.920	0.811
CBY3_tss200	0	0.556	0.528	0.707	0.892	0.639
CCDC101_tss1500	0	0.591	0.513	0.673	0.820	0.734
CCDC102A_futr	0	0.445	0.521	0.451	0.375	0.393
CCDC105_tss200	0	0.308	0.440	0.419	0.425	0.290
CCDC108_tss1500	0	0.544	0.487	0.581	0.691	0.633
CCDC108_tss200	0	0.130	0.191	0.102	0.049	0.077
CCDC11_tss1500	0	0.598	0.584	0.538	0.412	0.519
CCDC111_body	0	0.847	0.874	0.799	0.737	0.805
CCDC113_tutr	0	0.729	0.736	0.675	0.576	0.633
CCDC114_futr	0	0.526	0.516	0.629	0.625	0.549
CCDC116_tss200	0	0.581	0.617	0.481	0.435	0.500
CCDC120_futr	0	0.482	0.457	0.569	0.550	0.501
CCDC129_tss1500	0	0.693	0.629	0.713	0.846	0.757
CCDC129_tutr	0	0.569	0.510	0.643	0.848	0.693
CCDC13_body	0	0.743	0.762	0.729	0.650	0.707
CCDC136_futr	0	0.414	0.498	0.566	0.470	0.408
CCDC146_futr	0	0.328	0.358	0.457	0.546	0.432
CCDC149_tss1500	0	0.114	0.173	0.192	0.258	0.117
CCDC151_body	0	0.412	0.322	0.207	0.182	0.389
CCDC153_tss200	0	0.739	0.792	0.845	0.884	0.833
CCDC155_body	0	0.571	0.743	0.575	0.584	0.583
CCDC155_tss1500	0	0.594	0.628	0.712	0.746	0.642
CCDC155_tutr	0	0.688	0.702	0.619	0.510	0.628
CCDC160_futr	0	0.372	0.247	0.377	0.471	0.464
CCDC160_tss1500	0	0.444	0.429	0.485	0.564	0.481
CCDC19_tss1500	0	0.301	0.263	0.473	0.490	0.424
CCDC19_tss200	0	0.205	0.172	0.277	0.345	0.260
CCDC21_tutr	0	0.828	0.855	0.844	0.699	0.702
CCDC23_body	0	0.647	0.684	0.595	0.578	0.611
CCDC25_tutr	0	0.478	0.556	0.831	0.835	0.648
CCDC27_tutr	0	0.736	0.833	0.811	0.670	0.698
CCDC28B_body	0	0.616	0.590	0.722	0.764	0.695
CCDC28B_tss1500	0	0.327	0.363	0.465	0.477	0.379
CCDC30_futr	0	0.764	0.721	0.714	0.598	0.818
CCDC33_tss200	0	0.612	0.601	0.517	0.464	0.518
CCDC36_futr	0	0.327	0.503	0.413	0.430	0.363
CCDC40_tutr	0	0.708	0.737	0.668	0.601	0.719
CCDC46_futr	0	0.665	0.664	0.581	0.594	0.686
CCDC48_tutr	0	0.837	0.816	0.725	0.595	0.784
CCDC49_tutr	0	0.839	0.832	0.921	0.945	0.910
CCDC50_body	0	0.569	0.656	0.531	0.449	0.459
CCDC55_tss1500	0	0.260	0.196	0.343	0.401	0.321
CCDC56_tutr	0	0.357	0.359	0.563	0.606	0.432
CCDC57_futr	0	0.502	0.418	0.547	0.543	0.484
CCDC57_tutr	0	0.514	0.442	0.633	0.696	0.593
CCDC63_futr	0	0.312	0.370	0.134	0.053	0.193
CCDC63_tss200	0	0.140	0.272	0.076	0.041	0.115
CCDC64_tutr	0	0.742	0.764	0.724	0.649	0.683
CCDC64B_exon	0	0.604	0.636	0.610	0.523	0.600
CCDC67_tss1500	0	0.454	0.547	0.393	0.296	0.428
CCDC68_futr	0	0.227	0.215	0.361	0.389	0.241
CCDC69_body	0	0.429	0.483	0.345	0.269	0.342
CCDC70_futr	0	0.534	0.580	0.532	0.475	0.516
CCDC71_tutr	0	0.670	0.723	0.688	0.623	0.611
CCDC74A_tss1500	0	0.541	0.469	0.594	0.601	0.605
CCDC79_body	0	0.776	0.721	0.826	0.901	0.843
CCDC8_tss200	0	0.479	0.576	0.462	0.358	0.366
CCDC80_body	0	0.641	0.633	0.676	0.774	0.669
CCDC80_futr	0	0.088	0.093	0.156	0.205	0.123
CCDC80_tss1500	0	0.489	0.388	0.545	0.712	0.617
CCDC81_tss200	0	0.493	0.543	0.316	0.345	0.432
CCDC81_tutr	0	0.874	0.836	0.741	0.727	0.874
CCDC82_body	0	0.672	0.658	0.768	0.920	0.758
CCDC85A_tss1500	0	0.622	0.580	0.448	0.445	0.555
CCDC86_tss1500	0	0.585	0.729	0.672	0.499	0.535
CCDC88B_futr	0	0.659	0.670	0.569	0.470	0.621
CCDC88B_tss200	0	0.794	0.788	0.694	0.626	0.733
CCDC89_exon	0	0.583	0.657	0.569	0.412	0.535
CCDC89_futr	0	0.407	0.532	0.452	0.242	0.335
CCDC89_tss1500	0	0.742	0.807	0.769	0.650	0.703
CCDC9_tss1500	0	0.131	0.138	0.245	0.232	0.147
CCDC90A_body	0	0.266	0.298	0.403	0.381	0.271
CCDC90A_tss1500	0	0.194	0.163	0.292	0.282	0.253
CCDC90B_tss1500	0	0.870	0.842	0.748	0.692	0.801
CCDC91_tss1500	0	0.857	0.896	0.836	0.798	0.787
CCL1_exon	0	0.680	0.731	0.718	0.838	0.764
CCL11_body	0	0.377	0.304	0.360	0.436	0.484
CCL11_futr	0	0.652	0.669	0.665	0.843	0.800
CCL11_tss1500	0	0.651	0.668	0.628	0.758	0.734
CCL11_tss200	0	0.403	0.400	0.454	0.557	0.455
CCL13_tss1500	0	0.696	0.705	0.652	0.793	0.777
CCL17_futr	0	0.696	0.717	0.615	0.604	0.647
CCL19_body	0	0.714	0.758	0.681	0.621	0.639
CCL19_tutr	0	0.801	0.806	0.909	0.926	0.832
CCL2_exon	0	0.317	0.438	0.200	0.165	0.193
CCL22_body	0	0.877	0.951	0.743	0.621	0.726
CCL22_tss1500	0	0.818	0.839	0.756	0.724	0.782
CCL23_futr	0	0.553	0.656	0.365	0.359	0.523
CCL23_tss200	0	0.507	0.555	0.169	0.239	0.359
CCL24_tss1500	0	0.601	0.615	0.507	0.492	0.586
CCL24_tss200	0	0.619	0.652	0.551	0.481	0.584
CCL25_tss1500	0	0.845	0.834	0.753	0.681	0.823
CCL26_futr	0	0.642	0.701	0.295	0.411	0.548
CCL26_tss1500	0	0.614	0.661	0.581	0.504	0.533
CCL28_exon	0	0.625	0.644	0.548	0.512	0.586
CCL28_tss200	0	0.837	0.837	0.788	0.659	0.803
CCL4_tutr	0	0.806	0.766	0.861	0.916	0.895
CCL5_body	0	0.624	0.618	0.531	0.488	0.549
CCL5_futr	0	0.712	0.716	0.564	0.469	0.624
CCL5_tss200	0	0.546	0.526	0.207	0.142	0.428
CCL5_tutr	0	0.697	0.699	0.560	0.435	0.577
CCL7_body	0	0.778	0.814	0.805	0.961	0.919
CCL7_tss1500	0	0.722	0.708	0.694	0.863	0.830
CCL8_body	0	0.730	0.750	0.773	0.922	0.852
CCM2_tss200	0	0.558	0.601	0.437	0.362	0.476
CCNA1_body	0	0.730	0.742	0.801	0.837	0.776
CCNA1_tutr	0	0.806	0.791	0.880	0.924	0.883
CCND1_tutr	0	0.544	0.441	0.643	0.849	0.630
CCND2_body	0	0.306	0.346	0.310	0.225	0.240
CCND2_tutr	0	0.729	0.617	0.686	0.810	0.756
CCND3_futr	0	0.634	0.700	0.586	0.489	0.528
CCND3_tutr	0	0.764	0.751	0.625	0.595	0.661
CCNDBP1_tss1500	0	0.730	0.763	0.836	0.861	0.796
CCNI_body	0	0.878	0.891	0.891	0.782	0.861
CCNJ_tss1500	0	0.369	0.391	0.200	0.207	0.305
CCNK_tutr	0	0.652	0.703	0.615	0.568	0.525
CCNL1_tss1500	0	0.409	0.475	0.318	0.264	0.346
CCR1_tss1500	0	0.753	0.711	0.799	0.835	0.781
CCR1_tss200	0	0.238	0.169	0.070	0.043	0.101
CCR10_tss200	0	0.606	0.702	0.480	0.304	0.542
CCR2_futr	0	0.508	0.571	0.402	0.195	0.434
CCR2_tutr	0	0.670	0.762	0.564	0.533	0.558
CCR4_futr	0	0.831	0.857	0.770	0.689	0.789
CCR4_tss200	0	0.683	0.722	0.562	0.433	0.540
CCR5_body	0	0.498	0.467	0.654	0.779	0.581
CCR5_tss1500	0	0.721	0.692	0.423	0.440	0.568
CCR6_exon	0	0.501	0.429	0.318	0.350	0.495
CCR6_tss1500	0	0.772	0.751	0.661	0.660	0.734
CCR6_tss200	0	0.815	0.810	0.667	0.657	0.749
CCR7_body	0	0.702	0.693	0.450	0.415	0.643
CCR7_exon	0	0.835	0.850	0.712	0.616	0.765
CCR7_tss1500	0	0.866	0.865	0.735	0.700	0.800
CCR7_tss200	0	0.864	0.865	0.760	0.646	0.802
CCR7_tutr	0	0.653	0.703	0.576	0.349	0.462
CCR8_body	0	0.744	0.727	0.637	0.565	0.687
CD101_exon	0	0.780	0.781	0.626	0.567	0.714
CD101_tss200	0	0.864	0.867	0.748	0.664	0.831
CD151_tss1500	0	0.391	0.377	0.527	0.522	0.504
CD160_tss200	0	0.874	0.856	0.710	0.704	0.826
CD180_body	0	0.885	0.906	0.877	0.771	0.837
CD180_exon	0	0.903	0.913	0.888	0.767	0.862
CD180_tss200	0	0.662	0.713	0.577	0.255	0.517
CD1A_futr	0	0.477	0.340	0.586	0.673	0.628
CD1A_tss1500	0	0.803	0.624	0.886	0.931	0.857
CD1A_tss200	0	0.500	0.396	0.608	0.722	0.619
CD1B_body	0	0.387	0.247	0.521	0.591	0.566
CD1B_tss200	0	0.545	0.436	0.636	0.708	0.692
CD1C_body	0	0.631	0.516	0.692	0.809	0.830
CD1C_exon	0	0.437	0.337	0.361	0.517	0.547
CD1C_tss1500	0	0.185	0.155	0.386	0.393	0.393
CD1D_tss1500	0	0.473	0.318	0.448	0.525	0.524
CD1D_tss200	0	0.674	0.410	0.623	0.751	0.759
CD1D_tutr	0	0.542	0.163	0.510	0.503	0.598
CD1E_body	0	0.372	0.310	0.426	0.505	0.443
CD1E_tss1500	0	0.591	0.430	0.655	0.822	0.682
CD200R1_body	0	0.569	0.549	0.710	0.838	0.666
CD200R1_tutr	0	0.654	0.620	0.743	0.859	0.787
CD200R1L_body	0	0.677	0.608	0.790	0.942	0.828
CD200R1L_tss1500	0	0.704	0.657	0.770	0.945	0.827
CD207_tutr	0	0.340	0.411	0.523	0.606	0.426
CD209_body	0	0.570	0.696	0.588	0.500	0.509
CD209_tss1500	0	0.156	0.136	0.227	0.265	0.164
CD22_futr	0	0.810	0.867	0.709	0.712	0.796
CD22_tss1500	0	0.836	0.862	0.748	0.683	0.784
CD22_tss200	0	0.735	0.798	0.659	0.604	0.683
CD22_tutr	0	0.464	0.577	0.216	0.125	0.148
CD226_exon	0	0.695	0.734	0.600	0.532	0.586
CD244_body	0	0.779	0.781	0.713	0.660	0.717
CD244_exon	0	0.454	0.454	0.129	0.153	0.387
CD244_tss1500	0	0.632	0.643	0.732	0.829	0.746
CD247_futr	0	0.777	0.726	0.641	0.565	0.743
CD27_futr	0	0.716	0.709	0.638	0.517	0.636
CD27_tss1500	0	0.838	0.827	0.727	0.664	0.776
CD28_body	0	0.881	0.881	0.808	0.760	0.815
CD28_exon	0	0.681	0.658	0.378	0.314	0.606
CD28_tss200	0	0.653	0.617	0.475	0.387	0.613
CD300A_body	0	0.605	0.662	0.551	0.445	0.532
CD300A_exon	0	0.616	0.663	0.540	0.340	0.476
CD300LB_body	0	0.535	0.437	0.528	0.577	0.622
CD300LD_tutr	0	0.726	0.693	0.581	0.480	0.630
CD300LF_exon	0	0.568	0.592	0.485	0.433	0.503
CD300LG_exon	0	0.322	0.451	0.340	0.344	0.277
CD300LG_tss200	0	0.157	0.397	0.141	0.145	0.124
CD302_tss1500	0	0.110	0.121	0.205	0.277	0.118
CD33_tutr	0	0.136	0.144	0.162	0.260	0.160
CD34_body	0	0.324	0.434	0.230	0.170	0.269
CD34_tss1500	0	0.772	0.795	0.643	0.610	0.687
CD37_futr	0	0.754	0.778	0.679	0.602	0.720
CD38_body	0	0.582	0.601	0.588	0.458	0.524
CD38_exon	0	0.275	0.304	0.261	0.066	0.229
CD38_futr	0	0.577	0.558	0.440	0.310	0.497
CD38_tss1500	0	0.707	0.662	0.558	0.492	0.607
CD38_tss200	0	0.406	0.402	0.206	0.123	0.253
CD3E_exon	0	0.343	0.332	0.139	0.124	0.149
CD3E_tss200	0	0.830	0.794	0.790	0.699	0.784
CD3EAP_tutr	0	0.600	0.650	0.534	0.487	0.523
CD3G_exon	0	0.754	0.764	0.673	0.634	0.697
CD4_exon	0	0.535	0.579	0.370	0.358	0.487
CD4_futr	0	0.369	0.346	0.252	0.206	0.255
CD4_tss200	0	0.628	0.651	0.472	0.440	0.591
CD40_body	0	0.539	0.611	0.470	0.404	0.495
CD40LG_body	0	0.675	0.664	0.789	0.769	0.711
CD44_body	0	0.780	0.821	0.742	0.692	0.686
CD46_tutr	0	0.833	0.806	0.897	0.909	0.881
CD47_tss1500	0	0.228	0.217	0.272	0.355	0.224
CD48_tss1500	0	0.612	0.631	0.372	0.395	0.470
CD5_exon	0	0.814	0.824	0.717	0.641	0.768
CD5_tss200	0	0.810	0.804	0.718	0.621	0.768
CD5_tutr	0	0.848	0.850	0.814	0.745	0.823
CD52_body	0	0.677	0.696	0.570	0.540	0.645
CD52_exon	0	0.775	0.762	0.652	0.585	0.687
CD52_tutr	0	0.690	0.695	0.627	0.585	0.667
CD53_futr	0	0.630	0.631	0.469	0.468	0.531
CD55_tss1500	0	0.178	0.203	0.083	0.068	0.090
CD58_body	0	0.787	0.805	0.743	0.687	0.742
CD59_body	0	0.512	0.502	0.724	0.637	0.590
CD59_tss1500	0	0.115	0.123	0.217	0.222	0.124
CD5L_body	0	0.718	0.565	0.674	0.923	0.835
CD5L_tss1500	0	0.501	0.394	0.621	0.674	0.549
CD5L_tss200	0	0.410	0.323	0.507	0.675	0.451
CD6_body	0	0.556	0.591	0.449	0.439	0.476
CD6_exon	0	0.824	0.843	0.713	0.643	0.753
CD6_tss200	0	0.809	0.793	0.606	0.576	0.732
CD68_futr	0	0.241	0.126	0.095	0.070	0.153
CD68_tss1500	0	0.469	0.437	0.238	0.234	0.357
CD69_body	0	0.726	0.736	0.666	0.529	0.712
CD69_tutr	0	0.606	0.532	0.778	0.817	0.689
CD7_body	0	0.508	0.707	0.598	0.541	0.464
CD7_futr	0	0.641	0.625	0.534	0.495	0.613
CD74_tss1500	0	0.773	0.786	0.650	0.572	0.687
CD79A_body	0	0.850	0.870	0.787	0.764	0.824
CD79A_futr	0	0.673	0.692	0.557	0.542	0.632
CD79A_tss1500	0	0.467	0.397	0.251	0.259	0.450
CD79B_body	0	0.665	0.711	0.623	0.522	0.610
CD79B_exon	0	0.684	0.696	0.526	0.507	0.609
CD79B_futr	0	0.693	0.724	0.601	0.562	0.618
CD79B_tss200	0	0.790	0.817	0.734	0.686	0.730
CD81_body	0	0.796	0.838	0.770	0.734	0.737
CD82_futr	0	0.598	0.625	0.545	0.472	0.557
CD86_tutr	0	0.808	0.762	0.763	0.895	0.842
CD8A_body	0	0.233	0.335	0.226	0.177	0.179
CD8A_exon	0	0.126	0.165	0.119	0.055	0.087
CD8B_body	0	0.578	0.627	0.558	0.509	0.553
CD9_tss1500	0	0.492	0.568	0.406	0.207	0.350
CD93_exon	0	0.632	0.664	0.554	0.516	0.570
CD93_tss200	0	0.538	0.585	0.321	0.262	0.437
CD96_tss1500	0	0.870	0.771	0.893	0.917	0.905
CD96_tss200	0	0.574	0.643	0.365	0.267	0.508
CD96_tutr	0	0.692	0.627	0.751	0.849	0.744
CDA_body	0	0.723	0.664	0.690	0.622	0.670
CDA_futr	0	0.315	0.409	0.272	0.269	0.329
CDA_tss200	0	0.564	0.651	0.462	0.377	0.535
CDAN1_tss1500	0	0.141	0.172	0.227	0.282	0.155
CDC14C_body	0	0.675	0.600	0.710	0.792	0.748
CDC14C_tss1500	0	0.313	0.198	0.375	0.572	0.484
CDC14C_tss200	0	0.607	0.562	0.613	0.678	0.661
CDC20B_body	0	0.108	0.099	0.136	0.215	0.119
CDC25A_tss1500	0	0.225	0.179	0.126	0.116	0.169
CDC27_exon	0	0.260	0.216	0.253	0.330	0.323
CDC34_tutr	0	0.897	0.905	0.836	0.759	0.805
CDC40_body	0	0.638	0.678	0.565	0.512	0.554
CDC42_body	0	0.494	0.614	0.186	0.118	0.217
CDC42BPG_tutr	0	0.866	0.882	0.801	0.761	0.787
CDC42EP1_body	0	0.466	0.495	0.406	0.294	0.423
CDC42EP1_tutr	0	0.840	0.860	0.831	0.757	0.816
CDC42EP3_futr	0	0.605	0.691	0.611	0.534	0.533
CDC42EP4_body	0	0.617	0.626	0.687	0.551	0.582
CDC42EP4_futr	0	0.270	0.262	0.372	0.391	0.283
CDC42EP5_exon	0	0.143	0.229	0.113	0.111	0.128
CDC42EP5_futr	0	0.240	0.226	0.342	0.345	0.314
CDC5L_body	0	0.748	0.708	0.773	0.836	0.817
CDCA5_tutr	0	0.865	0.894	0.858	0.772	0.861
CDCA7_tss1500	0	0.176	0.272	0.062	0.042	0.068
CDH1_body	0	0.335	0.317	0.379	0.454	0.364
CDH10_body	0	0.776	0.694	0.808	0.881	0.860
CDH10_tss1500	0	0.216	0.208	0.310	0.330	0.247
CDH12_tss1500	0	0.609	0.551	0.646	0.785	0.708
CDH13_body	0	0.607	0.527	0.595	0.620	0.651
CDH17_body	0	0.500	0.439	0.609	0.696	0.494
CDH17_exon	0	0.469	0.519	0.261	0.361	0.429
CDH17_tss1500	0	0.591	0.581	0.441	0.471	0.569
CDH17_tss200	0	0.744	0.744	0.631	0.618	0.684
CDH18_tss1500	0	0.310	0.436	0.321	0.151	0.202
CDH20_tutr	0	0.781	0.802	0.740	0.691	0.736
CDH22_futr	0	0.282	0.329	0.274	0.169	0.214
CDH22_tss1500	0	0.662	0.561	0.686	0.767	0.765
CDH23_tss1500	0	0.404	0.466	0.335	0.137	0.305
CDH26_futr	0	0.697	0.691	0.786	0.909	0.828
CDH26_tss1500	0	0.593	0.558	0.700	0.716	0.682
CDH26_tss200	0	0.605	0.603	0.733	0.891	0.738
CDH29_tss200	0	0.424	0.461	0.501	0.563	0.446
CDH3_body	0	0.844	0.864	0.823	0.721	0.794
CDH3_tss200	0	0.663	0.698	0.589	0.515	0.590
CDH4_body	0	0.543	0.442	0.514	0.659	0.629
CDH5_tss1500	0	0.522	0.602	0.513	0.405	0.447
CDH5_tss200	0	0.580	0.691	0.598	0.388	0.475
CDH6_body	0	0.691	0.606	0.756	0.827	0.819
CDH6_exon	0	0.107	0.181	0.087	0.051	0.113
CDH6_tss1500	0	0.236	0.152	0.208	0.356	0.301
CDH6_tutr	0	0.763	0.644	0.723	0.853	0.838
CDK14_exon	0	0.734	0.790	0.668	0.584	0.647
CDK14_tss200	0	0.889	0.859	0.740	0.632	0.843
CDK15_tss200	0	0.166	0.313	0.243	0.458	0.336
[truncated: 14,724 more rows]
