# Supplementary material for: Genome-wide DNA methylation profiles in progression to in situ and invasive carcinoma of the breast with impact on gene transcription and prognosis
Source: Genome Biol. 2014 Aug 22;15(8):435. doi: 10.1186/s13059-014-0435-x (PMC4165906; doi:10.1186/s13059-014-0435-x)
Supplement: Additional file 3: — Correlation between DNA methylation and gene expression; individual CpGs. Illumina probe ID, gene, transcription start site (TSS), chromosome, position of CpG, CpG position relative to CpG islands (CGIs) and gene region, correlation coefficient and uncorrected P-value. [file 13059_2014_435_MOESM3_ESM.txt]

Probe	Gene	TSS	mChr	mPos	CpG_location_CGI	CpG_location_Gene	Coefficient	Uncorrected_pvalue
cg07564471	TDRD12	33210678	19	33210764	Island	1stExon	-8.583	1.03e-36
cg00955911	FOXA1	38064489	14	38061988	Island	Body	-9.937	1.6e-34
cg09781936	TBX1	19744225	22	19749961	N_Shore	Body	-3.586	1.28e-32
cg17304084	PIWIL2	22132809	8	22133356	Island	5UTR	-3.667	2.28e-32
cg05125051	HORMAD1	150693364	1	150693375	other	TSS200	-5.078	7.73e-32
cg12642725	RERG	15374411	12	15371727	N_Shelf	5UTR	-5.521	2.89e-31
cg20665205	SHC4	49255641	15	49254494	N_Shore	Body	-8.266	1.13e-30
cg21171625	DNALI1	38022519	1	38022607	Island	1stExon	-8.967	3.26e-30
cg05390144	ELF5	34535347	11	34533464	other	TSS200	-5.502	5.29e-30
cg03669949	DDX43	74104284	6	74104426	Island	5UTR	-7.108	7.69e-30
cg06893172	HORMAD1	150693364	1	150693383	other	TSS200	-6.388	1.07e-29
cg17005068	GSTT1	24384284	22	24384525	S_Shore	TSS1500	-6.263	1.26e-29
cg02820072	TDRD12	33210678	19	33210552	Island	TSS200	-7.147	1.86e-29
cg11513002	TBC1D9	141677471	4	141674225	N_Shelf	Body	-7.582	6.5e-29
cg11629919	CXorf61	115594137	23	115594200	other	TSS200	-13.497	1.23e-28
cg08947167	CA12	63674075	15	63671692	N_Shelf	Body	-8.604	1.65e-28
cg24392574	CALML5	5541533	10	5541423	Island	5UTR	-11.717	1.74e-28
cg17956964	PNLDC1	160221300	6	160220921	N_Shore	TSS1500	-7.745	2.38e-28
cg02064740	TMOD4	151148547	1	151146902	other	Body	-24.148	2.84e-28
cg06740440	PPM1J	113257950	1	113255818	N_Shore	Body	-4.482	3.42e-28
cg05120309	EVL	100531750	14	100485494	other	Other	-4.58	3.85e-28
cg21488617	DNALI1	38022519	1	38022586	Island	1stExon	-10.591	3.94e-28
cg20767356	HORMAD1	150693364	1	150693100	other	5UTR	-8.334	4.06e-28
cg24544105	DQX1	74753408	2	74753312	N_Shelf	5UTR	-5.202	5.81e-28
cg00628178	SHC4	49255641	15	49254319	N_Shore	Body	-8.301	1.17e-27
cg22276896	CXCL17	42947136	19	42946985	other	5UTR	-12.082	1.7e-27
cg11141652	GSTT1	24384284	22	24348549	other	Other	5.363	2.81e-27
cg21138012	COX6C	100906242	8	100903951	N_Shore	Body	-3.47	3.42e-27
cg16143502	DDX43	74104284	6	74104801	Island	1stExon	-5.125	4.06e-27
cg11046421	MRPS30	44809026	5	44806923	N_Shelf	Other	-5.359	9.22e-27
cg27261494	OOEP	74079515	6	74104097	N_Shore	Other	-9.367	9.57e-27
cg24809845	KCNK1	233749749	1	233765199	other	Body	8.283	9.79e-27
cg10449409	ELF5	34535347	11	34533294	other	5UTR	-5.801	1.06e-26
cg13729548	CHGA	93389444	14	93405937	other	Other	-10.454	1.9e-26
cg18155407	TDRD12	33210678	19	33210662	Island	TSS200	-8.759	3.17e-26
cg24980551	PYGM	64528187	11	64599054	S_Shore	Other	-17.213	3.59e-26
cg02581587	KCNK1	233749749	1	233765350	other	Body	7.599	4.7e-26
cg22311533	GDF9	132200477	5	132200008	N_Shore	1stExon	-12.551	4.71e-26
cg04234412	GSTT1	24384284	22	24373322	Island	Other	-4.455	5.38e-26
cg07945733	C10orf82	118429481	10	118429485	Island	TSS200	-4.977	5.95e-26
cg02499678	CELSR1	46933067	22	46927536	N_Shore	Body	-3.801	6.47e-26
cg01410453	DQX1	74753408	2	74753358	N_Shelf	5UTR	-4.291	6.74e-26
cg05370068	SCUBE3	35182189	6	35184382	S_Shore	Body	-9.466	8.67e-26
cg26012731	CXorf61	115594137	23	115594180	other	TSS200	-12.514	1.04e-25
cg14960007	COX6C	100906242	8	100903122	N_Shelf	Body	-4.531	1.11e-25
cg15242686	GSTT1	24384284	22	24348715	other	Other	5.911	1.51e-25
cg00697095	MIEN1	37886788	17	37897076	other	Other	-4.575	1.53e-25
cg19645221	FOXA1	38064489	14	38058284	S_Shore	Other	-13.694	2.99e-25
cg03393607	AFF3	100759037	2	100723417	S_Shelf	5UTR	-4.012	3.08e-25
cg02034222	DQX1	74753408	2	74753281	N_Shelf	5UTR	-5.443	3.71e-25
cg06797068	DDX43	74104284	6	74104600	Island	5UTR	-5.984	4.13e-25
cg09126422	GDF9	132200477	5	132200608	N_Shore	TSS200	-19.256	5.19e-25
cg00697095	GRB7	37894161	17	37897076	other	5UTR	-5.713	5.22e-25
cg15162922	SHROOM1	132162002	5	132162758	S_Shore	TSS1500	-8.765	5.44e-25
cg03052606	SCUBE3	35182189	6	35180909	N_Shore	TSS1500	-8.695	5.58e-25
cg24697184	TTC22	55266941	1	55266578	Island	1stExon	-3.985	7.16e-25
cg26744056	CACNA1H	1203240	16	1258684	S_Shelf	Body	7.746	7.24e-25
cg04215800	FOXA1	38064489	14	38068340	Island	Other	-13.33	7.25e-25
cg00879980	GDF9	132200477	5	132200490	N_Shore	TSS200	-16.421	7.62e-25
cg24733126	SCUBE2	9113150	11	9112214	N_Shore	Body	-8.143	8.91e-25
cg05447556	SOX10	38380539	22	38377633	N_Shore	Body	-6.391	1.08e-24
cg22875391	TPRG1	188889762	3	188889999	other	5UTR	-13.055	1.24e-24
cg07620571	KCNJ3	155555092	2	155558382	S_Shelf	Body	-9.458	1.48e-24
cg03684977	MIEN1	37886788	17	37893803	other	Other	-5.638	1.52e-24
cg04101806	AFF3	100759037	2	100722584	S_Shore	5UTR	-2.702	2.14e-24
cg08926035	PYGM	64528187	11	64521052	other	Body	-14.83	2.15e-24
cg16109423	DNALI1	38022519	1	38022718	Island	Body	-9.315	2.3e-24
cg19035792	SOX10	38380539	22	38382245	S_Shelf	Other	-7.774	2.85e-24
cg08075024	SSFA2	182756471	2	182761449	S_Shelf	Body	-5.54	3.88e-24
cg01692252	MIEN1	37886788	17	37893005	other	Other	-5.466	4.47e-24
cg03933756	FOXL1	86612114	16	86565719	Island	Other	-7.961	4.63e-24
cg16702815	AGR3	16921613	7	16920271	other	5UTR	-9.941	7.76e-24
cg19117051	SLC44A4	31846823	6	31845110	other	Body	-7.642	8.31e-24
cg06151718	DQX1	74753408	2	74753334	N_Shelf	5UTR	-5.171	1.23e-23
cg12045875	DDX43	74104284	6	74104594	Island	5UTR	-7.41	1.27e-23
cg03859891	CXorf61	115594137	23	115594168	other	TSS200	-12.429	1.89e-23
cg25460340	TMPRSS5	113577068	11	113577120	other	TSS200	-6.692	1.96e-23
cg14058239	SLC39A6	33709357	18	33706228	N_Shelf	5UTR	-7.165	2.25e-23
cg00697095	PGAP3	37844310	17	37897076	other	Other	-3.023	2.29e-23
cg26413174	TTC22	55266941	1	55266737	Island	1stExon	-4.598	3.04e-23
cg14467840	S100A1	153600872	1	153600972	other	5UTR	-7.36	3.12e-23
cg09047881	GDF9	132200477	5	132200666	N_Shore	TSS200	-24.17	3.35e-23
cg05298458	TBX1	19744225	22	19749188	Island	Body	-3.364	3.58e-23
cg02382706	CALML5	5541533	10	5540667	N_Shore	3UTR	-11.835	3.62e-23
cg19803952	DBNDD2	44034860	20	44036136	S_Shore	5UTR	-5.686	4.21e-23
cg16584475	WWP1	87354993	8	87357919	S_Shelf	5UTR	-4.037	4.82e-23
cg24525573	C1orf64	16330730	1	16330784	other	5UTR	-11.991	5.3e-23
cg15398400	C10orf82	118429481	10	118429481	Island	TSS200	-5.365	5.61e-23
cg23284609	CMBL	10308168	5	10306947	N_Shore	5UTR	-4.216	7.2e-23
cg13249256	MAEL	166958518	1	166958581	Island	1stExon	-8.485	8.25e-23
cg04932551	FOXA1	38064489	14	38060857	Island	Body	-15.334	9.03e-23
cg01238044	GSTT1	24384284	22	24384105	N_Shore	Body	-10.603	9.04e-23
cg14324800	PARD6B	49348080	20	49345183	N_Shelf	Other	-5.474	9.89e-23
cg00697095	ERBB2	37856253	17	37897076	other	Other	-3.14	9.96e-23
cg07967207	RABEP1	5185557	17	5189032	S_Shelf	Body	-3.619	1.06e-22
cg00083399	FOXL1	86612114	16	86565980	S_Shore	Other	-7.09	1.07e-22
cg18425434	C10orf82	118429481	10	118429648	Island	TSS200	-5.144	1.13e-22
cg00676801	STAT1	191878976	2	191876673	N_Shore	5UTR	-3.588	1.23e-22
cg01894322	PPP1R1B	37783176	17	37789575	N_Shelf	Body	-10.468	1.26e-22
cg07803218	PARD6B	49348080	20	49346624	N_Shore	TSS1500	-4.245	1.3e-22
cg26472938	MLPH	238395877	2	238394205	N_Shore	Other	-4.593	1.31e-22
cg27143688	FOXA1	38064489	14	38058243	S_Shore	Other	-8.043	1.33e-22
cg23302558	SSFA2	182756471	2	182774636	other	Body	-6.564	1.52e-22
cg02520707	LEMD1	205391214	1	205418278	other	Other	-7.757	1.63e-22
cg21320242	PPP1R1B	37783176	17	37784895	S_Shore	1stExon	-7.529	1.84e-22
cg16576300	ZC4H2	64196413	23	64136881	other	3UTR	3.926	1.97e-22
cg07470176	NAT1	18067617	8	18077901	other	5UTR	-14.697	1.98e-22
cg04493467	PNLDC1	160221300	6	160221026	N_Shore	TSS1500	-7.232	1.99e-22
cg13694876	EPHB3	184279586	3	184282720	S_Shore	Body	-4.683	2.04e-22
cg00459816	MIEN1	37886788	17	37862113	other	Other	-5.389	2.05e-22
cg27327268	C10orf82	118429481	10	118428651	N_Shore	5UTR	-5.035	2.18e-22
cg19353949	PDZK1	145727665	1	145726979	other	TSS1500	-9.682	2.33e-22
cg09996597	IGFALS	1843734	16	1844927	S_Shelf	TSS1500	-6.647	2.37e-22
cg14070755	MLPH	238395877	2	238394933	N_Shore	TSS1500	-9.927	2.38e-22
cg05570682	IKBKB	42128819	8	42132866	S_Shelf	Body	-2.582	2.87e-22
cg19477190	CST9L	23549386	20	23586803	other	Other	-8.501	2.87e-22
cg17601287	CCDC153	119066710	11	119066606	other	TSS200	-5.573	2.98e-22
cg23625250	CALML5	5541533	10	5540824	Island	3UTR	-10.127	3.08e-22
cg04713108	MRPS30	44809026	5	44807541	N_Shore	TSS1500	-4.295	3.2e-22
cg16363586	BST2	17516384	19	17516329	other	1stExon	-2.617	3.36e-22
cg24988036	NECAB3	32262264	20	32260699	N_Shore	Body	-3.677	4.01e-22
cg03684977	GRB7	37894161	17	37893803	other	TSS1500	-6.85	4.46e-22
cg02480685	PLEKHF2	96145948	8	96163530	other	5UTR	-3.456	4.49e-22
cg05761882	CAPN2	223900118	1	223901187	S_Shore	Body	-3.289	4.54e-22
cg17757848	MAEL	166958518	1	166958583	Island	1stExon	-6.983	4.75e-22
cg13258528	C6orf211	151773421	6	151777612	S_Shelf	Body	-7.208	4.9e-22
cg24552128	GDF9	132200477	5	132200516	N_Shore	TSS200	-19.739	4.98e-22
cg14830003	DNALI1	38022519	1	38022657	Island	1stExon	-6.795	5.75e-22
cg20772512	DNALI1	38022519	1	38022359	N_Shore	TSS200	-8.975	5.75e-22
cg12903024	RLBP1	89764922	15	89765204	other	TSS1500	-5.81	7.05e-22
cg10321723	PDZK1	145727665	1	145727762	other	5UTR	-10.397	7.1e-22
cg09034736	HORMAD1	150693364	1	150693464	other	TSS200	-6.331	7.64e-22
cg01960300	PDZK1	145727665	1	145727016	other	TSS1500	-11.132	7.71e-22
cg18397517	SERPINA5	95047730	14	95048035	other	5UTR	-9.84	8.05e-22
cg13973641	ZNF462	109625377	9	109691025	other	Body	3.586	8.35e-22
cg03772350	FOXA1	38064489	14	38061458	Island	Body	-15.546	9.19e-22
cg19473392	SCUBE3	35182189	6	35170850	other	Other	-8.992	9.35e-22
cg19712189	TDRD12	33210678	19	33210851	Island	1stExon	-9.798	9.98e-22
cg11428546	AFF3	100759037	2	100723110	S_Shelf	5UTR	-3.355	1.14e-21
cg19257200	SOX10	38380539	22	38380983	S_Shore	TSS1500	-5.318	1.19e-21
cg15629096	C6orf223	43968336	6	43967558	N_Shelf	TSS1500	-5.662	1.21e-21
cg15069995	HORMAD1	150693364	1	150692971	other	5UTR	-9.657	1.36e-21
cg00629117	IGFALS	1843734	16	1844932	S_Shelf	TSS1500	-6.745	1.42e-21
cg08862162	TAT	71610998	16	71610334	other	5UTR	-7.617	1.45e-21
cg22291189	MAPT	43971747	17	43978251	S_Shelf	5UTR	-7.083	1.51e-21
cg05740244	LDHC	18433852	11	18434015	other	5UTR	-3.154	1.61e-21
cg05803361	PDZK1	145727665	1	145727320	other	TSS1500	-9.557	1.92e-21
cg04192393	CA12	63674075	15	63673286	N_Shore	Body	-4.523	1.99e-21
cg15040521	ELP2	33709836	18	33713240	S_Shelf	Body	-5.492	2.07e-21
cg03337918	PLEKHF2	96145948	8	96148290	S_Shore	5UTR	-3.08	2.13e-21
cg20114113	PPP1R3C	93392858	10	93391963	N_Shore	Body	-4.886	2.17e-21
cg07447870	PPP2R2C	6383597	4	6370956	other	Body	3.287	2.41e-21
cg06673559	SCUBE3	35182189	6	35208807	other	Body	-15.835	2.86e-21
cg07775813	SPESP1	69222838	15	69223368	Island	Body	-2.421	3.59e-21
cg01879083	CMBL	10308168	5	10306031	N_Shore	5UTR	-3.665	3.97e-21
cg23641560	SSFA2	182756471	2	182755044	N_Shore	TSS1500	-4.626	4.05e-21
cg22014579	C19orf33	38794803	19	38795051	other	Body	-9.612	4.51e-21
cg15040521	SLC39A6	33709357	18	33713240	S_Shelf	Other	-9.72	4.63e-21
cg11784298	HLA-DQA1	32605182	6	32610971	other	3UTR	2.168	4.72e-21
cg26371913	STC2	172756506	5	172740954	other	Other	-9.483	5.31e-21
cg06303772	UNC13A	17799050	19	17717530	Island	Body	2.042	6.87e-21
cg09576319	CHAD	48546227	17	48544724	N_Shore	Body	-4.886	7.07e-21
cg18556822	NOSTRIN	169658890	2	169658881	other	TSS1500	-5.868	7.35e-21
cg14487702	PIWIL2	22132809	8	22132665	N_Shore	TSS1500	-2.698	7.72e-21
cg22214414	SYCP2	58507209	20	58507232	N_Shore	TSS200	-2.928	8.02e-21
cg23551720	HOXB3	46651810	17	46633726	S_Shore	5UTR	-2.849	8.27e-21
cg22884082	GJB7	88038996	6	88039023	other	TSS200	-7.491	8.52e-21
cg23207527	RBM24	17282931	6	17283113	S_Shore	Body	-3.012	9.83e-21
cg00285317	MLPH	238395877	2	238406108	other	Body	-7.308	1.01e-20
cg14951497	STAT1	191878976	2	191875807	N_Shelf	5UTR	-5.177	1.03e-20
cg19477190	CST9	23586610	20	23586803	other	TSS200	-10.356	1.39e-20
cg20402783	HOXC10	54378945	12	54381013	S_Shore	Body	-3.071	1.41e-20
cg00517511	TBX3	115121969	12	115115415	S_Shelf	Body	-5.305	1.49e-20
cg13722700	GPRIN2	46993545	10	46993502	S_Shore	TSS200	-5.156	1.69e-20
cg19767548	LDHC	18433852	11	18433554	other	TSS1500	-3.167	1.73e-20
cg22823121	HORMAD1	150693364	1	150693482	other	TSS200	-5.382	1.82e-20
cg22630169	NFIX	13106583	19	13108217	S_Shore	Body	-3.989	1.85e-20
cg10988041	FOXA1	38064489	14	38060564	N_Shore	3UTR	-14.524	1.86e-20
cg00459816	GRB7	37894161	17	37862113	other	Other	-6.567	1.9e-20
cg22325673	PPP2R2C	6383597	4	6377625	N_Shelf	Body	4.528	1.98e-20
cg22395624	KIAA0232	6784458	4	6735531	other	Other	-2.328	2.02e-20
cg07621046	C10orf82	118429481	10	118429658	Island	TSS200	-5.268	2.04e-20
cg08261841	TMEM139	142982039	7	142982463	N_Shelf	1stExon	-6.546	2.05e-20
cg07773582	LOC440335	4838397	16	4845285	other	Body	-9.591	2.27e-20
cg02593924	IGFALS	1843734	16	1844998	S_Shelf	TSS1500	-8.146	2.4e-20
cg05380919	GSTT1	24384284	22	24376252	S_Shelf	3UTR	4.776	2.65e-20
cg18581405	S1PR4	3178735	19	3180035	S_Shore	1stExon	-6.13	2.68e-20
cg19044419	UNC13A	17799050	19	17727963	N_Shore	Body	11.636	3.08e-20
cg24222440	TMEM25	118401802	11	118397413	N_Shelf	Other	-3.396	3.09e-20
cg24707219	SLC44A4	31846823	6	31847009	other	TSS200	-8.199	3.19e-20
cg14751552	RDH10	74206836	8	74209522	S_Shore	Body	-7.103	3.21e-20
cg08815672	CELSR1	46933067	22	46929995	Island	1stExon	-4.781	3.39e-20
cg05816193	HIST1H1A	26018040	6	26018127	N_Shelf	TSS200	-4.534	3.43e-20
cg11011913	TM4SF18	149051548	3	149051159	other	Body	-5.312	3.67e-20
cg00601836	ESR1	152128813	6	152130332	S_Shore	Body	-3.25	3.92e-20
cg12930753	PLEKHF2	96145948	8	96167327	other	3UTR	-3.924	4.29e-20
cg26579292	CHGA	93389444	14	93429266	other	Other	-33.388	4.35e-20
cg00459816	PGAP3	37844310	17	37862113	other	Other	-3.526	4.52e-20
cg03906031	STARD10	72504750	11	72489173	N_Shelf	Body	-3.114	4.54e-20
cg06069457	MFI2	196756687	3	196754722	Island	Body	-6.636	4.65e-20
cg23931734	CA12	63674075	15	63673013	N_Shore	Body	-7.246	5.18e-20
cg16375820	IL6ST	55290821	5	55289001	N_Shore	5UTR	-2.664	5.22e-20
cg20721467	KAT6B	76586378	10	76597927	other	Other	-2.461	5.93e-20
cg21265702	ESR1	152128813	6	152201605	other	Body	-4.746	5.94e-20
cg01130898	PLCD4	219472487	2	219473002	other	5UTR	-7.977	5.99e-20
cg07347645	SYCP2	58507209	20	58507171	N_Shore	5UTR	-2.859	6.13e-20
cg26185859	BCL11A	60780633	2	60691266	S_Shelf	Body	4.759	6.43e-20
cg13470462	BOC	112931374	3	112965787	other	5UTR	-3.172	6.6e-20
cg01309328	TAP1	32821748	6	32811253	N_Shore	Other	-4.185	7.14e-20
cg01164664	FAM123C	131513076	2	131484863	N_Shore	Other	5.091	7.19e-20
cg11577355	AFF3	100759037	2	100722474	S_Shore	5UTR	-4.396	7.51e-20
cg11819637	CHRD	184097860	3	184095505	N_Shelf	Other	-4.759	7.72e-20
cg03684977	PGAP3	37844310	17	37893803	other	Other	-3.569	8.02e-20
cg18241308	PON3	95025687	7	95026502	S_Shore	TSS1500	-8.571	8.42e-20
cg23241473	SYCP2	58507209	20	58507227	N_Shore	TSS200	-3.009	9.17e-20
cg10909506	ORMDL3	38083884	17	38081995	N_Shore	5UTR	-2.858	9.55e-20
cg20985067	PON3	95025687	7	95026538	S_Shore	TSS1500	-8.602	9.67e-20
cg09093409	SSH3	67070918	11	67113285	other	Other	-2.732	1.08e-19
cg17349199	C10orf82	118429481	10	118429452	Island	5UTR	-4.912	1.1e-19
cg14908986	PPFIA1	70116805	11	70120720	S_Shelf	Body	-12.119	1.15e-19
cg01865118	DUSP4	29208267	8	29204221	N_Shore	5UTR	-5.861	1.22e-19
cg03965649	ST3GAL1	134584183	8	134576933	other	5UTR	-3.46	1.22e-19
cg15579376	ESYT3	138153414	3	138154754	S_Shore	Body	-1.481	1.37e-19
cg10625081	STC2	172756506	5	172750450	N_Shelf	Body	-9.601	1.43e-19
cg26958611	PNLDC1	160221300	6	160220978	N_Shore	TSS1500	-8.361	1.53e-19
cg05060175	PLEKHF2	96145948	8	96149462	S_Shelf	5UTR	-4.016	1.55e-19
cg27174108	C19orf33	38794803	19	38794554	other	TSS1500	-11.663	1.63e-19
cg12633764	MAPT	43971747	17	43978756	S_Shelf	5UTR	-5.086	1.65e-19
cg00944649	C1orf64	16330730	1	16330853	other	1stExon	-12.107	1.72e-19
cg20669414	MIEN1	37886788	17	37808629	other	Other	-3.451	1.79e-19
cg27095847	PNLDC1	160221300	6	160221218	Island	TSS200	-4.829	1.82e-19
cg04213746	GATA3	8096666	10	8106003	other	Body	-6.269	1.99e-19
cg04777551	HLA-DQA1	32605182	6	32628953	N_Shelf	Other	2.901	2.03e-19
cg02957185	KLHDC9	161068180	1	161068781	Island	5UTR	-3.968	2.16e-19
cg12044599	PTPRCAP	67205153	11	67206308	S_Shelf	TSS1500	-6.689	2.18e-19
cg14743748	CELSR1	46933067	22	46929704	Island	1stExon	-3.231	2.25e-19
cg17865033	ARNT2	80696691	15	80695761	N_Shore	TSS1500	-4.329	2.41e-19
cg03815147	MIEN1	37886788	17	37833890	other	Other	-5.522	2.46e-19
cg21482265	PAX8	114036498	2	113992762	N_Shore	Body	-1.737	3.81e-19
cg12510708	NFE2L3	26191846	7	26193805	S_Shore	Body	-2.467	3.91e-19
cg25623339	TBX3	115121969	12	115111557	N_Shore	Body	-3.991	3.94e-19
cg06037963	NEU4	242752029	2	242716559	other	Other	-5.132	3.95e-19
cg06649737	KLHDC9	161068180	1	161068715	Island	5UTR	-9.657	4.04e-19
cg11584936	BNIPL	151009028	1	151009588	other	Body	-2.799	4.09e-19
cg12615535	RBP1	139258671	3	139257713	Island	Body	-6.884	4.16e-19
cg25468058	ANXA9	150954498	1	150953680	other	TSS1500	-6.739	4.16e-19
cg14323910	HLA-DQA1	32605182	6	32628305	N_Shelf	Other	2.532	4.47e-19
cg22885332	CXXC5	139028300	5	139034002	S_Shelf	5UTR	-3.655	4.51e-19
cg05183271	TMPRSS5	113577068	11	113577386	other	TSS1500	-5.392	4.61e-19
cg26131194	TNNC2	44455953	20	44469298	Island	Other	-26.587	4.85e-19
cg23699648	GJA1	121756744	6	121756560	other	TSS200	-3.81	5.27e-19
cg24520381	PPP1R1B	37783176	17	37784694	S_Shore	Body	-6.793	5.29e-19
cg00875636	CELSR1	46933067	22	46931138	Island	1stExon	-3.051	5.3e-19
cg14058239	ELP2	33709836	18	33706228	N_Shelf	Other	-3.753	5.4e-19
cg21010202	FOXC1	1610680	6	1615843	Island	Other	-8.096	5.47e-19
cg00491021	PLAT	42065194	8	42064880	other	5UTR	-4.761	5.54e-19
cg08124399	DDX43	74104284	6	74104868	Island	1stExon	-3.981	5.68e-19
cg01253818	PPP2R2C	6383597	4	6379482	N_Shore	Body	4.265	5.84e-19
cg12889195	PAX8	114036498	2	113992843	N_Shore	Body	-2.316	6.23e-19
cg12598198	CRYAB	111782473	11	111784386	other	Other	-14.618	6.24e-19
cg14214914	CRAT	131873070	9	131870304	N_Shelf	Body	-5.021	6.69e-19
cg26427109	CD6	60739112	11	60739019	other	TSS200	-2.152	6.73e-19
cg20895054	DEK	18264799	6	18261541	N_Shelf	Body	-5.057	6.83e-19
cg27587125	HENMT1	109204148	1	109204207	Island	Other	-6.382	7.09e-19
cg01039355	ZNF556	2867332	19	2867410	other	5UTR	-4.033	7.23e-19
cg21939215	CD6	60739112	11	60738995	other	TSS200	-2.477	7.61e-19
cg16013309	CXXC5	139028300	5	139073975	N_Shelf	Other	-4.817	7.69e-19
cg12212453	FOXA1	38064489	14	38058639	S_Shore	Other	-8.179	8.42e-19
cg18067644	CELSR1	46933067	22	46932066	Island	1stExon	-2.829	8.7e-19
cg08099136	TAP1	32821748	6	32811251	N_Shore	Other	-4.321	9.03e-19
cg13329346	STC2	172756506	5	172750611	N_Shelf	Body	-9.105	9.16e-19
cg23871994	TMPRSS5	113577068	11	113577434	other	TSS1500	-5.94	9.21e-19
cg21856334	MFI2	196756687	3	196754664	Island	Body	-6.408	9.85e-19
cg18121946	ARHGAP44	12692828	17	12697550	S_Shelf	Other	2.992	9.87e-19
cg00032205	TSPYL5	98290176	8	98290372	Island	TSS200	-5.959	1e-18
cg22933800	HLA-DQA1	32605182	6	32605704	other	Body	2.39	1.04e-18
cg03815147	STARD3	37793332	17	37833890	other	Other	-4.599	1.05e-18
cg01081263	SCUBE2	9113150	11	9112471	Island	Body	-11.31	1.28e-18
cg03601797	KCNJ3	155555092	2	155556321	S_Shore	Body	-6.697	1.28e-18
cg19878194	STC2	172756506	5	172744882	other	Body	-9.762	1.33e-18
cg04144222	ANXA9	150954498	1	150953713	other	TSS1500	-7.343	1.34e-18
cg10091775	CA12	63674075	15	63674923	S_Shore	TSS1500	-6.535	1.34e-18
cg07380416	CD6	60739112	11	60739172	other	1stExon	-3.408	1.37e-18
cg24482350	HMGCS2	120311555	1	120310021	other	Body	-8.884	1.37e-18
cg14611258	LRRC48	17876126	17	17946468	S_Shelf	Other	-4.997	1.38e-18
cg02105458	RGMA	93632443	15	93653048	Island	Other	3.491	1.48e-18
cg02459569	ANXA9	150954498	1	150944634	N_Shore	Other	-4.495	1.55e-18
cg03052182	PPP1R18	30655672	6	30653530	N_Shore	Other	-2.721	1.55e-18
cg19071879	AFF3	100759037	2	100722155	S_Shore	5UTR	-2.606	1.62e-18
cg02181920	TAP1	32821748	6	32820029	N_Shore	Body	-3.596	1.69e-18
cg12598198	HSPB2	111783459	11	111784386	other	Body	-8.557	1.71e-18
cg01910639	S100A6	153508717	1	153507779	N_Shore	Body	-3.791	1.73e-18
cg08253704	PPP1R18	30655672	6	30653242	N_Shore	Other	-3.183	1.82e-18
cg24859722	ZMYND10	50383156	3	50377836	Island	Other	5.136	1.89e-18
cg07474957	PPP1R18	30655672	6	30650844	N_Shelf	Other	-2.095	1.94e-18
cg14020762	TRIP6	100464949	7	100465657	S_Shore	Body	-4.823	1.99e-18
cg26511386	TMEM139	142982039	7	142982262	N_Shelf	1stExon	-6.209	2.03e-18
cg19650520	INPP5J	31518908	22	31518188	other	TSS1500	-5.155	2.1e-18
cg20379919	CHRD	184097860	3	184095940	N_Shelf	Other	-6.542	2.18e-18
cg01692252	PGAP3	37844310	17	37893005	other	Other	-3.385	2.38e-18
cg07337598	ANXA9	150954498	1	150953943	other	TSS1500	-6.826	2.41e-18
cg27457921	MAPT	43971747	17	43976811	S_Shore	5UTR	-8.588	2.51e-18
cg07629965	ZMYND10	50383156	3	50312389	N_Shore	Other	4.449	2.54e-18
cg03684062	S1PR4	3178735	19	3179364	Island	1stExon	-10.897	2.59e-18
cg05827190	MFSD7	682973	4	681440	Island	Body	-4.767	2.65e-18
cg14283447	TFF3	43735706	21	43735412	other	1stExon	-10.828	2.66e-18
cg15989608	NCR3	31560762	6	31545321	N_Shelf	Other	-2.56	2.66e-18
cg03815147	GRB7	37894161	17	37833890	other	Other	-6.802	2.69e-18
cg12044599	TBC1D10C	67171411	11	67206308	S_Shelf	Other	-7.446	2.76e-18
cg23456595	PTPRCAP	67205153	11	67203434	Island	Body	-9.204	2.89e-18
cg19083407	PAX8	114036498	2	113993142	N_Shore	Body	-1.856	2.9e-18
cg02869156	ELF5	34535347	11	34536522	other	TSS1500	-9.134	3.15e-18
cg26489750	NLRP2	55477710	19	55512301	other	3UTR	5.331	3.21e-18
cg09634202	FAM171A1	15413058	10	15387710	other	Body	4.083	3.3e-18
cg00459816	ERBB2	37856253	17	37862113	other	Body	-3.567	3.41e-18
cg16806210	TMEM25	118401802	11	118398318	N_Shelf	Other	-4.659	3.51e-18
cg19636861	ZNF556	2867332	19	2867753	other	Body	-4.039	3.54e-18
cg03450635	FAM198B	159093718	4	159094213	other	TSS200	-4.534	3.64e-18
cg01874334	CACNA1H	1203240	16	1172095	other	Other	7.578	3.71e-18
cg03812837	PARD6B	49348080	20	49346745	N_Shore	TSS1500	-5.722	3.72e-18
cg03684977	ERBB2	37856253	17	37893803	other	Other	-3.623	3.77e-18
cg13061767	LEMD1	205391214	1	205418410	other	Other	-8.542	3.78e-18
cg01586506	SOX10	38380539	22	38379506	Island	Body	-4.794	3.79e-18
cg07093428	LDHC	18433852	11	18433500	other	TSS1500	-3.303	3.79e-18
cg07940072	FOXA1	38064489	14	38061326	Island	Body	-11.76	3.91e-18
cg01274660	TRIP6	100464949	7	100465625	S_Shore	Body	-4.662	4.05e-18
cg09359006	SEMA3B	50305039	3	50308602	N_Shore	Body	-5.073	4.19e-18
cg08240383	HHAT	210502249	1	210558509	other	Body	-2.733	4.25e-18
cg23428905	STC2	172756506	5	172744941	other	Body	-12.786	4.36e-18
cg01413582	PPP1R18	30655672	6	30652688	N_Shore	Other	-2.185	4.38e-18
cg00486564	EMX1	73144603	2	73151879	Island	Body	6.482	4.6e-18
cg01360627	LTB	31550202	6	31544931	N_Shelf	Other	-9.062	4.69e-18
cg18427856	PPP1R18	30655672	6	30652647	N_Shore	Other	-2.136	4.71e-18
cg07477867	TAT	71610998	16	71604018	other	Body	-5.768	4.73e-18
cg09993699	BST2	17516384	19	17517008	other	TSS1500	-2.63	4.73e-18
cg24170465	FAM198B	159093718	4	159094277	other	TSS200	-3.299	4.77e-18
cg20642712	ACN9	96745904	7	96745340	N_Shore	TSS1500	3.44	4.89e-18
cg20906753	SLC35C1	45826640	11	45829032	S_Shelf	Body	-3.942	5.22e-18
cg12036303	PPP1R18	30655672	6	30652907	N_Shore	Other	-1.988	5.28e-18
cg21686213	IFITM1	313990	11	315118	N_Shore	3UTR	-4.166	5.28e-18
cg04824771	GSTT1	24384284	22	24372921	Island	Other	-13.558	5.34e-18
cg20291363	NKAIN1	31712734	1	31661978	other	TSS1500	14.191	5.4e-18
cg08767627	NPY1R	164253947	4	164252263	N_Shore	5UTR	-7.809	5.6e-18
cg26486441	CACNA1H	1203240	16	1255459	S_Shore	Body	6.405	6.08e-18
cg09522147	KRT7	52626953	12	52627342	Island	1stExon	-7.634	6.13e-18
cg01471196	ZNF334	45142194	20	45142065	Island	1stExon	-3.321	6.24e-18
cg24657085	PGAP3	37844310	17	37860344	S_Shelf	Other	-3.191	6.42e-18
cg03190578	HDAC11	13521714	3	13517897	N_Shelf	Other	-2.867	6.54e-18
cg15043723	GATA3	8096666	10	8106006	other	Body	-7.835	6.64e-18
cg05564251	SP140	231090444	2	231090640	other	Body	-3.286	6.86e-18
cg15227610	CRYAB	111782473	11	111782016	other	Body	-9.591	6.93e-18
cg02026180	FLNB	57994126	3	58028597	other	Body	-4.174	6.98e-18
cg16113681	TBX1	19744225	22	19748925	Island	Body	-3.941	6.99e-18
cg24749672	BIN2	51717938	12	51718108	other	TSS200	-3.528	7.15e-18
cg08075204	BIN2	51717938	12	51718112	other	TSS200	-3.086	7.17e-18
cg25980484	PPP1R18	30655672	6	30653512	N_Shore	Other	-3.294	7.2e-18
cg26600802	TDRD1	115939028	10	115939115	Island	5UTR	-1.597	7.35e-18
cg15142488	DMRTC2	42349085	19	42348947	S_Shore	TSS200	-2.352	7.41e-18
cg10939667	ESR1	152128813	6	152201611	other	Body	-4.014	7.56e-18
cg01985390	UCN	27531130	2	27529981	Island	Other	2.766	7.58e-18
cg12090003	BST2	17516384	19	17516282	other	1stExon	-3.409	7.63e-18
cg20546778	GDAP1	75262617	8	75263599	S_Shore	Body	-2.5	8.22e-18
cg01692252	GRB7	37894161	17	37893005	other	TSS1500	-6.196	8.25e-18
cg11414821	PPP1R18	30655672	6	30652771	N_Shore	Other	-2.634	8.36e-18
cg20930815	SCUBE2	9113150	11	9099393	other	Body	-9.648	8.46e-18
cg09354050	UBASH3A	43823970	21	43824262	other	Body	-4.284	8.54e-18
cg17169196	NCR3	31560762	6	31540026	other	Other	-2.761	8.73e-18
cg04099543	P2RY6	72983246	11	72983405	other	5UTR	-5.586	8.75e-18
cg05541267	CISH	50649262	3	50647374	N_Shore	Body	-2.889	8.76e-18
cg10394385	MIEN1	37886788	17	37844289	Island	Other	113.037	8.93e-18
cg03302951	RHOF	122231594	12	122230972	Island	Body	-2.088	9.16e-18
cg00010853	PPP1R18	30655672	6	30653167	N_Shore	Other	-1.986	9.18e-18
cg04656327	SYCP2	58507209	20	58505303	N_Shelf	5UTR	-5.688	9.54e-18
cg25373430	GJB5	35220720	1	35220531	other	TSS200	-4.989	9.89e-18
cg01844235	RAB36	23487512	22	23487969	Island	Body	-5.785	9.93e-18
cg25254074	MDFI	41606194	6	41607326	S_Shore	Body	-5.941	1.01e-17
cg24649641	GRB7	37894161	17	37844119	Island	Other	146.88	1.03e-17
cg07363637	SLC44A4	31846823	6	31846996	other	TSS200	-8.38	1.04e-17
cg01908177	BOC	112931374	3	113005203	other	Body	-4.88	1.09e-17
cg03815147	PGAP3	37844310	17	37833890	other	Body	-3.63	1.09e-17
cg11036279	PDCD1	242801058	2	242785270	N_Shore	Other	-6.013	1.14e-17
cg06688642	DNAJC1	22292650	10	22289703	N_Shelf	Body	-7.35	1.15e-17
cg12332902	ZAP70	98330030	2	98330020	other	TSS200	-5.595	1.15e-17
cg22718139	HMGCS2	120311555	1	120311439	other	1stExon	-14.211	1.18e-17
cg12042952	AFF3	100759037	2	100723240	S_Shelf	5UTR	-3.529	1.25e-17
cg02740606	PTPRCAP	67205153	11	67206418	S_Shelf	TSS1500	-7.498	1.33e-17
cg07909759	C10orf82	118429481	10	118429813	Island	TSS1500	-3.547	1.43e-17
cg25635916	SEMA3B	50305039	3	50307037	N_Shelf	Body	-7.834	1.44e-17
cg11429292	LAG3	6881669	12	6888035	other	Other	10.689	1.47e-17
cg16291048	S100A6	153508717	1	153507498	N_Shore	Body	-4.039	1.48e-17
cg02023469	CD6	60739112	11	60691786	Island	Other	34.173	1.49e-17
cg07086226	MFSD7	682973	4	681509	Island	Body	-4.15	1.49e-17
cg09304395	CACNA1H	1203240	16	1162497	other	Other	8.06	1.5e-17
cg07465387	FOXA1	38064489	14	38058263	S_Shore	Other	-9.463	1.51e-17
cg09521647	AFF3	100759037	2	100722408	S_Shore	5UTR	-3.743	1.53e-17
cg06726820	RBP1	139258671	3	139259742	S_Shore	TSS1500	-5.781	1.62e-17
cg07816556	HIST1H1A	26018040	6	26017280	N_Shelf	1stExon	-5.249	1.68e-17
cg20722088	DUSP6	89746296	12	89742886	N_Shelf	3UTR	-4.489	1.68e-17
cg25417042	DUSP5	112257624	10	112259695	S_Shore	Body	-2.806	1.69e-17
cg25659902	PPP1R18	30655672	6	30652202	N_Shelf	Other	-1.823	1.69e-17
cg24517501	GFI1	92952433	1	92952702	S_Shore	TSS1500	-2.85	1.8e-17
cg17727929	SIM2	38071990	21	38069338	Island	Other	1.682	1.88e-17
cg23384708	LTB	31550202	6	31544934	N_Shelf	Other	-9.781	1.9e-17
cg07223632	CELSR1	46933067	22	46930499	Island	1stExon	-3.036	1.94e-17
cg24231380	PDCD1	242801058	2	242813914	N_Shore	Other	-7.332	1.95e-17
cg09154234	GRB7	37894161	17	37802070	other	Other	-49.972	2.02e-17
cg18675146	ENTPD3	40428672	3	40429823	S_Shore	Body	-2.646	2.06e-17
cg22702618	CRLF1	18717660	19	18705112	Island	Body	15.63	2.08e-17
cg06400204	FOLR1	71900958	11	71902997	other	TSS200	-10.973	2.15e-17
cg09307985	COX7A1	36643771	19	36643070	Island	Body	-3.704	2.16e-17
cg14096855	CALML5	5541533	10	5541823	S_Shore	TSS1500	-13.931	2.16e-17
cg15750546	SIM2	38071990	21	38080975	Island	Body	1.514	2.16e-17
cg15920621	HGC6.3	168377619	6	168396727	other	Other	-7.627	2.23e-17
cg21550016	PAX8	114036498	2	113992930	N_Shore	Body	-2.267	2.26e-17
cg20456954	ARFGEF1	68255912	8	68178729	other	Body	-1.816	2.31e-17
cg20748559	MAP4K1	39108643	19	39106185	N_Shelf	Body	-5.33	2.34e-17
cg22607760	SLC22A16	110797844	6	110798200	Island	TSS1500	-2.364	2.38e-17
cg24100167	PNLDC1	160221300	6	160221433	Island	5UTR	-3.946	2.4e-17
cg27284288	CD6	60739112	11	60739005	other	TSS200	-2.917	2.42e-17
cg03228065	ECI1	2301602	16	2276770	S_Shelf	Other	-1.745	2.43e-17
cg12405139	GATA3	8096666	10	8106035	other	Body	-7.809	2.53e-17
cg04038680	SHISA9	12995476	16	13011675	other	Body	1.405	2.56e-17
cg21504945	PTGER2	52781015	14	52784473	S_Shelf	Body	-7.709	2.58e-17
cg12105190	PPP1R18	30655672	6	30653407	N_Shore	Other	-2.799	2.61e-17
cg20459035	ISOC1	128430441	5	128433455	S_Shelf	Body	-4.613	2.61e-17
cg24728370	BST2	17516384	19	17518018	other	Other	-2.41	2.61e-17
cg26403843	RNF145	158634834	5	158634085	N_Shelf	Body	-1.642	2.63e-17
cg24763790	CHGA	93389444	14	93429251	other	Other	-9.516	2.7e-17
cg21433933	SHROOM1	132162002	5	132163083	S_Shore	TSS1500	-10.115	2.71e-17
cg02603876	C16orf93	30773565	16	30689847	other	Other	-3.404	2.83e-17
cg22860195	FAM150B	288308	2	364258	other	Other	4.505	2.86e-17
cg02046665	OTX1	63277936	2	63273684	N_Shore	Other	-3.876	2.95e-17
cg20792833	PTPRCAP	67205153	11	67205195	S_Shore	TSS200	-5.382	2.98e-17
cg12439977	STC2	172756506	5	172759099	S_Shelf	Other	4.672	3e-17
cg05723552	NLRC5	57050985	16	57026029	S_Shelf	5UTR	-2.93	3.04e-17
cg08846467	IFT140	1662109	16	1630804	other	Body	-2.867	3.06e-17
cg05165378	ZNF655	99156044	7	99155739	N_Shore	TSS1500	-2.675	3.19e-17
cg03718677	TMOD4	151148547	1	151148266	other	5UTR	-25.479	3.2e-17
cg13258528	RMND1	151773316	6	151777612	S_Shelf	Other	-4.879	3.22e-17
cg20989926	RLBP1	89764922	15	89764999	other	TSS200	-4.249	3.27e-17
cg08696192	TNS4	38657854	17	38657310	other	5UTR	-7.595	3.34e-17
cg11726150	SLC44A4	31846823	6	31845172	other	Body	-5.532	3.45e-17
cg10210715	PNLDC1	160221300	6	160221411	Island	1stExon	-4.631	3.46e-17
cg09153080	CD6	60739112	11	60739183	other	1stExon	-3.169	3.56e-17
cg01235963	ATP2A1	28889808	16	28912148	Island	Body	-28.34	3.6e-17
cg10315334	CCL5	34207377	17	34207332	other	5UTR	-5.892	3.62e-17
cg08811332	RIPK4	43187249	21	43185385	N_Shore	Body	-3.891	3.75e-17
cg24948079	RTN4RL1	1928178	17	1888850	other	Body	-3.638	3.75e-17
cg23431988	PIWIL2	22132809	8	22132563	N_Shore	TSS1500	-2.26	3.8e-17
cg14614581	SPOCK2	73848790	10	73844130	N_Shelf	Body	-4.714	3.89e-17
cg03669949	OOEP	74079515	6	74104426	Island	Other	-3.696	3.91e-17
cg17936488	FAM78A	134151906	9	134151519	N_Shore	1stExon	-2.688	3.95e-17
cg03818307	ECM1	150480486	1	150480534	other	5UTR	-4.133	3.96e-17
cg07629965	SEMA3B	50305039	3	50312389	N_Shore	Body	4.46	4.04e-17
cg26151999	TNNT1	55660606	19	55644082	other	Other	7.178	4.11e-17
cg09059988	HORMAD1	150693364	1	150693299	other	5UTR	-14.653	4.23e-17
cg00903584	PTPN7	202130716	1	202128682	other	1stExon	-2.601	4.39e-17
cg08686960	COX7A1	36643771	19	36642720	Island	Body	-4.031	4.48e-17
cg03815147	PNMT	37824506	17	37833890	other	Other	-9.671	4.75e-17
cg19978910	AGR3	16921613	7	16922492	other	TSS1500	-11.597	4.78e-17
cg07708653	HPDL	45792544	1	45794244	S_Shore	3UTR	-22.2	4.81e-17
cg04083076	SLC19A2	169455208	1	169452126	N_Shelf	Body	-3.678	4.97e-17
cg00215587	MKRN3	23810453	15	23810843	other	1stExon	-3.332	5.33e-17
cg06402816	NEU4	242752029	2	242743476	Island	Other	5.695	5.37e-17
cg11761535	TM4SF18	149051548	3	149051031	other	Body	-4.024	5.78e-17
cg01440333	CHI3L2	111770280	1	111770111	other	TSS200	-8.684	5.79e-17
cg10542975	PTPRCAP	67205153	11	67205096	S_Shore	1stExon	-6.837	5.82e-17
cg25036707	SOX10	38380539	22	38380487	S_Shore	5UTR	-6.253	5.87e-17
cg20779373	GRIK3	37499844	1	37428969	other	Body	2.172	5.88e-17
cg24659328	FAM107A	58563491	3	58563666	other	TSS200	-9.797	5.88e-17
cg05959989	MTL5	68518988	11	68517164	N_Shore	Body	-2.444	6.02e-17
cg18034859	MYLK2	30407177	20	30406688	N_Shelf	TSS1500	-21.217	6.03e-17
cg20330447	NCR3	31560762	6	31539539	other	Other	-3.137	6.15e-17
cg01498829	EVL	100531750	14	100608798	N_Shore	Body	-4.631	6.3e-17
cg22704203	MUSTN1	52869318	3	52867330	other	3UTR	-20.023	6.32e-17
cg17999235	NEU4	242752029	2	242716667	other	Other	-6.35	6.61e-17
cg20064778	GSTT1	24384284	22	24384315	Island	TSS200	-13.999	6.75e-17
cg09478597	ERLIN2	37594096	8	37594596	Island	5UTR	122.48	6.82e-17
cg18859459	KCNK1	233749749	1	233753276	S_Shelf	Body	7.006	6.83e-17
cg01329005	BST2	17516384	19	17516712	other	TSS1500	-2.578	6.89e-17
cg12629991	PBX1	164528596	1	164627790	other	Body	-2.374	6.93e-17
cg15755265	CA12	63674075	15	63673502	N_Shore	Body	-87.824	6.93e-17
cg16278877	PYGM	64528187	11	64599084	S_Shore	Other	-13.48	7.05e-17
cg10078898	NDRG2	21493935	14	21491045	N_Shore	Body	-5.639	7.09e-17
cg02740606	TBC1D10C	67171411	11	67206418	S_Shelf	Other	-8.384	7.49e-17
cg21144922	HENMT1	109204148	1	109204168	Island	Other	-4.547	7.51e-17
cg24057615	TFF3	43735706	21	43732208	other	3UTR	-10.081	7.72e-17
cg27084712	KRBOX1	42977833	3	42977845	Island	Other	-4.706	7.81e-17
cg04337854	BVES	105584543	6	105585762	S_Shore	TSS1500	-1.974	7.86e-17
cg25123521	MYOZ3	150040403	5	150040884	other	5UTR	-2.965	8.01e-17
cg12177677	CYTIP	158300604	2	158300475	other	1stExon	-3.889	8.12e-17
cg19249749	CAPN8	223853436	1	223853145	other	1stExon	-4.654	8.28e-17
cg16937583	PRRT3	9994078	3	9997177	S_Shelf	Other	-3.813	8.33e-17
cg06644669	PPP1R18	30655672	6	30653799	N_Shore	Other	-3.012	8.47e-17
cg09053536	TBX3	115121969	12	115117551	N_Shelf	Body	-3.684	8.58e-17
cg02206373	STEAP2	89840999	7	89841767	S_Shore	5UTR	-3.609	8.69e-17
cg22784187	PON3	95025687	7	95025407	N_Shore	Body	-10.139	8.76e-17
cg11763394	PAX8	114036498	2	113992921	N_Shore	Body	-2.274	8.78e-17
cg17188169	DDX43	74104284	6	74104388	N_Shore	5UTR	-4.499	8.82e-17
cg24657085	MIEN1	37886788	17	37860344	S_Shelf	Other	-4.584	8.86e-17
cg09032544	CD247	167487847	1	167487295	other	Body	-5.133	8.9e-17
cg05357338	FAM150B	288308	2	364326	other	Other	4.809	9.27e-17
cg10807101	GSTM3	110283660	1	110282274	N_Shore	Body	-7.407	9.31e-17
cg14697334	PPP1R1B	37783176	17	37784699	S_Shore	Body	-6.688	9.64e-17
cg12016809	C21orf56	47604373	21	47604291	S_Shore	1stExon	-2.373	9.82e-17
cg13818316	RIPK4	43187249	21	43185803	N_Shore	Body	-3.711	1.01e-16
cg26429956	PCDHB9	140566892	5	140577279	N_Shelf	Other	2.42	1.01e-16
cg11308549	DMRTC2	42349085	19	42348902	Island	TSS200	-1.351	1.05e-16
cg16550453	TDRD1	115939028	10	115939018	Island	TSS200	-1.476	1.05e-16
cg20306694	BIN2	51717938	12	51718251	other	TSS1500	-4.072	1.06e-16
cg24068972	CD6	60739112	11	60833459	other	Other	-5.072	1.06e-16
cg21999229	NCR3	31560762	6	31540014	other	Other	-2.581	1.07e-16
cg26527105	PYGM	64528187	11	64533113	Island	Other	-12.582	1.08e-16
cg17261676	HIST1H1A	26018040	6	26016808	N_Shelf	Other	-4.838	1.1e-16
cg10298898	PIWIL2	22132809	8	22132678	N_Shore	TSS1500	-2.072	1.11e-16
cg13926569	PAPSS2	89419475	10	89418898	N_Shore	TSS1500	-5.314	1.12e-16
cg16332936	TBX1	19744225	22	19748910	Island	Body	-5.476	1.15e-16
cg06473288	TAP1	32821748	6	32820102	N_Shore	Body	-3.476	1.18e-16
cg01077178	BMI1	22610138	10	22608674	S_Shelf	TSS1500	-3.472	1.19e-16
cg09686390	CHST3	73724119	10	73735333	other	5UTR	-4.303	1.19e-16
cg13495118	TM4SF18	149051548	3	149051523	other	TSS200	-3.029	1.23e-16
cg26345401	RNF139	125487007	8	125538412	other	Other	-2.103	1.23e-16
cg01360627	NCR3	31560762	6	31544931	N_Shelf	Other	-2.3	1.26e-16
cg02982237	EVL	100531750	14	100492002	other	Other	-4.612	1.29e-16
cg18378811	ARSJ	114900878	4	114900050	N_Shore	5UTR	-3.334	1.29e-16
cg04860432	PTGER2	52781015	14	52783454	S_Shore	Body	-5.961	1.3e-16
cg01637090	CACNA1H	1203240	16	1213672	N_Shelf	Body	4.857	1.31e-16
cg24156149	STK17B	197036336	2	197033988	N_Shore	5UTR	-2.268	1.33e-16
cg08396863	TUBA4A	220118638	2	220117599	N_Shore	Body	-4.158	1.34e-16
cg24657085	ERBB2	37856253	17	37860344	S_Shelf	Body	-3.247	1.38e-16
cg23146346	RBM24	17282931	6	17282859	S_Shore	Body	-3.633	1.39e-16
cg20669414	PGAP3	37844310	17	37808629	other	Other	-2.208	1.4e-16
cg17669365	ATP6V1B1	71162997	2	71163953	other	Body	-4.004	1.42e-16
cg18738906	SCNN1A	6484905	12	6483739	other	1stExon	-4.249	1.42e-16
cg03339560	AQP5	50355278	12	50357352	S_Shore	Body	-14.238	1.43e-16
cg16183122	LDB3	88428425	10	88466389	other	Body	-9.713	1.43e-16
cg21610815	PAX8	114036498	2	113994035	Island	Body	-1.739	1.45e-16
cg25995980	GPRIN2	46993545	10	46993515	S_Shore	TSS200	-5.624	1.49e-16
cg02925229	RBP1	139258671	3	139258948	S_Shore	TSS1500	-6.288	1.5e-16
cg14799809	HLA-DQA1	32605182	6	32608095	other	Body	2.657	1.51e-16
cg25999891	SREBF1	17740325	17	17724687	N_Shelf	Body	-5.204	1.51e-16
cg24354581	SIM2	38071990	21	38079615	N_Shore	Body	1.32	1.52e-16
cg12041100	CASC3	38296506	17	38337188	S_Shelf	Other	-2.577	1.58e-16
cg13596208	SIT1	35650947	9	35603605	N_Shore	Other	49.347	1.59e-16
cg04226903	FAT1	187644987	4	187544998	other	Body	4.78	1.62e-16
cg14462124	STK17B	197036336	2	197031748	N_Shelf	5UTR	-1.642	1.63e-16
cg19327414	PNLDC1	160221300	6	160221247	Island	TSS200	-3.443	1.65e-16
cg01791371	TFAP2B	50786438	6	50817193	N_Shore	Other	-9.28	1.66e-16
cg08271443	LOC440335	4838397	16	4845348	other	Body	-8.211	1.67e-16
cg04987362	CCDC56	40950704	17	40955556	other	Other	-2.794	1.68e-16
cg00773370	SCNN1A	6484905	12	6483772	other	1stExon	-4.209	1.69e-16
cg07051221	KRT18	53342842	12	53341805	N_Shore	TSS1500	-3.977	1.73e-16
cg04567302	SLC44A4	31846823	6	31846956	other	TSS200	-5.301	1.8e-16
cg09126636	PPM1J	113257950	1	113265753	Island	Other	6.734	1.8e-16
cg11258381	CD2	117297085	1	117350694	other	Other	-10.898	1.83e-16
cg14332815	LDHC	18433852	11	18433564	other	TSS1500	-3.055	1.86e-16
cg09184899	DKK4	42234674	8	42234243	other	Body	-8.173	1.88e-16
cg20792833	TBC1D10C	67171411	11	67205195	S_Shore	Other	-6.008	1.88e-16
cg15783941	NFIX	13106583	19	13132221	N_Shelf	Body	-4.697	1.9e-16
cg24898914	TAP1	32821748	6	32810706	N_Shore	Other	-4.439	1.92e-16
cg17335741	CFB	31913720	6	31914265	other	Body	-9.207	1.94e-16
cg06846259	POMC	25391559	2	25384654	Island	Body	-6.729	1.96e-16
cg21104412	KRBOX1	42977833	3	42978026	Island	Other	-5.567	1.97e-16
cg26757673	IL2RB	37545962	22	37545423	other	5UTR	-7.961	1.98e-16
cg07594247	PAX8	114036498	2	113993304	Island	Body	-2.307	1.99e-16
cg23005227	CISH	50649262	3	50645426	N_Shelf	Body	-4.015	1.99e-16
cg06621452	MALL	110874143	2	110872620	N_Shore	Body	-2.918	2e-16
cg03698343	ABCA2	139922740	9	139921892	N_Shore	Body	-3.365	2.04e-16
cg13321956	TM4SF18	149051548	3	149051343	other	1stExon	-4.503	2.05e-16
cg07812849	CACNA1H	1203240	16	1183588	S_Shelf	Other	7.918	2.08e-16
cg04548002	EVL	100531750	14	100614449	N_Shore	Other	-7.239	2.11e-16
cg26167249	ELF5	34535347	11	34586278	other	Other	-4.039	2.12e-16
cg13925975	PCDHB2	140474236	5	140502124	N_Shore	Other	5.777	2.13e-16
cg17132124	KLHDC9	161068180	1	161068387	Island	5UTR	-9.486	2.13e-16
cg02377083	CCBP2	42850964	3	42851019	other	1stExon	-2.084	2.15e-16
cg25541259	DNER	230579286	2	230576135	N_Shore	Body	6.325	2.17e-16
cg02402436	NCR3	31560762	6	31540051	other	Other	-2.321	2.25e-16
cg24245840	DSC3	28622781	18	28572450	other	3UTR	-4.098	2.3e-16
cg03049863	C19orf33	38794803	19	38794635	other	TSS200	-7.692	2.37e-16
cg12128589	PTPRCAP	67205153	11	67202122	N_Shore	Other	-11.709	2.39e-16
cg00420450	PIWIL2	22132809	8	22132641	N_Shore	TSS1500	-2.576	2.43e-16
cg09736934	NECAB3	32262264	20	32232543	S_Shore	Other	-3.423	2.44e-16
cg11821245	LDHC	18433852	11	18433683	other	TSS200	-2.848	2.45e-16
cg06526741	LTB	31550202	6	31549929	S_Shore	Body	-6.939	2.49e-16
cg13615367	KCTD6	58484091	3	58479231	S_Shore	5UTR	-3	2.49e-16
cg08822075	NFE2L3	26191846	7	26193607	S_Shore	Body	-2.343	2.59e-16
cg01446393	FAM107A	58563491	3	58563609	other	TSS200	-6.742	2.6e-16
cg07185041	SLC44A4	31846823	6	31845721	other	Body	-6.009	2.64e-16
cg12074025	ZNF671	58238995	19	58238850	Island	1stExon	-2.284	2.67e-16
cg15145767	ZMYND10	50383156	3	50306428	other	Other	-6.787	2.67e-16
cg13680188	GATA4	11561716	8	11560486	Island	TSS1500	2.756	2.68e-16
cg04473902	PLBD1	14720791	12	14721288	S_Shore	TSS1500	-3.515	2.77e-16
cg10816243	GABRP	170210722	5	170211126	other	5UTR	-15.296	2.77e-16
cg18390865	FOXA1	38064489	14	38119405	other	Other	-7.633	2.8e-16
cg26551026	CABLES1	20735788	18	20717693	S_Shore	Body	-2.607	2.8e-16
cg07415359	LDHC	18433852	11	18434354	other	Body	-5.362	2.83e-16
cg10187713	PARD6B	49348080	20	49345687	N_Shore	Other	-3.937	2.91e-16
cg15677087	SLC17A9	61583998	20	61584850	S_Shore	Body	-2.097	2.93e-16
cg03228065	RAB26	2198650	16	2276770	S_Shelf	Other	-3.003	2.94e-16
cg16257559	C1orf106	200860626	1	200864223	S_Shelf	Body	-3.456	2.96e-16
cg26899156	FUT3	5851485	19	5851465	other	5UTR	-7.424	2.99e-16
cg12131620	S1PR4	3178735	19	3188985	N_Shore	Other	-6.851	3.04e-16
cg15518883	SIT1	35650947	9	35650561	S_Shelf	Body	-5.575	3.04e-16
cg24123106	FABP7	123100645	6	123100471	other	TSS200	-7.791	3.05e-16
cg21415292	PLXNB1	48470872	3	48467983	N_Shelf	5UTR	-5.106	3.07e-16
cg18074820	IGF1R	99192760	15	99203739	other	Body	-3.301	3.09e-16
cg02914427	SPN	29674579	16	29674184	N_Shore	TSS1500	-1.871	3.11e-16
cg10296238	C21orf56	47604373	21	47605174	S_Shelf	TSS1500	-1.688	3.13e-16
cg02423817	PTPRCAP	67205153	11	67203661	Island	Body	-7.142	3.14e-16
cg17476701	PPP1R18	30655672	6	30651563	N_Shelf	Other	-1.983	3.15e-16
cg18222500	RPH3AL	202633	17	143285	other	Body	2.995	3.17e-16
cg17468569	NOS1AP	162039580	1	162041135	S_Shore	Body	-3.144	3.22e-16
cg21899520	CYB5A	71959251	18	71957896	N_Shore	Body	-3.512	3.27e-16
cg09637172	NCR3	31560762	6	31545252	N_Shelf	Other	-2.564	3.28e-16
cg11288144	PPP1R18	30655672	6	30649909	other	Other	-1.674	3.3e-16
cg19047660	HOXB2	46622393	17	46619923	N_Shore	Other	-3.762	3.31e-16
cg10529555	TMCC2	205197037	1	205254523	other	Other	-1.733	3.42e-16
cg07747299	C21orf56	47604373	21	47604052	S_Shore	5UTR	-2.606	3.5e-16
cg00618323	FGFR4	176513920	5	176515533	S_Shore	5UTR	-4.954	3.56e-16
cg08297393	LONRF2	100939195	2	100937505	N_Shore	Body	-5.859	3.6e-16
cg22291189	STH	44076615	17	43978251	S_Shelf	Other	-2.13	3.66e-16
cg15026743	F3	95007413	1	95003968	N_Shelf	Body	-7.64	3.67e-16
cg16028012	SHC2	460996	19	422406	Island	Body	4.061	3.72e-16
cg07571745	LCK	32716839	1	32715428	S_Shore	TSS1500	-5.665	3.73e-16
cg10394385	GRB7	37894161	17	37844289	Island	Other	136.933	3.76e-16
cg22958090	KRT7	52626953	12	52627438	Island	Body	-5.273	3.77e-16
cg06834507	C1orf106	200860626	1	200876957	N_Shelf	Body	-3.542	3.81e-16
cg23059461	PRF1	72362531	10	72362694	S_Shelf	TSS200	-4.077	3.83e-16
cg09129132	IKBKB	42128819	8	42136078	other	Body	-3.173	3.89e-16
cg02361027	LRP2	170219122	2	170217401	N_Shore	Body	-3.276	4.02e-16
cg06639874	MLPH	238395877	2	238417703	other	Body	-7.362	4.08e-16
cg10261205	ATHL1	289137	11	289927	Island	Body	-7.939	4.21e-16
cg05716671	ZIC1	147127180	3	147131069	Island	Body	2.547	4.26e-16
cg27291464	CYP4X1	47489239	1	47488934	N_Shore	TSS1500	-8.619	4.27e-16
cg08859278	ZAP70	98330030	2	98329691	other	TSS1500	-6.293	4.28e-16
cg01861131	LOC440335	4838397	16	4845708	other	Body	-7.895	4.36e-16
cg15989608	LTB	31550202	6	31545321	N_Shelf	Other	-9.309	4.4e-16
cg15042332	FABP7	123100645	6	123100722	other	1stExon	-7.361	4.42e-16
cg26701242	SIM2	38071990	21	38077971	N_Shore	Body	1.096	4.44e-16
cg02463440	PIWIL2	22132809	8	22132932	Island	TSS200	-2.067	4.46e-16
cg14556909	BIN2	51717938	12	51718088	other	TSS200	-3.034	4.52e-16
cg09886641	SPESP1	69222838	15	69223018	Island	1stExon	-3.366	4.61e-16
cg10589848	MED1	37607527	17	37559351	S_Shore	Other	-2.487	4.62e-16
cg03172947	DBNDD2	44034860	20	44035850	Island	5UTR	-8.106	4.66e-16
cg18232347	NKAIN1	31712734	1	31655009	S_Shore	Body	7.267	4.68e-16
cg22806837	ZNF773	58011308	19	58011345	Island	1stExon	-3.067	4.74e-16
cg14554415	SPESP1	69222838	15	69222988	Island	5UTR	-2.848	4.76e-16
cg17952262	MFSD7	682973	4	683240	S_Shore	TSS1500	-4.656	4.83e-16
cg09669625	KCNK1	233749749	1	233788094	other	Body	10.447	4.97e-16
cg03724640	CD27	6554050	12	6553145	other	TSS1500	-5.909	5.09e-16
cg17518965	S1PR4	3178735	19	3178955	Island	1stExon	-12.717	5.1e-16
cg01500431	GSTT1	24384284	22	24388327	S_Shelf	Other	4.666	5.16e-16
cg24111025	TAP1	32821748	6	32819921	N_Shore	Body	-3.508	5.18e-16
cg08159663	NLRC5	57050985	16	57022486	N_Shore	TSS1500	-2.574	5.22e-16
cg14437551	NCR3	31560762	6	31539986	other	Other	-2.536	5.25e-16
cg10525372	WISP3	112375277	6	112375333	other	5UTR	-4.548	5.28e-16
cg13956645	MYL5	671710	4	757385	S_Shelf	Other	-2.596	5.35e-16
cg01395127	FOXC1	1610680	6	1601229	N_Shore	Other	5.409	5.36e-16
cg10394385	ERBB2	37856253	17	37844289	Island	TSS200	77.253	5.36e-16
cg00948900	OLFM1	137967088	9	137997205	N_Shore	Body	3.697	5.48e-16
cg04261556	ITGB8	20370724	7	20373143	S_Shore	Body	-2.346	5.5e-16
cg12573115	GPRIN2	46993545	10	46993542	S_Shore	TSS200	-8.875	5.5e-16
cg25256924	PTPRCAP	67205153	11	67205739	S_Shelf	TSS1500	-6.034	5.56e-16
cg23384708	NCR3	31560762	6	31544934	N_Shelf	Other	-2.476	5.58e-16
cg13030332	TBX3	115121969	12	115117351	N_Shelf	Body	-4.081	5.64e-16
cg11698119	KRT18	53342842	12	53344746	S_Shore	Body	-3.671	5.69e-16
cg25042789	TAP1	32821748	6	32819964	N_Shore	Body	-3.144	5.95e-16
cg11348442	TUBA4A	220118638	2	220117784	N_Shore	Body	-4.033	6.05e-16
cg10713339	MIEN1	37886788	17	37854801	N_Shore	Other	-12.771	6.09e-16
cg14047271	CHRD	184097860	3	184097168	N_Shore	TSS1500	-4.585	6.1e-16
cg03466124	GNB4	179169371	3	179168156	N_Shore	5UTR	-2.011	6.11e-16
cg20701183	LMO4	87794150	1	87799914	N_Shore	Body	-4.288	6.14e-16
cg14908986	FADD	70049268	11	70120720	S_Shelf	Other	-11.916	6.15e-16
cg11683242	LCK	32716839	1	32716557	S_Shelf	TSS1500	-8.323	6.26e-16
cg10713339	ERBB2	37856253	17	37854801	N_Shore	TSS1500	-9.085	6.27e-16
cg26429956	PCDHB11	140579347	5	140577279	N_Shelf	Other	3.559	6.31e-16
cg20157577	LIMD2	61777519	17	61780203	S_Shore	Other	-2.339	6.42e-16
cg02713162	SPRY4	141704620	5	141702373	N_Shore	5UTR	-2.068	6.47e-16
cg18666748	PALM	708952	19	733352	N_Shelf	Body	8.258	6.51e-16
cg24696715	TGFB3	76448092	14	76446681	N_Shore	Body	-2.918	6.59e-16
cg11798814	HIST1H2AC	26124372	6	26128103	S_Shelf	Other	-3.602	6.64e-16
cg02523263	C12orf56	64784345	12	64687265	other	Body	-7.509	6.66e-16
cg18830687	ARSG	66255322	17	66298463	other	5UTR	-2.462	6.78e-16
cg01303480	RIPK4	43187249	21	43185884	N_Shore	Body	-3.708	6.81e-16
cg08895260	RAB30	82782884	11	82756563	other	5UTR	-3.102	6.85e-16
cg25362050	WIPF2	38375573	17	38470900	N_Shelf	Other	-3.886	6.9e-16
cg01747665	IGFALS	1843734	16	1843424	S_Shore	Body	-9.911	6.94e-16
cg14228614	FAM110B	58907112	8	58909645	S_Shore	5UTR	-4.495	6.99e-16
cg01087008	FOXA1	38064489	14	38068590	Island	Other	-20.798	7.02e-16
cg10589848	CDK12	37617738	17	37559351	S_Shore	Other	-1.658	7.02e-16
cg16446585	MFI2	196756687	3	196754806	Island	Body	-9.369	7.05e-16
cg11100640	MKRN3	23810453	15	23810861	other	1stExon	-3.189	7.09e-16
cg15844374	TMPRSS5	113577068	11	113577071	other	TSS200	-4.962	7.46e-16
cg10705085	SHC2	460996	19	422512	Island	Body	3.569	7.53e-16
cg16186435	TAP1	32821748	6	32810833	N_Shore	Other	-4.132	7.6e-16
cg27569829	BCL2	60986613	18	60984485	N_Shore	Body	-2.443	7.61e-16
cg26841048	HOXB2	46622393	17	46622454	S_Shore	TSS200	-4.206	7.66e-16
cg10682155	SIM2	38071990	21	38077473	Island	Body	1.593	7.74e-16
cg01634146	NFIX	13106583	19	13127389	S_Shelf	Body	-4.585	7.9e-16
cg01692252	STARD3	37793332	17	37893005	other	Other	-3.971	8.06e-16
cg10260050	TMEM25	118401802	11	118415431	other	Body	-3.442	8.1e-16
cg04775232	RCCD1	91498105	15	91531151	other	Other	-2.955	8.19e-16
cg15096958	ZNF552	58326281	19	58334700	S_Shelf	Other	-2.441	8.23e-16
cg26386852	CELSR3	48700348	3	48693882	Island	Body	3.712	8.26e-16
cg19045070	TMEM25	118401802	11	118397595	N_Shelf	Other	-3.521	8.32e-16
cg05433557	PTPRN2	158380482	7	158325024	other	Body	4.229	8.48e-16
cg17187163	MLPH	238395877	2	238395007	N_Shore	TSS1500	-19.925	8.63e-16
cg27280688	UBASH3A	43823970	21	43823809	other	TSS1500	-5.134	8.65e-16
cg05776336	CP	148939832	3	148939487	other	1stExon	-11.53	8.7e-16
cg12522311	NFIX	13106583	19	13113893	S_Shore	Body	-3.761	8.84e-16
cg25553916	RMND5B	177558027	5	177558755	S_Shore	5UTR	-4.002	8.87e-16
cg09102997	NAT1	18067617	8	18078756	other	5UTR	-11.72	9.18e-16
cg11763800	CRIP1	105953256	14	105955745	N_Shore	Other	-5.633	9.79e-16
cg22352499	SEC14L2	30792929	22	30812642	other	3UTR	-6.511	9.9e-16
cg03500056	ABAT	8806825	16	8814507	other	5UTR	4.58	1e-15
cg26878870	ZNF608	124080865	5	124080713	other	5UTR	-1.801	1.01e-15
cg14146751	GNA14	80263232	9	80262200	N_Shore	Body	-3.018	1.02e-15
cg16671360	ECI1	2301602	16	2300569	N_Shore	Other	-2.617	1.02e-15
cg00638020	PTPRN2	158380482	7	158281138	N_Shore	Body	3.724	1.06e-15
cg23468927	PTPRCAP	67205153	11	67206263	S_Shelf	TSS1500	-6.997	1.07e-15
cg17681729	PALM	708952	19	740608	Island	Body	5.468	1.08e-15
cg20092122	BST2	17516384	19	17517221	other	TSS1500	-2.493	1.08e-15
cg07665060	C19orf33	38794803	19	38794598	other	TSS1500	-6.667	1.09e-15
cg23499956	S100A16	153585514	1	153584920	other	5UTR	-4.22	1.1e-15
cg23204396	NCR3	31560762	6	31548107	N_Shore	Other	-1.946	1.11e-15
cg23678058	BCL11A	60780633	2	60722313	other	Body	3.9	1.15e-15
cg26691434	SPN	29674579	16	29675160	N_Shore	Body	-2.747	1.17e-15
cg14883291	ME3	86383427	11	86383761	S_Shore	TSS1500	-2.246	1.18e-15
cg03228065	E4F1	2273566	16	2276770	S_Shelf	Body	-1.03	1.19e-15
cg04667158	ACN9	96745904	7	96750500	S_Shelf	Body	5.91	1.21e-15
cg15344028	ICOS	204801470	2	204801510	other	1stExon	-8.288	1.25e-15
cg09753749	C1orf21	184356149	1	184359437	S_Shelf	5UTR	-3.281	1.27e-15
cg21315000	TCEB3B	44561988	18	44495064	N_Shore	Other	-9.248	1.29e-15
cg11546251	ZNF552	58326281	19	58322078	N_Shelf	Body	-1.994	1.3e-15
cg10713339	PGAP3	37844310	17	37854801	N_Shore	Other	-8.6	1.31e-15
cg19097322	FABP7	123100645	6	123100553	other	TSS200	-6.332	1.35e-15
cg08755736	TP53INP1	95961615	8	95957928	N_Shelf	5UTR	-2.999	1.38e-15
cg16483840	TAP1	32821748	6	32812953	S_Shore	Other	-3.555	1.4e-15
cg24126941	FOXA1	38064489	14	38068553	Island	Other	-18.444	1.4e-15
cg09555914	ZNF773	58011308	19	58011309	Island	1stExon	-3.791	1.41e-15
cg06235438	37135	30394171	16	30485966	S_Shore	Other	-3.876	1.44e-15
cg22331159	INPP5D	233925035	2	233924713	N_Shore	TSS1500	-2.857	1.45e-15
cg20316549	MNX1	156803347	7	156810507	N_Shore	Other	3.424	1.46e-15
cg15644639	RNF139	125487007	8	125538941	other	Other	-1.548	1.47e-15
cg10559416	CYTIP	158300604	2	158300485	other	1stExon	-3.552	1.48e-15
cg26937038	S100A8	153363664	1	153330072	other	Other	-9.128	1.51e-15
cg13603599	PTPRCAP	67205153	11	67251939	S_Shore	Other	-5.557	1.54e-15
cg06759097	BAIAP3	1384504	16	1392588	Island	Body	7.22	1.65e-15
cg05342835	SYNC	33168361	1	33160791	other	Body	-2.827	1.66e-15
cg01363474	PPP2R2C	6383597	4	6344484	other	Body	3.777	1.67e-15
cg04876424	RBM24	17282931	6	17280551	N_Shore	TSS1500	-3.467	1.69e-15
cg08070476	AGR3	16921613	7	16887412	N_Shelf	Other	-9.692	1.72e-15
cg04573976	GYLTL1B	45943195	11	45942176	N_Shore	TSS1500	-3.578	1.73e-15
cg00659250	CLDN3	73184600	7	73182236	N_Shore	Other	-4.746	1.75e-15
cg10411146	ATHL1	289137	11	289966	Island	Body	-7.737	1.78e-15
cg17819990	NFKBIZ	101568357	3	101571958	S_Shelf	Body	-4.255	1.78e-15
cg13324643	DMRTC2	42349085	19	42349032	S_Shore	TSS200	-1.276	1.8e-15
cg08480068	SPN	29674579	16	29674959	N_Shore	5UTR	-3.146	1.84e-15
cg04472685	NCR3	31560762	6	31545473	N_Shelf	Other	-2.806	1.85e-15
cg19707735	AIM2	159046647	1	158969712	other	Other	3.684	1.85e-15
cg00416645	IGFBP5	217560272	2	217561367	S_Shore	TSS1500	-8.147	1.86e-15
cg10090241	DNAJC16	15853351	1	15932434	S_Shelf	Other	-1.228	1.86e-15
cg19728382	STC2	172756506	5	172757276	S_Shore	TSS1500	-8.904	1.87e-15
cg01309328	PSMB9	32821937	6	32811253	N_Shore	Other	-4.011	1.88e-15
cg02797195	RIPK4	43187249	21	43185674	N_Shore	Body	-2.96	1.88e-15
cg21686213	IFITM3	320914	11	315118	N_Shore	Other	-3.085	1.88e-15
cg14062152	TMEM26	63213208	10	63211062	N_Shore	Body	-1.053	1.89e-15
cg26683639	PPP1R18	30655672	6	30653755	N_Shore	Other	-3.912	1.9e-15
cg03815552	NHLRC4	617031	16	617420	S_Shore	5UTR	-6.787	1.91e-15
cg20392088	PPP2R2C	6383597	4	6384347	S_Shelf	TSS1500	3.498	1.92e-15
cg18310515	GNLY	85921413	2	85921529	other	5UTR	-13.694	1.94e-15
cg24798010	DENND1C	6481798	19	6464885	S_Shore	Other	2.508	1.95e-15
cg08705329	WNK4	40932648	17	40931588	N_Shore	TSS1500	-4.898	1.96e-15
cg16149919	PGPEP1L	99548885	15	99548954	other	Other	-2.275	1.96e-15
cg08742575	C21orf56	47604373	21	47604166	S_Shore	5UTR	-2.817	1.97e-15
cg08219170	GSTT1	24384284	22	24384573	S_Shore	TSS1500	-10.423	2e-15
cg24674703	CD5	60869929	11	60869960	other	1stExon	-3.343	2e-15
cg08799394	PDLIM1	97050781	10	97049193	N_Shore	Body	-5.576	2.01e-15
cg23421166	ART3	76995847	4	76976499	other	5UTR	-7.85	2.03e-15
cg06373167	BTG2	203274663	1	203278044	S_Shelf	3UTR	-3.749	2.04e-15
cg21773633	WISP3	112375277	6	112375324	other	5UTR	-5.308	2.05e-15
cg24784036	ZMYND10	50383156	3	50306878	N_Shelf	Other	-7.382	2.05e-15
cg26391902	FAM174B	93199031	15	93191430	other	Body	-5.515	2.08e-15
cg09080444	FOLR1	71900958	11	71903227	other	1stExon	-10.365	2.1e-15
cg10713339	GRB7	37894161	17	37854801	N_Shore	Other	-15.823	2.2e-15
cg03332897	PALM	708952	19	740442	Island	Body	7.545	2.22e-15
cg12360886	CSF3	38171613	17	38074070	other	Other	-7.414	2.23e-15
cg23916689	RUNX3	25256770	1	25292034	other	TSS1500	-6.385	2.23e-15
cg01046104	ZIK1	58095627	19	58095588	Island	TSS200	-2.549	2.27e-15
cg23042151	UBASH3A	43823970	21	43824109	other	1stExon	-4.52	2.29e-15
cg01692252	ERBB2	37856253	17	37893005	other	Other	-3.314	2.31e-15
cg15551881	TRAF1	123689173	9	123688715	N_Shelf	5UTR	-2.623	2.32e-15
cg23109891	SOX10	38380539	22	38379218	Island	Body	-3.327	2.32e-15
cg17439694	CP	148939832	3	148939523	other	1stExon	-13.516	2.34e-15
cg15203632	KCNK1	233749749	1	233763901	other	Body	5.37	2.4e-15
cg23551720	HOXB2	46622393	17	46633726	S_Shore	Other	-4.787	2.4e-15
cg04529938	SLC16A5	73084054	17	73084494	Island	5UTR	-5.321	2.41e-15
cg01231108	KCNJ3	155555092	2	155556016	Island	Body	-6.979	2.48e-15
cg17738213	BCL11A	60780633	2	60776302	N_Shore	Body	-2.999	2.49e-15
cg22702772	CELSR3	48700348	3	48699012	Island	1stExon	3.722	2.49e-15
cg08457421	PLA2G3	31536469	22	31536431	other	1stExon	-3.357	2.5e-15
cg16725050	TUBA4A	220118638	2	220117771	N_Shore	Body	-3.43	2.53e-15
cg03605686	PON3	95025687	7	95025194	N_Shore	Body	-5.715	2.55e-15
cg07728874	CD3D	118213459	11	118213272	other	1stExon	-6.303	2.55e-15
cg09407859	CES3	66995131	16	66995461	other	Body	-4.454	2.56e-15
cg10542975	TBC1D10C	67171411	11	67205096	S_Shore	Other	-7.468	2.56e-15
cg22135332	FLJ23152	17102488	6	17105539	S_Shelf	Other	-10.015	2.56e-15
cg03935116	FAM60A	31479159	12	31476565	N_Shore	5UTR	-3.001	2.57e-15
cg27457921	STH	44076615	17	43976811	S_Shore	Other	-2.676	2.59e-15
cg24915503	PCDHA11	140247830	5	140342795	N_Shelf	Body	3.521	2.6e-15
cg08465774	IDO1	39771327	8	39771756	other	Body	-16.556	2.63e-15
cg15058782	KIAA1467	13197314	12	13194321	N_Shelf	Other	-5.663	2.65e-15
cg03887528	SP140	231090444	2	231090531	other	5UTR	-2.94	2.74e-15
cg00126889	IKBKB	42128819	8	42103037	other	Other	-1.982	2.75e-15
cg00459816	STARD3	37793332	17	37862113	other	Other	-3.951	2.75e-15
cg02554051	LIN7A	81331694	12	81329566	N_Shore	Body	-4.883	2.76e-15
cg18887969	HGC6.3	168377619	6	168396626	other	Other	-6.272	2.77e-15
cg15314855	FAM26F	116782555	6	116879209	other	Other	4.094	2.78e-15
cg08755736	C8orf38	96037213	8	95957928	N_Shelf	Other	-2.076	2.8e-15
cg12069042	PLXNB1	48470872	3	48466700	N_Shelf	5UTR	-3.256	2.83e-15
cg15741433	HIST1H1A	26018040	6	26018084	N_Shelf	TSS200	-3.371	2.83e-15
cg27624769	TRPS1	116681228	8	116657166	N_Shelf	5UTR	-5.324	2.87e-15
cg14299940	PHYHD1	131683173	9	131684923	other	Body	-5.313	2.91e-15
cg09643186	GPX2	65409531	14	65409452	other	5UTR	-5.763	2.92e-15
cg19502457	GPX2	65409531	14	65409354	other	1stExon	-5.148	2.92e-15
cg27547703	TDRD1	115939028	10	115939024	Island	TSS200	-1.035	2.92e-15
cg06108459	PTK7	43044028	6	43089049	other	Body	-2.912	2.93e-15
cg19674091	IDH2	90645708	15	90643766	N_Shore	Body	-3.5	2.93e-15
cg13853141	ZAP70	98330030	2	98329942	other	TSS200	-4.704	2.96e-15
cg22813430	KRT7	52626953	12	52626427	N_Shore	TSS1500	-10.591	2.98e-15
cg23499956	S100A14	153588808	1	153584920	other	Other	-6.747	2.99e-15
cg26769927	SPN	29674579	16	29674972	N_Shore	5UTR	-3.204	3.01e-15
cg14442785	CA2	86376130	8	86379678	S_Shelf	Body	-11.092	3.02e-15
cg20979921	IL2RB	37545962	22	37584018	other	Other	4.485	3.03e-15
cg24649641	ERBB2	37856253	17	37844119	Island	TSS1500	78.47	3.04e-15
cg16415104	DOK7	3465032	4	3496300	other	Other	10.424	3.05e-15
cg04472685	LTB	31550202	6	31545473	N_Shelf	Other	-10.653	3.09e-15
cg10123654	ADCY9	4166186	16	4162541	N_Shelf	Body	-3.151	3.12e-15
cg23272369	PRR4	11002075	12	11002071	other	5UTR	-6.035	3.14e-15
cg18165914	TMPRSS5	113577068	11	113577118	other	TSS200	-5.726	3.19e-15
cg14665203	FAM46B	27339333	1	27337923	N_Shore	Body	-4.162	3.22e-15
cg26352795	SPSB1	9352940	1	9354739	other	5UTR	-2.785	3.22e-15
cg03540028	RIPK4	43187249	21	43183977	N_Shelf	Body	-4.566	3.25e-15
cg27627493	CA12	63674075	15	63767360	other	Other	-8.356	3.26e-15
cg15046675	CD37	49838676	19	49838777	N_Shelf	5UTR	-3.035	3.29e-15
cg21670708	FAM84B	127570711	8	127566191	N_Shelf	3UTR	-1.932	3.3e-15
cg06617692	GNA14	80263232	9	80262196	N_Shore	Body	-3.795	3.37e-15
cg11550234	CD97	14491955	19	14550997	N_Shore	Other	-2.847	3.42e-15
cg26089753	ESR1	152128813	6	152127821	N_Shore	5UTR	-2.429	3.42e-15
cg26174326	HIST1H1A	26018040	6	26016674	N_Shelf	Other	-5.353	3.49e-15
cg14078335	LRTOMT	71791376	11	71760291	other	Other	-1.762	3.56e-15
cg17812751	DOK7	3465032	4	3478348	S_Shelf	Body	12.19	3.57e-15
cg09638208	SPN	29674579	16	29757318	other	Other	-2.08	3.58e-15
cg24580782	NR0B2	27240567	1	27240365	other	1stExon	-8.061	3.59e-15
cg07150145	PDZK1IP1	47655771	1	47656137	other	TSS1500	-7.225	3.61e-15
cg00364325	HAPLN3	89438770	15	89342191	N_Shelf	Other	4.422	3.63e-15
cg15543523	ESR1	152128813	6	152127812	N_Shore	5UTR	-2.256	3.63e-15
cg03815147	ERBB2	37856253	17	37833890	other	Other	-3.582	3.68e-15
cg07151117	DUSP4	29208267	8	29204954	N_Shore	5UTR	-7.52	3.69e-15
cg11813073	DENND1C	6481798	19	6481540	other	Body	-3.297	3.71e-15
cg12247101	PPP1R18	30655672	6	30653549	N_Shore	Other	-3.822	3.74e-15
cg16321975	INPP5D	233925035	2	233924852	N_Shore	TSS200	-1.707	3.82e-15
cg16924061	CYB5A	71959251	18	71955528	N_Shelf	Body	-5.157	3.83e-15
cg12831076	ST3GAL1	134584183	8	134580722	N_Shore	5UTR	-4.296	3.84e-15
cg18229134	FGFR4	176513920	5	176516040	S_Shore	5UTR	-5.501	3.87e-15
cg27125093	S1PR4	3178735	19	3179828	Island	1stExon	-9.135	3.87e-15
cg15708526	ZFP57	29644931	6	29648271	other	Other	-5.235	3.98e-15
cg19457603	ERBB2	37856253	17	37881102	S_Shore	Body	-2.9	3.99e-15
cg04871726	RUNX3	25256770	1	25348828	other	Other	-2.823	4.01e-15
cg12183875	LRRC31	169587660	3	169587454	other	1stExon	-3.955	4.02e-15
cg02953559	ADCY5	123167392	3	123164964	N_Shore	Body	-2.487	4.16e-15
cg11039314	AGR3	16921613	7	16921699	other	TSS200	-9.883	4.19e-15
cg22274813	SIM2	38071990	21	38067101	N_Shore	Other	1.17	4.2e-15
cg27285720	GBP4	89664633	1	89664782	other	TSS200	-2.899	4.2e-15
cg17465423	ZNF385A	54778481	12	54784180	N_Shore	Body	-2.621	4.22e-15
cg19663795	37135	30394171	16	30393854	S_Shelf	5UTR	-2.523	4.23e-15
cg14237301	APOBR	28505969	16	28506477	N_Shelf	Other	-3.701	4.25e-15
cg11769476	PARD6B	49348080	20	49410810	N_Shore	Other	5.23	4.31e-15
cg09154234	PGAP3	37844310	17	37802070	other	Other	-25.53	4.32e-15
cg25763212	IL20	207039153	1	207039833	other	Body	-7.229	4.38e-15
cg24748294	CXorf61	115594137	23	115594209	other	TSS200	-10.076	4.41e-15
cg03679521	ERBB2	37856253	17	37764153	Island	Other	4.699	4.44e-15
cg03217995	HOXA9	27205149	7	27203430	N_Shore	Body	-4.547	4.55e-15
cg02874908	PTPRCAP	67205153	11	67205113	S_Shore	1stExon	-8.091	4.56e-15
cg07596065	KLHDC7B	50986461	22	50984393	N_Shore	Other	-9.741	4.56e-15
cg00308508	SLC12A2	127419482	5	127423333	S_Shelf	Body	-7.308	4.58e-15
cg06386983	PDCD1	242801058	2	242785184	N_Shore	Other	-4.927	4.62e-15
cg02969422	KIAA1244	138483052	6	138484687	S_Shore	Body	-2.311	4.66e-15
cg06649856	PTPRN2	158380482	7	158355003	other	Body	4.363	4.7e-15
cg14843030	LCK	32716839	1	32716051	S_Shore	TSS1500	-5.449	4.7e-15
cg19566658	TRIP6	100464949	7	100466241	S_Shelf	Body	-5.088	4.72e-15
cg09902130	CD6	60739112	11	60739178	other	1stExon	-3.516	4.73e-15
cg03038262	IFITM1	313990	11	315262	N_Shore	3UTR	-5.504	4.75e-15
cg09637172	LTB	31550202	6	31545252	N_Shelf	Other	-9.508	4.75e-15
cg26720125	SIM2	38071990	21	38077673	Island	Body	1.729	4.78e-15
cg08972081	RBP1	139258671	3	139259435	S_Shore	TSS1500	-5.03	4.87e-15
cg25073705	MUC6	1036706	11	1008290	Island	Other	-10.651	4.88e-15
cg07401394	PCDHA11	140247830	5	140259219	S_Shore	Body	3.203	4.92e-15
cg24841244	CD3D	118213459	11	118213330	other	1stExon	-6.638	4.96e-15
cg05445244	NPY1R	164253947	4	164251942	N_Shore	5UTR	-7.882	4.99e-15
cg25939861	CD8A	87018837	2	87020937	S_Shelf	5UTR	-11.137	5.05e-15
cg21908110	ZMYND10	50383156	3	50377755	N_Shore	Other	3.811	5.06e-15
cg25984068	PPP2R2C	6383597	4	6331295	other	Body	5.936	5.14e-15
cg02358862	CORO1A	30194730	16	30197211	S_Shore	Body	-5.434	5.2e-15
cg10289325	ERBB2	37856253	17	37844171	Island	TSS1500	86.554	5.23e-15
cg02334660	AREG	75310852	4	75312483	S_Shore	Body	-9.605	5.29e-15
cg08462372	MYL5	671710	4	757312	S_Shelf	Other	-1.958	5.34e-15
cg26915870	CACNA1H	1203240	16	1227475	Island	Body	6.935	5.38e-15
cg16394290	FAM176B	36789755	1	36788416	Island	Body	-3.493	5.42e-15
cg17421046	HLA-DQA1	32605182	6	32608879	other	Body	2.296	5.48e-15
cg25287257	MNX1	156803347	7	156798258	Island	Body	3.397	5.5e-15
cg05372963	ABAT	8806825	16	8807026	other	5UTR	6.628	5.52e-15
cg10426318	PPP1R18	30655672	6	30647588	other	Other	-2.272	5.55e-15
cg03679521	PGAP3	37844310	17	37764153	Island	Other	4.472	5.57e-15
cg18776460	LRIG3	59314262	12	59311232	N_Shelf	Body	-3.842	5.57e-15
cg00637433	MFI2	196756687	3	196754322	N_Shore	Body	-9.4	5.61e-15
cg08738280	TBX19	168250277	1	168197198	S_Shore	Other	-1.543	5.61e-15
cg20156353	DCDC5	31014233	11	30947686	other	Other	7.866	5.67e-15
cg02671171	RPH3AL	202633	17	203087	N_Shelf	TSS1500	-2.997	5.71e-15
cg17450621	PPP2R2C	6383597	4	6475004	S_Shore	TSS1500	4.094	5.76e-15
cg26886257	TNNC2	44455953	20	44471806	S_Shelf	Other	-18.862	5.8e-15
cg21236182	MLPH	238395877	2	238346568	other	Other	10.912	5.86e-15
cg07095330	PIP4K2B	36956158	17	36889069	S_Shelf	Other	-1.635	5.91e-15
cg24659501	IFI16	158979681	1	159043551	other	Other	2.469	5.92e-15
cg06527318	RUNX3	25256770	1	25349006	other	Other	-2.68	6.02e-15
cg03684977	PNMT	37824506	17	37893803	other	Other	-8.662	6.13e-15
cg16219283	NCR3	31560762	6	31540002	other	Other	-3.022	6.16e-15
cg04517263	TRAF1	123689173	9	123689193	N_Shore	TSS200	-1.89	6.19e-15
cg27490128	NCR3	31560762	6	31560441	other	Body	-7.103	6.26e-15
cg16386293	ECM1	150480486	1	150480856	other	Body	-6.068	6.37e-15
cg21621538	MPP6	24613084	7	24614206	other	5UTR	-1.957	6.46e-15
cg24049629	ZMYND10	50383156	3	50376475	N_Shore	Other	4.683	6.54e-15
cg15331996	SPOCK2	73848790	10	73848830	S_Shore	TSS200	-3.824	6.59e-15
cg21145686	GPD1L	32148002	3	32149153	S_Shore	Body	-3.127	6.69e-15
cg12894947	PPP2R2C	6383597	4	6384908	other	TSS1500	6.264	6.71e-15
cg05641515	IL34	70613797	16	70562892	other	Other	-5.036	6.74e-15
cg18468842	SLC13A3	45280100	20	45313109	other	TSS200	-3.105	6.87e-15
cg23204461	THSD4	71433787	15	71433547	other	TSS1500	-1.643	6.87e-15
cg20468939	CD97	14491955	19	14550855	N_Shore	Other	-3.051	6.9e-15
cg02249390	NCR3	31560762	6	31550612	S_Shore	Other	-2.528	6.93e-15
cg13794687	LMOD2	123295860	7	123302399	other	Body	-12.583	6.95e-15
cg02891579	KAZALD1	102820998	10	102823812	S_Shore	Body	-7.827	6.96e-15
cg16299747	C10orf82	118429481	10	118429952	S_Shore	TSS1500	-4.123	6.98e-15
cg03087897	CD97	14491955	19	14550846	N_Shore	Other	-2.761	7.03e-15
cg25608949	TMPRSS3	43816200	21	43816355	other	TSS200	-4.829	7.04e-15
cg26227523	PSTPIP1	77287464	15	77287243	other	TSS1500	-4.816	7.09e-15
cg22834281	ZNF415	53636173	19	53619086	other	Body	5.655	7.17e-15
cg17741572	CFB	31913720	6	31914305	other	Body	-8.601	7.2e-15
cg01692252	PNMT	37824506	17	37893005	other	Other	-8.431	7.21e-15
cg07728874	CD3E	118175294	11	118213272	other	Other	-1.915	7.27e-15
cg09154234	STARD3	37793332	17	37802070	other	5UTR	-31.499	7.27e-15
cg25116200	ITK	156607906	5	156698854	other	Other	-2.771	7.38e-15
cg13578194	LIMCH1	41362803	4	41364383	S_Shore	Body	-4.792	7.39e-15
cg24018799	STC2	172756506	5	172744616	other	3UTR	-10.818	7.42e-15
cg13500909	HIST1H2BG	26216872	6	26282881	N_Shelf	Other	-4.442	7.44e-15
cg24830559	TADA2B	7045155	4	7048926	N_Shelf	Body	-1.621	7.48e-15
cg11554650	PPP1R18	30655672	6	30653191	N_Shore	Other	-3.547	7.49e-15
cg23320649	C3orf18	50605223	3	50604613	N_Shore	5UTR	-5.61	7.53e-15
cg18081760	PTPN22	114414375	1	114483597	other	Other	-1.738	7.54e-15
cg19306063	C10orf125	135171529	10	135171503	Island	1stExon	-2.909	7.56e-15
cg01042641	IFT140	1662109	16	1575979	S_Shore	Body	3.585	7.71e-15
cg02999711	LEMD1	205391214	1	205417436	other	Other	-7.463	7.77e-15
cg11371382	AFF3	100759037	2	100691631	other	Body	-3.496	7.77e-15
cg02997560	S1PR4	3178735	19	3180815	S_Shore	Other	-4.448	7.89e-15
cg01631497	NRP2	206547223	2	206563299	other	Body	-3.144	7.92e-15
cg11875459	ELF5	34535347	11	34534785	other	TSS1500	-3.633	7.93e-15
cg21022247	BIN2	51717938	12	51718310	other	TSS1500	-4.844	8.11e-15
cg23363832	RBP1	139258671	3	139258939	S_Shore	TSS1500	-4.532	8.12e-15
cg10378735	EPHB6	142552791	7	142558305	other	5UTR	2.858	8.32e-15
cg17195635	XBP1	29196560	22	29275887	N_Shelf	Other	-4.566	8.38e-15
cg03673684	PPP2R2C	6383597	4	6380983	S_Shore	Body	3.567	8.48e-15
cg21164509	PIK3CD	9711789	1	9689803	S_Shelf	Other	-1.947	8.55e-15
cg24649641	MIEN1	37886788	17	37844119	Island	Other	108.935	8.65e-15
cg12298268	RBP1	139258671	3	139257866	Island	Body	-5.055	8.67e-15
cg23093496	SPN	29674579	16	29757323	other	Other	-2.351	8.68e-15
cg12060744	ZIK1	58095627	19	58095581	Island	TSS200	-2.565	8.74e-15
cg08593676	SHC2	460996	19	422237	Island	Body	5.688	8.78e-15
cg09033563	GSTT1	24384284	22	24373618	Island	Other	-10.148	8.89e-15
cg15642209	ARSG	66255322	17	66290505	S_Shore	5UTR	-3.152	9.05e-15
cg11197206	EVL	100531750	14	100504766	other	Other	-3.713	9.06e-15
cg02181920	PSMB9	32821937	6	32820029	N_Shore	Other	-3.471	9.13e-15
cg21092021	CFB	31913720	6	31914223	other	Body	-8.868	9.13e-15
cg08260398	FOXD2	47901688	1	47912079	S_Shore	Other	3.918	9.2e-15
cg19108736	MAPT	43971747	17	43977403	S_Shelf	5UTR	-6.793	9.47e-15
cg03386791	CACNA1H	1203240	16	1267474	N_Shore	Body	6.505	9.53e-15
cg22424746	VTCN1	117753582	1	117753313	other	Body	-10.943	9.62e-15
cg16045390	MIEN1	37886788	17	37896620	other	Other	-7.608	9.64e-15
cg02137984	TNF	31543349	6	31545898	N_Shelf	3UTR	-3.372	9.76e-15
cg13804575	ZNF462	109625377	9	109626999	S_Shelf	5UTR	-1.696	9.76e-15
cg17709873	NCR3	31560762	6	31540456	other	Other	-2.62	9.78e-15
cg20516845	UBASH3A	43823970	21	43823604	other	TSS1500	-4.06	9.78e-15
cg26882115	S100A1	153600872	1	153603048	N_Shelf	Body	-10.433	9.79e-15
cg12197421	PPP1R18	30655672	6	30653736	N_Shore	Other	-3.294	9.82e-15
cg17286244	SPESP1	69222838	15	69222592	Island	TSS1500	-3.578	9.92e-15
cg24657085	GRB7	37894161	17	37860344	S_Shelf	Other	-5.47	9.93e-15
cg05347216	CACNA1H	1203240	16	1193884	other	Other	5.625	1.02e-14
cg22354945	REPS2	16964813	23	16966619	S_Shore	Body	-5.034	1.02e-14
cg22350872	MIEN1	37886788	17	37898348	other	Other	-18.879	1.03e-14
cg16048383	SCNN1A	6484905	12	6483708	other	1stExon	-5.032	1.05e-14
cg08641278	SPOCK2	73848790	10	73848764	S_Shore	5UTR	-3.101	1.06e-14
cg23468927	TBC1D10C	67171411	11	67206263	S_Shelf	Other	-7.746	1.06e-14
cg26039829	PIWIL2	22132809	8	22132926	Island	TSS200	-2.269	1.06e-14
cg02082887	PNMT	37824506	17	37820361	N_Shelf	Other	-12.191	1.07e-14
cg07298985	PIWIL2	22132809	8	22133076	Island	TSS200	-1.816	1.07e-14
cg04105250	GAD1	171673199	2	171679114	Island	Body	4.361	1.1e-14
cg24772388	GYPC	127413683	2	127414883	S_Shore	Body	-3.232	1.1e-14
cg13504059	CCR7	38721736	17	38721942	other	TSS1500	-6.128	1.11e-14
cg23008973	LINGO1	77924709	15	77915770	other	Body	-3.459	1.12e-14
cg17279458	ZNF502	44754134	3	44753948	N_Shore	TSS200	-2.112	1.13e-14
cg22397713	PCDH8	53422775	13	53412782	other	Other	3.515	1.15e-14
cg06174454	ZMYND10	50383156	3	50371818	N_Shelf	Other	-4.743	1.16e-14
cg10145196	PPP1R18	30655672	6	30647649	other	Other	-2.606	1.17e-14
cg19500851	GRB7	37894161	17	37840957	N_Shelf	Other	-25.413	1.17e-14
cg22210337	C11orf21	2323143	11	2322808	other	Body	-2.5	1.17e-14
cg01128850	TMEM25	118401802	11	118397867	N_Shelf	Other	-3.192	1.2e-14
cg17573720	HOXC10	54378945	12	54359712	Island	Other	2.82	1.23e-14
cg19580263	C14orf45	74486058	14	74462914	other	Other	-3.543	1.23e-14
cg22851200	TRIP6	100464949	7	100465833	S_Shore	Body	-5.125	1.23e-14
cg16529592	RUNX3	25256770	1	25292215	other	TSS1500	-5.966	1.24e-14
cg25211566	SMARCE1	38804103	17	38808304	S_Shelf	Other	-2.762	1.24e-14
cg19190163	TAP1	32821748	6	32810785	N_Shore	Other	-3.861	1.25e-14
cg11986861	XBP1	29196560	22	29284199	S_Shelf	Other	-5.036	1.26e-14
cg01642901	SH3RF1	170192249	4	170190012	N_Shore	Body	-1.901	1.31e-14
cg05098566	PPP1R18	30655672	6	30652282	N_Shelf	Other	-1.727	1.31e-14
cg11246938	TBX3	115121969	12	115112433	Island	Body	-3.195	1.31e-14
cg22632017	GRB7	37894161	17	37844365	Island	Other	144.107	1.31e-14
cg11753018	RASSF4	45455218	10	45469396	N_Shore	Body	-2.816	1.32e-14
cg02580209	IFT140	1662109	16	1630832	other	Body	-2.197	1.33e-14
cg11943056	SLC44A4	31846823	6	31845413	other	Body	-5.907	1.34e-14
cg13821008	WIPF1	175499307	2	175499113	other	5UTR	-2.064	1.34e-14
cg04332373	CD38	15779930	4	15779642	N_Shore	TSS1500	-5.393	1.35e-14
cg23464743	HLA-DQA1	32605182	6	32633163	S_Shore	Other	-2.791	1.35e-14
cg06819718	SIX2	45236542	2	45235241	N_Shore	Body	-2.539	1.38e-14
cg22014579	YIF1B	38800509	19	38795051	other	3UTR	-1.891	1.39e-14
cg11333576	SHC2	460996	19	424281	S_Shore	Body	5.568	1.4e-14
cg06602086	IFT140	1662109	16	1583883	Island	Body	4.607	1.41e-14
cg13615998	HOXC10	54378945	12	54380956	S_Shore	Body	-3.743	1.41e-14
cg10289325	MIEN1	37886788	17	37844171	Island	Other	120.179	1.43e-14
cg23531257	DUOXA1	45422057	15	45422553	S_Shore	TSS1500	-3.636	1.43e-14
cg18335326	PPP1R18	30655672	6	30653659	N_Shore	Other	-3.291	1.44e-14
cg26582803	NECAB3	32262264	20	32259626	N_Shelf	Body	-3.733	1.46e-14
cg20977312	STC2	172756506	5	172748917	other	Body	-11.071	1.47e-14
cg23210521	BMPR1B	95679127	4	95680414	S_Shore	5UTR	-5.849	1.47e-14
cg26618499	BAIAP3	1384504	16	1384908	S_Shore	Body	4.327	1.5e-14
cg27392771	NFIX	13106583	19	13125851	S_Shore	Body	-3.805	1.5e-14
cg24307499	NLRP2	55477710	19	55494075	Island	Body	4.671	1.52e-14
cg12590494	FAM63A	150980854	1	151008411	other	Other	-2.435	1.55e-14
cg12633764	STH	44076615	17	43978756	S_Shelf	Other	-1.517	1.55e-14
cg13931896	SUSD3	95820988	9	95822582	S_Shore	Body	-7.531	1.55e-14
cg20628994	C10orf82	118429481	10	118429852	Island	TSS1500	-3.613	1.55e-14
cg24040502	NLRP2	55477710	19	55477810	other	1stExon	-6.489	1.57e-14
cg00240653	KIAA0748	55375622	12	55378411	other	5UTR	-1.262	1.58e-14
cg21237418	RAB34	27044908	17	27045043	Island	Body	-4.617	1.58e-14
cg11150074	C1orf106	200860626	1	200863559	S_Shelf	Body	-4.494	1.59e-14
cg13656831	MFSD7	682973	4	682184	N_Shore	Body	-5.55	1.59e-14
cg15719903	CD27	6554050	12	6570167	other	Other	-5.968	1.64e-14
cg17741993	NCR3	31560762	6	31544694	N_Shelf	Other	-2.206	1.65e-14
cg11784631	PPP1R18	30655672	6	30658014	S_Shelf	Other	-2.309	1.66e-14
cg10713339	STARD3	37793332	17	37854801	N_Shore	Other	-10.362	1.68e-14
cg16873443	PDCD1	242801058	2	242785116	N_Shore	Other	-3.923	1.7e-14
cg19120389	FXYD2	117695459	11	117686162	other	Other	-1.189	1.7e-14
cg02049833	NPAS2	101436612	2	101434611	N_Shore	Other	-2.172	1.73e-14
cg02423817	TBC1D10C	67171411	11	67203661	Island	Other	-7.757	1.75e-14
cg20695297	S1PR4	3178735	19	3178844	Island	1stExon	-8.975	1.76e-14
cg09573852	IKBKB	42128819	8	42135771	other	Body	-2.175	1.77e-14
cg00697095	PNMT	37824506	17	37897076	other	Other	-6.857	1.78e-14
cg20170882	BAG4	38034105	8	38133060	other	Other	-15.019	1.78e-14
cg06044662	MYLPF	30386122	16	30386144	N_Shelf	1stExon	-15.97	1.79e-14
cg08243524	DENND1C	6481798	19	6482011	other	TSS1500	-3.132	1.79e-14
cg13840968	CIDEB	24780576	14	24780926	Island	TSS1500	-3.169	1.82e-14
cg02685484	PTPRCAP	67205153	11	67203360	Island	Body	-9.075	1.83e-14
cg08378442	TUBA4A	220118638	2	220117704	N_Shore	Body	-4.581	1.84e-14
cg20694619	TRAF3IP3	209929393	1	209929496	other	TSS200	-5.07	1.84e-14
cg12405231	SLC30A1	211752099	1	211749023	N_Shelf	Body	-4.731	1.85e-14
cg26899156	FUT5	5870634	19	5851465	other	Other	-6.104	1.85e-14
cg01437204	PTPN7	202130716	1	202130344	other	TSS1500	-3.193	1.88e-14
cg15014361	HLA-DQA1	32605182	6	32609212	other	Body	2.671	1.89e-14
cg27548568	C6orf141	49518112	6	49517734	N_Shore	TSS1500	-8.715	1.91e-14
cg03769939	RUNX3	25256770	1	25254129	N_Shore	Body	-5.166	1.92e-14
cg15937958	CXCL17	42947136	19	42947133	other	5UTR	-7.708	1.92e-14
cg15165154	CXXC5	139028300	5	139041014	Island	5UTR	-3.521	1.95e-14
cg16530587	C11orf63	122753472	11	122821939	other	Body	1.821	1.96e-14
cg10814803	OTX1	63277936	2	63273940	N_Shore	Other	-3.694	1.97e-14
cg15288618	RBP1	139258671	3	139257775	Island	Body	-8.001	1.98e-14
cg02810592	TCEB3B	44561988	18	44525710	N_Shore	Other	-5.336	2.01e-14
cg07186138	APOBEC3C	39410264	22	39410396	other	Body	-1.606	2.01e-14
cg11316503	WNK4	40932648	17	40949085	N_Shore	Other	-8.731	2.01e-14
cg17526301	MYT1	62795826	20	62793452	other	Other	3.639	2.01e-14
cg07772999	PAX8	114036498	2	113993052	N_Shore	Body	-3.62	2.02e-14
cg12542670	PPP1R14C	150464187	6	150379047	Island	Other	4.644	2.03e-14
cg22350872	GRB7	37894161	17	37898348	other	5UTR	-23.526	2.03e-14
cg26234900	TAP1	32821748	6	32820214	N_Shore	Body	-4.226	2.03e-14
cg15698795	TBC1D10C	67171411	11	67177103	Island	Body	-6.689	2.05e-14
cg06372539	CD27	6554050	12	6464786	other	Other	-11.724	2.11e-14
cg19108736	STH	44076615	17	43977403	S_Shelf	Other	-2.246	2.12e-14
cg17990365	IFITM2	308106	11	319718	S_Shore	Other	-3.284	2.14e-14
cg02770683	STAC3	57644976	12	57597238	Island	Other	-10.917	2.15e-14
cg13969788	TPM2	35690053	9	35689475	N_Shore	Body	-4.043	2.17e-14
cg17080740	S100A1	153600872	1	153601878	other	5UTR	-6.886	2.17e-14
cg13876315	SIT1	35650947	9	35650526	S_Shelf	Body	-6.083	2.2e-14
cg24649641	STARD3	37793332	17	37844119	Island	Other	90.77	2.22e-14
cg00002591	MUSTN1	52869318	3	52870543	other	TSS1500	-15.717	2.25e-14
cg08420066	PPP1R18	30655672	6	30647561	other	Other	-2.256	2.25e-14
cg16773115	TPD52	81083836	8	80992750	other	Body	-2.835	2.25e-14
cg06830319	CX3CL1	57406413	16	57406074	other	TSS1500	-4.787	2.27e-14
cg00983904	IFFO1	6665249	12	6665288	Island	TSS200	-5.409	2.28e-14
cg27285720	GBP5	89738544	1	89664782	other	Other	-3.856	2.31e-14
cg16098170	JSRP1	2256422	19	2255848	S_Shore	TSS1500	-7.888	2.32e-14
cg00674365	ZNF471	57019211	19	57019069	Island	TSS200	-0.959	2.35e-14
cg02996471	S1PR4	3178735	19	3178512	N_Shore	TSS1500	-6.378	2.42e-14
cg11272232	C19orf33	38794803	19	38794814	other	5UTR	-12.415	2.42e-14
cg10394385	PGAP3	37844310	17	37844289	Island	5UTR	70.523	2.46e-14
cg09154234	ERBB2	37856253	17	37802070	other	Other	-26.194	2.5e-14
cg14597739	NCR3	31560762	6	31539998	other	Other	-2.87	2.53e-14
cg19457603	STARD3	37793332	17	37881102	S_Shore	Other	-3.358	2.59e-14
cg20477259	NCR3	31560762	6	31544960	N_Shelf	Other	-2.446	2.6e-14
cg23204396	LTB	31550202	6	31548107	N_Shore	Other	-7.163	2.6e-14
cg05696877	IFI44	79115476	1	79088769	other	Other	-6.177	2.65e-14
cg08059845	FCGRT	50016435	19	50015975	N_Shore	1stExon	-3.465	2.69e-14
cg03841977	CBR1	37442284	21	37442777	Island	Body	-4.781	2.7e-14
cg17355719	MIEN1	37886788	17	37893764	other	Other	-8.121	2.73e-14
cg15229124	RBP1	139258671	3	139258912	S_Shore	TSS1500	-4.951	2.78e-14
cg24841244	CD3G	118215058	11	118213330	other	Other	-6.653	2.79e-14
cg08808904	SPTBN4	40973125	19	41060475	Island	Body	1.669	2.82e-14
cg01221157	ABAT	8806825	16	8807011	other	5UTR	6.34	2.83e-14
cg27261494	DDX43	74104284	6	74104097	N_Shore	TSS200	-12.066	2.83e-14
cg00651099	ANKRD50	125633887	4	125599866	other	Body	-4.676	2.86e-14
cg02344911	HOXC10	54378945	12	54403178	Island	Other	2.833	2.86e-14
cg20888521	MAPT	43971747	17	43977917	S_Shelf	5UTR	-5.721	2.91e-14
cg08887400	PPP1R18	30655672	6	30652376	N_Shelf	Other	-1.838	2.92e-14
cg14576436	KCNE4	223916861	2	223917872	Island	Body	-5.718	2.92e-14
cg12965421	ACN9	96745904	7	96745051	N_Shore	TSS1500	2.701	2.95e-14
cg21191275	GTF3C5	135906061	9	135907982	S_Shore	Body	-3.157	2.95e-14
cg00533183	TAP1	32821748	6	32810742	N_Shore	Other	-3.638	2.96e-14
cg03038262	IFITM3	320914	11	315262	N_Shore	Other	-4.227	2.98e-14
cg02763822	CACNA1H	1203240	16	1213234	N_Shelf	Body	7.21	3.01e-14
cg23736843	RASAL1	113574044	12	113541915	Island	Body	3.576	3.02e-14
cg07615087	SIM2	38071990	21	38077347	Island	Body	1.392	3.07e-14
cg27260772	TFAP2B	50786438	6	50791202	Island	Body	-5.772	3.09e-14
cg14475478	NEURL	105253734	10	105303766	other	Body	-5.18	3.12e-14
cg18765133	APOD	195311076	3	195311854	other	TSS1500	-19.89	3.16e-14
cg04267765	CNN3	95392735	1	95390267	N_Shore	Body	-2.729	3.17e-14
cg08302486	DDHD2	38089008	8	38034642	Island	Other	69.785	3.17e-14
cg26457160	PON3	95025687	7	95026121	Island	TSS1500	-7.081	3.19e-14
cg15982735	TC2N	92302849	14	92299189	N_Shelf	5UTR	-6.035	3.2e-14
cg01493517	IFFO1	6665249	12	6665447	S_Shore	TSS1500	-2.455	3.21e-14
cg00501919	NCR3	31560762	6	31540750	other	Other	-2.496	3.24e-14
cg08896420	MFGE8	89456663	15	89453807	N_Shelf	Body	-5.807	3.24e-14
cg07469637	CDK6	92463231	7	92466386	Island	TSS1500	-2.15	3.27e-14
cg12893852	CCDC56	40950704	17	40893415	N_Shelf	Other	-3.219	3.27e-14
cg11708454	C19orf33	38794803	19	38794664	other	TSS200	-6.666	3.28e-14
cg00912035	ARRDC5	4902879	19	4852062	Island	Other	-6.034	3.29e-14
cg15344028	CTLA4	204732510	2	204801510	other	Other	-2.079	3.3e-14
cg07728874	CD3G	118215058	11	118213272	other	Other	-6.254	3.33e-14
cg15768443	PPP1R18	30655672	6	30652347	N_Shelf	Other	-2.409	3.33e-14
cg19578835	FOXA1	38064489	14	38067622	Island	Other	-9.289	3.35e-14
cg26003056	GPR98	89854616	5	89908195	other	Body	1.395	3.37e-14
cg18217235	TFAP2B	50786438	6	50817157	N_Shore	Other	-11.069	3.42e-14
cg25382900	TNFRSF8	12123433	1	12148326	other	Body	-2.986	3.42e-14
cg03699843	SNX20	50715264	16	50701064	other	3UTR	-1.486	3.46e-14
cg08260025	KCNJ11	17410206	11	17407432	N_Shelf	3UTR	-2.195	3.48e-14
cg26937038	S100A9	153330329	1	153330072	other	TSS1500	-6.647	3.49e-14
cg10394385	STARD3	37793332	17	37844289	Island	Other	87.138	3.56e-14
cg26255314	CD5	60869929	11	60869910	other	TSS200	-2.744	3.56e-14
cg03223894	LEMD1	205391214	1	205410136	other	Other	-3.375	3.61e-14
cg05847586	SIX2	45236542	2	45235512	Island	Body	-3.537	3.61e-14
cg23841288	PTPRN2	158380482	7	158342105	N_Shore	Body	4.335	3.62e-14
cg22660207	SCRG1	174320617	4	174320772	other	TSS200	-12.501	3.68e-14
cg24682551	SLC22A15	116519118	1	116519623	S_Shore	Body	-3.727	3.71e-14
cg05896524	C21orf56	47604373	21	47604654	S_Shore	TSS1500	-2.123	3.72e-14
cg07160602	IGF1R	99192760	15	99196841	S_Shelf	Body	-2.448	3.72e-14
cg12726213	WWP1	87354993	8	87368021	other	5UTR	-5.315	3.74e-14
cg02493602	ME3	86383427	11	86383696	S_Shore	TSS1500	-2.14	3.75e-14
cg20170882	DDHD2	38089008	8	38133060	other	Other	-24.712	3.75e-14
cg20669414	GRB7	37894161	17	37808629	other	Other	-3.834	3.75e-14
cg01800262	DIO1	54359860	1	54360170	other	1stExon	-5.611	3.78e-14
cg22784047	PRRT2	29823408	16	29824542	S_Shore	Body	-4.201	3.78e-14
cg12459932	RUNX3	25256770	1	25292018	other	TSS1500	-5.342	3.79e-14
cg03462699	NEU4	242752029	2	242743214	Island	Other	2.532	3.83e-14
cg08772837	PCDHA11	140247830	5	140344290	N_Shore	Body	2.429	3.85e-14
cg09214412	RGMA	93632443	15	93614970	N_Shore	Body	-3.557	3.86e-14
cg06563504	IL34	70613797	16	70688144	other	Body	10.296	3.9e-14
cg07862736	DDHD2	38089008	8	38143885	other	Other	-10.406	3.91e-14
cg11985424	UBASH3A	43823970	21	43726997	S_Shore	Other	-3.13	3.93e-14
cg15890754	ITGA6	173292313	2	173294093	S_Shore	Body	-3.267	3.94e-14
cg08204162	RHOBTB2	22857091	8	22785567	other	Other	-2.522	3.95e-14
cg06795527	HOXA13	27239725	7	27245018	Island	Other	4.926	3.96e-14
cg14750215	HEXIM1	43224683	17	43218792	N_Shelf	Other	-2.852	3.97e-14
cg27639348	MKL2	14165195	16	14204906	other	5UTR	-1.777	4.01e-14
cg14476101	PHGDH	120254418	1	120255992	S_Shore	Body	-6.126	4.02e-14
cg15880738	CD3D	118213459	11	118215112	other	Other	-5.878	4.04e-14
cg15332241	ITGB7	53601000	12	53645477	N_Shore	Other	72.59	4.05e-14
cg26316423	IL2RA	6104333	10	6104137	other	5UTR	-1.978	4.05e-14
cg08251761	LRRC56	537521	11	470197	N_Shore	Other	-3.041	4.07e-14
cg09247392	ASB2	94423767	14	94424156	other	TSS1500	-7.652	4.07e-14
cg20392615	MTSS1	125740730	8	125732565	other	Body	-4.034	4.07e-14
cg27303185	PRAME	22901696	22	22901267	N_Shore	5UTR	-5.465	4.09e-14
cg13012494	C21orf56	47604373	21	47604986	S_Shelf	TSS1500	-2.408	4.1e-14
cg14441276	NCR3	31560762	6	31539735	other	Other	-2.363	4.1e-14
cg07479492	ATF7IP2	10522724	16	10483353	S_Shelf	Other	1.805	4.11e-14
cg08694578	C2orf54	241831452	2	241835147	other	1stExon	-9.432	4.11e-14
cg06186808	FITM1	24600674	14	24600901	N_Shore	1stExon	-3.491	4.14e-14
cg08840018	SHC2	460996	19	419048	Island	Body	4.855	4.15e-14
cg14665523	PAPSS2	89419475	10	89421684	S_Shore	Body	-8.947	4.18e-14
cg18586886	PPP1R18	30655672	6	30652399	N_Shore	Other	-1.874	4.19e-14
cg03297901	TMC8	76126858	17	76117767	other	Other	-3.026	4.22e-14
cg11822372	TMOD4	151148547	1	151115635	N_Shelf	Other	-9.425	4.23e-14
cg11947712	HENMT1	109204148	1	109203268	N_Shore	Other	-3.327	4.24e-14
cg20437604	ANXA9	150954498	1	150954554	other	5UTR	-6.046	4.25e-14
cg14051368	ABCC8	17498449	11	17496725	N_Shore	Body	7.796	4.26e-14
cg15293582	PRF1	72362531	10	72362866	S_Shelf	TSS1500	-5.349	4.28e-14
cg15933451	ZAP70	98330030	2	98329830	other	TSS200	-4.678	4.32e-14
cg26690744	MYL5	671710	4	757456	S_Shelf	Other	-2.963	4.32e-14
cg07748217	FOXL1	86612114	16	86613731	Island	3UTR	3.808	4.35e-14
cg17495087	PLEKHF2	96145948	8	96085689	Island	Other	4.41	4.37e-14
cg25545878	C21orf56	47604373	21	47604361	S_Shore	1stExon	-2.425	4.37e-14
cg03549705	SPN	29674579	16	29674618	N_Shore	5UTR	-2.3	4.39e-14
cg23906261	GFRA1	118033126	10	118030848	Island	Body	-12.954	4.39e-14
cg26999345	IL2RB	37545962	22	37584441	other	Other	5.129	4.41e-14
cg09507386	GAMT	1401552	19	1399338	Island	Body	9.716	4.42e-14
cg13636404	ZNF655	99156044	7	99155673	N_Shore	TSS1500	-5.675	4.43e-14
cg03882382	LRG1	4540036	19	4540065	N_Shelf	TSS200	-8.627	4.45e-14
cg17651625	MAP4K1	39108643	19	39140474	S_Shore	Other	6.362	4.45e-14
cg13897134	ZIC1	147127180	3	147120248	S_Shelf	Other	1.92	4.49e-14
cg23296572	TRPV6	142583490	7	142583836	other	TSS1500	-8.868	4.55e-14
cg15346191	NEU4	242752029	2	242743588	Island	Other	2.058	4.57e-14
cg07320850	DUOXA1	45422057	15	45422371	Island	TSS1500	-2.939	4.6e-14
cg02499214	RHOF	122231594	12	122230490	N_Shore	Body	-1.304	4.61e-14
cg20250250	EVL	100531750	14	100479169	other	Other	-3.574	4.64e-14
cg06623668	NFIX	13106583	19	13138816	S_Shelf	Body	-5.427	4.65e-14
cg00729049	GAD1	171673199	2	171679402	Island	Body	5.89	4.68e-14
cg13672200	HOXC10	54378945	12	54387530	N_Shore	Other	-2.612	4.69e-14
cg04453552	CX3CL1	57406413	16	57394387	other	Other	-4.472	4.7e-14
cg24841244	CD3E	118175294	11	118213330	other	Other	-1.986	4.73e-14
cg25373630	BCL2	60986613	18	60984656	N_Shore	Body	-2.232	4.76e-14
cg24379915	KIF13B	29120610	8	29202958	N_Shelf	Other	-5.406	4.78e-14
cg22242842	C2orf89	85108252	2	85167149	other	Other	-1.928	4.81e-14
cg14750215	HEXIM2	43238263	17	43218792	N_Shelf	Other	-3.448	4.82e-14
cg07184643	KCNK1	233749749	1	233815158	other	Other	9.632	4.86e-14
cg11080643	FOXA1	38064489	14	38052884	Island	Other	-22.793	4.86e-14
cg26430597	GLUL	182361341	1	182354699	other	Body	-2.742	4.91e-14
cg12160586	ASCL1	103351451	12	103349994	N_Shore	TSS1500	3.993	4.95e-14
cg18542304	IGF1R	99192760	15	99288216	other	Body	-2.691	4.96e-14
cg24612198	CD3E	118175294	11	118175631	other	5UTR	-2.3	5e-14
cg07872868	UCN	27531130	2	27530153	Island	Other	2.701	5.01e-14
cg20826709	PTPRCAP	67205153	11	67171145	S_Shelf	Other	-4.355	5.06e-14
cg06886374	NME3	1821710	16	1844152	S_Shore	Other	-2.397	5.09e-14
cg23277715	S100A8	153363664	1	153330068	other	Other	-8.376	5.14e-14
cg27542341	RPP25	75249775	15	75248086	N_Shore	1stExon	-5.117	5.15e-14
cg17830204	PVRIG	99816871	7	99819110	other	3UTR	-3.517	5.16e-14
cg18770635	KLHDC7B	50986461	22	50984368	N_Shore	Other	-8.255	5.22e-14
cg15176213	COX7A1	36643771	19	36643572	Island	1stExon	-5.055	5.36e-14
cg02927679	DUSP5	112257624	10	112260509	S_Shore	Body	-3.112	5.43e-14
cg12169233	ZNF439	11976843	19	11959578	Island	Other	-4.907	5.46e-14
cg12112556	TNNC2	44455953	20	44455373	S_Shelf	Body	-15.441	5.55e-14
cg21746001	C12orf10	53693469	12	53610772	N_Shelf	Other	-1.385	5.61e-14
cg10465839	IFT140	1662109	16	1584050	Island	Body	3.612	5.65e-14
cg13965202	CCND1	69455872	11	69469820	S_Shore	Other	-5.113	5.72e-14
cg10074506	GSTO2	106028630	10	106035131	S_Shore	Body	-3.184	5.76e-14
cg08884395	ESR1	152128813	6	152127887	N_Shore	5UTR	-2.868	5.78e-14
cg20408776	HEXIM2	43238263	17	43319382	S_Shore	Other	-3.006	5.78e-14
cg16757990	RARRES1	158450275	3	158465384	other	Other	-12.827	5.81e-14
cg09093656	TRPV2	16318855	17	16323481	other	Body	-3.374	5.82e-14
cg02258387	LDHB	21810789	12	21807177	N_Shelf	Body	5.44	5.84e-14
cg17254434	C8orf85	117950463	8	117951559	S_Shore	Body	-7.891	5.84e-14
cg03559915	PTPRCAP	67205153	11	67201998	N_Shore	Other	-4.844	5.85e-14
cg06963182	TMSB10	85132762	2	85122086	other	Other	-1.251	5.85e-14
cg11649376	ACSS3	81471808	12	81473234	S_Shore	Body	-4.339	5.85e-14
cg02930200	DNALI1	38022519	1	38022384	N_Shore	TSS200	-12.596	5.88e-14
cg03228065	DNASE1L2	2286467	16	2276770	S_Shelf	Other	-1.429	5.88e-14
cg24830559	CCDC96	7044728	4	7048926	N_Shelf	Other	-3.962	5.88e-14
cg27111890	UBASH3A	43823970	21	43823749	other	TSS1500	-5.086	5.94e-14
cg27359636	CCDC96	7044728	4	7036660	other	Other	-4.781	5.97e-14
cg27003765	SLC44A4	31846823	6	31846769	other	1stExon	-7.208	5.98e-14
cg10995925	NCR3	31560762	6	31539601	other	Other	-2.799	6e-14
cg03456797	BAIAP3	1384504	16	1392741	Island	Body	5.813	6.01e-14
cg18814344	CXXC5	139028300	5	139040546	N_Shore	5UTR	-4.623	6.04e-14
cg10631356	ELF5	34535347	11	34517541	other	Body	-4.741	6.05e-14
cg02473540	ZNF135	58570606	19	58570454	Island	TSS200	-2.602	6.07e-14
cg04849878	FGFR4	176513920	5	176516112	S_Shore	5UTR	-4.964	6.1e-14
cg03100906	COTL1	84651669	16	84637476	other	Body	-11.023	6.12e-14
cg02152631	KIF13B	29120610	8	29133647	other	Other	-3.025	6.19e-14
cg13142374	FLNB	57994126	3	58026831	other	Body	-4.653	6.25e-14
cg26781129	ZNF502	44754134	3	44753946	N_Shore	TSS200	-1.986	6.25e-14
cg02613818	IGF1R	99192760	15	99236767	other	Body	-2.473	6.29e-14
cg09000583	HOXB13	46806111	17	46802888	Island	3UTR	4.754	6.29e-14
cg15722438	MYO1F	8642331	19	8552601	S_Shore	Other	-2.898	6.3e-14
cg10402417	TBC1D10C	67171411	11	67171476	S_Shelf	5UTR	-5.301	6.4e-14
cg02082887	MIEN1	37886788	17	37820361	N_Shelf	Other	-6.497	6.45e-14
cg00293599	SPDEF	34524110	6	34505610	other	3UTR	-11.259	6.54e-14
cg15147833	TRIM58	248020500	1	247921672	other	Other	1.308	6.61e-14
cg26589785	ITPKA	41786055	15	41795304	Island	Body	4.646	6.62e-14
cg00459816	PNMT	37824506	17	37862113	other	Other	-8.272	6.64e-14
cg11375102	IFT140	1662109	16	1583810	Island	Body	3.312	6.67e-14
cg00328227	HENMT1	109204148	1	109204325	Island	Other	-4.703	6.68e-14
cg04504043	ELF5	34535347	11	34534480	other	TSS1500	-3.425	6.72e-14
cg04887494	AMH	2249112	19	2252786	Island	Other	2.13	6.77e-14
cg10402417	PTPRCAP	67205153	11	67171476	S_Shelf	Other	-4.659	6.77e-14
cg09545730	SSH3	67070918	11	67071885	S_Shore	Body	-4.214	6.85e-14
cg09154234	MIEN1	37886788	17	37802070	other	Other	-36.335	6.9e-14
cg01306747	CDH3	68678150	16	68681018	S_Shore	Body	-8.438	6.92e-14
cg12639933	NDUFA4L2	57634475	12	57626296	N_Shelf	Other	-5.255	6.96e-14
cg27519622	ZNF205	3162562	16	3079877	Island	Other	2.645	6.97e-14
cg12967050	ZBTB32	36203829	19	36233297	S_Shore	Other	-2.652	6.99e-14
cg19777644	BRP44	167906307	1	167902728	N_Shelf	Body	-4.798	7.03e-14
cg26864230	FOXD2	47901688	1	47911508	S_Shore	Other	3.358	7.06e-14
cg21950525	ZNF655	99156044	7	99155767	N_Shore	TSS1500	-2.479	7.08e-14
cg24616382	STAG3	99775537	7	99767035	N_Shore	Other	-1.679	7.1e-14
cg02060717	RHOH	40198526	4	40197355	other	TSS1500	-12.026	7.13e-14
cg11384427	CD27	6554050	12	6553585	other	TSS1500	-7.376	7.14e-14
cg05143345	AJUBA	23451848	14	23447408	N_Shelf	Other	-3.395	7.16e-14
cg01525376	LCK	32716839	1	32716212	S_Shelf	TSS1500	-5.296	7.17e-14
cg05696877	IFI44L	79086087	1	79088769	other	5UTR	-7.94	7.25e-14
cg14679255	HOXC10	54378945	12	54385526	N_Shelf	Other	-2.968	7.27e-14
cg02330892	ERBB2	37856253	17	37844476	Island	1stExon	77.976	7.34e-14
cg10955972	MAPT	43971747	17	43976002	S_Shore	5UTR	-7.586	7.4e-14
cg04848426	C2orf40	106682112	2	106735003	other	Other	-10.582	7.41e-14
cg01932734	ZMYND10	50383156	3	50376409	N_Shore	Other	4.222	7.46e-14
cg07965640	SPAG16	214149115	2	214149735	S_Shore	Body	-1.493	7.49e-14
cg13500819	MZB1	138725605	5	138725400	N_Shelf	Other	-7.5	7.58e-14
cg23664186	FOXA1	38064489	14	38065582	Island	TSS1500	-20.911	7.58e-14
cg11404380	APBB2	41216635	4	41215359	N_Shore	5UTR	-17.768	7.62e-14
cg03646605	ME3	86383427	11	86383804	S_Shore	TSS1500	-3.983	7.63e-14
cg08450017	CXCR6	45984972	3	45984838	other	TSS200	-2.595	7.63e-14
cg24217948	SETBP1	42260862	18	42261980	S_Shore	5UTR	-3.813	7.65e-14
cg14271023	MLPH	238395877	2	238410067	other	Body	-3.945	7.66e-14
cg19279042	NCR3	31560762	6	31550090	S_Shore	Other	-2.014	7.66e-14
cg00016255	RUNDC1	41132581	17	41133928	S_Shore	Body	-5.877	7.75e-14
cg00800512	ZIK1	58095627	19	58095518	Island	TSS200	-3.311	7.78e-14
cg10589848	FBXL20	37557909	17	37559351	S_Shore	TSS1500	-2.069	7.79e-14
cg23659134	GSTO2	106028630	10	106035168	S_Shore	Body	-3.53	7.82e-14
cg13925975	PCDHB11	140579347	5	140502124	N_Shore	Other	4.191	7.83e-14
cg02296904	DGKQ	967344	4	877321	N_Shore	Other	-3.376	7.85e-14
cg08122652	PARP9	122283523	3	122281939	N_Shore	5UTR	-3.13	7.88e-14
cg13099330	RBP1	139258671	3	139257799	Island	Body	-8.129	7.9e-14
cg19103969	GRB7	37894161	17	37886474	Island	Other	142.514	7.9e-14
cg09087961	IGF2BP3	23509995	7	23503778	other	Body	5.768	7.91e-14
cg01309328	PSMB8	32812712	6	32811253	N_Shore	Body	-2.824	7.97e-14
cg19974994	CXorf61	115594137	23	115594157	other	TSS200	-8.602	7.98e-14
cg18067069	ASAH1	17942507	8	17937731	N_Shelf	Body	-3.811	7.99e-14
cg16890093	TAP1	32821748	6	32813084	S_Shore	3UTR	-3.49	8.05e-14
cg23272399	GPX7	53068042	1	53068579	Island	Body	-3.357	8.09e-14
cg19754709	ABCA3	2390747	16	2334346	Island	Body	5.79	8.11e-14
cg06526741	NCR3	31560762	6	31549929	S_Shore	Other	-1.698	8.13e-14
cg11802013	CCND1	69455872	11	69469175	S_Shore	3UTR	-3.861	8.27e-14
cg16911583	ZBTB32	36203829	19	36233447	S_Shore	Other	-2.215	8.3e-14
cg09622122	PDE6B	619362	4	660957	S_Shelf	Body	7.199	8.38e-14
cg16045390	PGAP3	37844310	17	37896620	other	Other	-5.027	8.38e-14
cg21187068	NAPRT1	144660513	8	144659627	N_Shore	Body	-4.654	8.53e-14
cg14684457	NFE2L3	26191846	7	26192966	S_Shore	Body	-1.88	8.57e-14
cg17188147	CELSR3	48700348	3	48699373	Island	1stExon	6.283	8.59e-14
cg05873646	C16orf93	30773565	16	30848968	S_Shelf	Other	-3.446	8.69e-14
cg20439473	VEZF1	56065615	17	56061070	N_Shelf	Body	-1.56	8.76e-14
cg21750589	ZNF323	28304152	6	28321301	other	5UTR	-3.964	8.76e-14
cg14957346	KLHL11	40021629	17	39943439	S_Shore	Other	-1.393	8.89e-14
cg20401567	HOXB2	46622393	17	46619555	N_Shore	Other	-3.448	8.93e-14
cg00325910	S100A7	153433137	1	153430296	other	Body	12.489	8.94e-14
cg25741829	NTN4	96184536	12	96180994	N_Shelf	Body	-4.939	8.94e-14
cg15364618	CIDEB	24780576	14	24780551	Island	5UTR	-2.602	8.98e-14
cg10292855	ABAT	8806825	16	8807018	other	5UTR	6.14	9e-14
cg04109781	AFF3	100759037	2	100722022	S_Shore	5UTR	-5.594	9.04e-14
cg04777348	GFI1	92952433	1	92952897	S_Shore	TSS1500	-3.434	9.06e-14
cg24049451	TCAP	37821598	17	37826163	S_Shore	Other	-12.035	9.07e-14
cg09621572	NCR3	31560762	6	31539973	other	Other	-2.281	9.12e-14
cg25978327	TNFRSF9	8003225	1	8065039	other	Other	1.84	9.13e-14
cg09478597	PROSC	37620100	8	37594596	Island	Other	81.715	9.14e-14
cg01671895	PGR	101000544	11	100997799	N_Shore	Body	-6.078	9.21e-14
cg01076495	ECM1	150480486	1	150480588	other	5UTR	-3.923	9.24e-14
cg09068286	GFPT2	179780315	5	179779115	Island	Body	-4.413	9.26e-14
cg01090834	SIM2	38071990	21	38081193	Island	Body	1.116	9.3e-14
cg01103827	PSMG1	40555440	21	40554221	N_Shore	Body	-2.624	9.42e-14
cg08875705	IFFO1	6665249	12	6665330	Island	TSS200	-4.53	9.47e-14
cg15227682	MIEN1	37886788	17	37843264	N_Shore	Other	-3.721	9.47e-14
cg02077216	PLK2	57755966	5	57753951	N_Shore	Body	-2.558	9.5e-14
cg27005847	SLC44A4	31846823	6	31845879	other	Body	-8.967	9.63e-14
cg05705813	ME3	86383427	11	86383809	S_Shore	TSS1500	-3.119	9.74e-14
cg20826709	TBC1D10C	67171411	11	67171145	S_Shelf	TSS1500	-4.908	9.82e-14
cg20689476	PPP2R2C	6383597	4	6385854	other	Body	3.934	9.86e-14
cg03177551	ITPKA	41786055	15	41794747	Island	Body	5.054	9.96e-14
cg10263370	ZNF502	44754134	3	44754102	Island	TSS200	-3.323	1.01e-13
cg15156367	EPHX4	92495532	1	92495004	N_Shore	TSS1500	-3.278	1.02e-13
cg24083702	MIA	41281281	19	41281104	N_Shelf	TSS200	-9.028	1.02e-13
cg15161171	ATL2	38604432	2	38634397	other	Other	-2.307	1.03e-13
cg27319563	DNMBP	101769676	10	101767352	other	5UTR	-3.47	1.03e-13
cg17059564	RASD2	35937351	22	35938401	S_Shore	5UTR	-2.028	1.04e-13
cg24401737	CASP10	202047620	2	202047473	other	TSS200	-2.47	1.04e-13
cg02319067	SPN	29674579	16	29757461	other	Other	-1.881	1.05e-13
cg02716826	AQP3	33447631	9	33447032	N_Shore	Body	-6.81	1.05e-13
cg23014425	HOXB3	46651810	17	46648525	other	5UTR	-3.997	1.06e-13
cg01156070	PRDM13	100054649	6	100064885	N_Shore	Other	8.054	1.08e-13
cg04588708	JMJD8	734439	16	811078	other	Other	3.003	1.08e-13
cg08655071	TRAF3IP3	209929393	1	209928895	other	TSS1500	-4.789	1.08e-13
cg10289325	GRB7	37894161	17	37844171	Island	Other	147.153	1.08e-13
cg12809031	OSCP1	36916086	1	36915704	N_Shore	Body	-3.771	1.08e-13
cg09510263	ASH2L	37963010	8	37887715	Island	Other	25.422	1.09e-13
cg16277169	TBX3	115121969	12	115112189	Island	Body	-2.571	1.09e-13
cg27162464	CHMP4A	24683357	14	24682467	Island	Body	-2.385	1.09e-13
cg00221185	PPP1R18	30655672	6	30652268	N_Shelf	Other	-2.019	1.12e-13
cg16864063	INPP5D	233925035	2	233927348	S_Shelf	Body	-2.283	1.12e-13
cg18509990	NAT1	18067617	8	18079816	other	Body	-10.854	1.12e-13
cg25221532	ELP2	33709836	18	33702801	other	Other	-5.549	1.12e-13
cg05648629	ADCY9	4166186	16	4162203	N_Shelf	Body	-2.363	1.13e-13
cg05796704	FBXO2	11714888	1	11714218	Island	Body	-6.314	1.13e-13
cg24877842	TRAK1	42201660	3	42201898	other	Body	-2.121	1.13e-13
cg16027267	PNMT	37824506	17	37820515	N_Shelf	Other	-10.683	1.14e-13
cg23715749	GRIK3	37499844	1	37413867	other	Body	2.351	1.14e-13
cg03032025	CPEB4	173315330	5	173316748	S_Shore	1stExon	-1.73	1.15e-13
cg20889445	TCTN1	111051831	12	111029566	other	Other	-1.916	1.15e-13
cg27633342	MYO5C	52587995	15	52588279	S_Shore	TSS1500	-2.756	1.15e-13
cg14013103	POU2F2	42636625	19	42703609	Island	Other	-3.147	1.16e-13
cg07095330	CISD3	36886509	17	36889069	S_Shelf	Body	-2.622	1.17e-13
cg13732083	C21orf56	47604373	21	47605072	S_Shelf	TSS1500	-2.177	1.17e-13
cg15698545	ME3	86383427	11	86383723	S_Shore	TSS1500	-2.333	1.17e-13
cg03953626	PPP1R18	30655672	6	30652396	N_Shore	Other	-1.863	1.19e-13
cg08846467	TELO2	1543351	16	1630804	other	Other	-1.774	1.19e-13
cg13731761	C11orf21	2323143	11	2321780	other	Body	-1.735	1.19e-13
cg19880751	PRF1	72362531	10	72362618	S_Shelf	TSS200	-3.785	1.19e-13
cg04249754	LCK	32716839	1	32715483	S_Shore	TSS1500	-5.478	1.2e-13
cg16795466	GATA4	11561716	8	11560510	Island	TSS1500	3.199	1.2e-13
cg21886367	CIDEB	24780576	14	24780825	Island	TSS1500	-2.214	1.2e-13
cg02788857	PIWIL2	22132809	8	22132959	Island	TSS200	-2.326	1.21e-13
cg07007400	KRT7	52626953	12	52626831	Island	TSS200	-7.714	1.21e-13
cg26019600	MAPT	43971747	17	43978704	S_Shelf	5UTR	-5.363	1.21e-13
cg00393415	SHROOM1	132162002	5	132163787	N_Shore	Other	-7.828	1.22e-13
cg01713348	TELO2	1543351	16	1480790	N_Shore	Other	-2.396	1.22e-13
cg04025431	KIF13B	29120610	8	29093354	other	Body	-3.685	1.22e-13
cg27123016	STC2	172756506	5	172757702	S_Shore	TSS1500	-8.587	1.24e-13
cg20337021	KIAA1826	105892954	11	105893282	S_Shore	TSS1500	-2.271	1.25e-13
cg00523161	LPIN1	11886739	2	11888753	S_Shore	5UTR	-3.469	1.27e-13
cg01647729	EVL	100531750	14	100594643	other	Body	-6.051	1.28e-13
cg05177729	CCND1	69455872	11	69469349	S_Shore	Other	-4.316	1.28e-13
cg09739165	KIAA0556	27561467	16	27637519	other	Body	-1.367	1.28e-13
cg15585765	CKM	45826233	19	45911467	S_Shore	Other	-22.799	1.29e-13
cg02560744	MALL	110874143	2	110872729	N_Shore	Body	-3.248	1.3e-13
cg08457620	RTN4RL1	1928178	17	1900131	N_Shore	Body	-1.847	1.31e-13
cg13922291	FAAH	46859938	1	46914528	S_Shore	Other	2.539	1.31e-13
cg17741993	LTB	31550202	6	31544694	N_Shelf	Other	-8.204	1.31e-13
cg08302486	LSM1	38034248	8	38034642	Island	TSS1500	73.515	1.32e-13
cg10590292	BIN2	51717938	12	51717674	other	Body	-3.645	1.32e-13
cg16806210	IFT46	118436791	11	118398318	N_Shelf	Other	-3.579	1.32e-13
cg09359006	ZMYND10	50383156	3	50308602	N_Shore	Other	-4.405	1.34e-13
cg12893852	CNTD1	40950853	17	40893415	N_Shelf	Other	-3.91	1.35e-13
cg23825092	TDRD1	115939028	10	115938972	Island	TSS200	-1.45	1.35e-13
cg08260025	ABCC8	17498449	11	17407432	N_Shelf	Other	-7.764	1.36e-13
cg23277715	S100A9	153330329	1	153330068	other	TSS1500	-6.251	1.36e-13
cg24630373	C6orf223	43968336	6	43967106	N_Shelf	TSS1500	-3.296	1.36e-13
cg07341220	IFT140	1662109	16	1583899	Island	Body	4.414	1.38e-13
cg16810343	SRRM3	75831215	7	75898970	S_Shelf	Body	4.146	1.38e-13
cg09253679	WASF3	27131839	13	27135699	S_Shelf	5UTR	4.023	1.39e-13
cg23027296	GJB7	88038996	6	88039031	other	TSS200	-6.122	1.39e-13
cg27456185	FAM174B	93199031	15	93196011	N_Shelf	Body	-3.906	1.39e-13
cg15431165	HCST	36393381	19	36490314	S_Shelf	Other	3.337	1.4e-13
cg14414943	CHI3L2	111770280	1	111770718	other	Body	-6.877	1.41e-13
cg26421554	KCNK1	233749749	1	233763964	other	Body	8.622	1.41e-13
cg11600161	TBC1D10C	67171411	11	67171585	S_Shelf	5UTR	-6.31	1.42e-13
cg05612574	RMND1	151773316	6	151758963	other	Body	-6.527	1.43e-13
cg27121758	S1PR4	3178735	19	3178742	Island	TSS200	-5.67	1.43e-13
cg09451092	CCDC19	159869906	1	159869223	N_Shore	Body	-3.866	1.45e-13
cg11198596	LRIG1	66550845	3	66548117	N_Shelf	Body	-3.499	1.45e-13
cg09555617	FGFR3	1795038	4	1827337	N_Shore	Other	-4.816	1.46e-13
cg16937611	SERPINA5	95047730	14	95048102	other	5UTR	-9.17	1.46e-13
cg07656173	PROM1	16077741	4	16086023	S_Shore	TSS1500	-6.376	1.48e-13
cg09332091	S1PR4	3178735	19	3180708	S_Shore	Other	-6.143	1.51e-13
cg14652095	HIST1H1A	26018040	6	26018185	N_Shelf	TSS200	-4.753	1.51e-13
cg06853339	TMC8	76126858	17	76117687	other	Other	-2.787	1.52e-13
cg14059257	KRT7	52626953	12	52628105	S_Shore	Body	-6.655	1.52e-13
cg02126235	SERPINA1	94855153	14	94855034	other	5UTR	-6.526	1.53e-13
cg15909951	NEU4	242752029	2	242743702	Island	Other	4.228	1.53e-13
cg17557870	MRPS25	15106816	3	15105323	N_Shore	Body	-2.349	1.54e-13
cg05295023	SSH3	67070918	11	67079729	other	3UTR	-3.385	1.55e-13
cg19526600	DIO1	54359860	1	54360115	other	1stExon	-5.535	1.55e-13
cg16927606	ZBTB32	36203829	19	36233324	S_Shore	Other	-2.509	1.57e-13
cg19279042	LTB	31550202	6	31550090	S_Shore	1stExon	-7.616	1.58e-13
cg21731375	FOXA1	38064489	14	38067742	Island	Other	-15.893	1.59e-13
cg12191400	ZNF135	58570606	19	58575066	S_Shelf	3UTR	2.886	1.6e-13
cg15221642	PCDHB11	140579347	5	140598706	S_Shelf	Other	2.852	1.61e-13
cg02330892	GRB7	37894161	17	37844476	Island	Other	136.244	1.62e-13
cg17851113	KCNK1	233749749	1	233746170	N_Shelf	Other	5.651	1.62e-13
cg26244013	CD27	6554050	12	6470176	N_Shelf	Other	-6.336	1.62e-13
cg03750478	SPN	29674579	16	29757375	other	Other	-2.494	1.63e-13
cg22981926	ZIK1	58095627	19	58102673	other	3UTR	2.403	1.63e-13
cg07700741	KRT14	39743147	17	39743427	other	TSS1500	-14.859	1.64e-13
cg17208425	C11orf63	122753472	11	122756965	S_Shelf	Body	1.9	1.65e-13
cg22266967	S100P	6695565	4	6695698	other	1stExon	-15.584	1.65e-13
cg09646593	ANKRD50	125633887	4	125631168	N_Shelf	Body	-2.136	1.66e-13
cg00887848	DOK7	3465032	4	3482507	N_Shelf	Body	6.709	1.67e-13
cg05253480	IL17RE	9944511	3	9944537	other	5UTR	-3.647	1.67e-13
cg06613515	PSTPIP1	77287464	15	77287656	other	1stExon	-4.811	1.68e-13
cg06748966	HCST	36393381	19	36393344	S_Shore	TSS200	-3.561	1.7e-13
cg08551725	SCRN1	30029425	7	30029776	Island	TSS1500	-3.41	1.7e-13
cg13500909	HIST1H2BE	26184023	6	26282881	N_Shelf	Other	-4.31	1.71e-13
cg00678050	STOX2	184826508	4	184838207	other	Body	2.147	1.74e-13
cg07641284	SPN	29674579	16	29756951	other	Other	-2.611	1.74e-13
cg08940075	CNN3	95392735	1	95388680	N_Shelf	Body	-3.142	1.74e-13
cg02266878	JMJD8	734439	16	825525	other	Other	3.326	1.75e-13
cg13003883	D4S234E	4387583	4	4431546	other	Other	-4.464	1.75e-13
cg16578387	CD59	33758025	11	33744043	other	5UTR	-5.396	1.76e-13
cg23972695	CDKAL1	20534687	6	20455235	other	Other	-2.476	1.76e-13
cg22350872	ERBB2	37856253	17	37898348	other	Other	-12.951	1.78e-13
cg20340866	HOXC10	54378945	12	54391631	N_Shore	Other	-2.663	1.79e-13
cg01852648	MKL2	14165195	16	14169310	S_Shelf	5UTR	-2.016	1.8e-13
cg13338734	NFIX	13106583	19	13113668	S_Shore	Body	-3.312	1.8e-13
cg15757853	CABLES1	20735788	18	20718301	S_Shore	Body	-2.808	1.81e-13
cg01702225	EGFR	55086724	7	55084424	N_Shore	Other	1.864	1.83e-13
cg05750926	SLAMF8	159796478	1	159886341	other	Other	3.89	1.83e-13
cg09312897	HLA-DQA1	32605182	6	32632000	N_Shore	Other	2.459	1.83e-13
cg08099136	PSMB9	32821937	6	32811251	N_Shore	Other	-3.992	1.84e-13
cg05109931	RASGRP2	64512928	11	64591842	N_Shelf	Other	-8.098	1.85e-13
cg16001613	CD5	60869929	11	60869601	other	TSS1500	-4.746	1.85e-13
cg04052466	AMH	2249112	19	2251061	Island	Body	2.285	1.86e-13
cg07358738	SLC6A14	115567746	23	115569065	other	Body	-4.464	1.86e-13
cg15205547	IGF2BP3	23509995	7	23514347	Island	Other	-4.637	1.89e-13
cg06355652	CD59	33758025	11	33725105	S_Shelf	3UTR	-3.417	1.9e-13
cg15246238	FSCN1	5632435	7	5635134	S_Shore	Body	-2.871	1.9e-13
cg12436568	PTPN7	202130716	1	202130728	other	TSS1500	-3.709	1.92e-13
cg07572435	LY6D	143868008	8	143868013	other	TSS200	-9.188	1.93e-13
cg16273485	HRASLS	192958917	3	192963092	S_Shelf	5UTR	5.606	1.93e-13
cg01979888	IFFO1	6665249	12	6665424	S_Shore	TSS200	-2.819	1.94e-13
cg02874908	TBC1D10C	67171411	11	67205113	S_Shore	Other	-8.771	1.95e-13
cg03561787	METRN	765172	16	810950	other	Other	10.433	1.96e-13
cg17355719	PGAP3	37844310	17	37893764	other	Other	-5.373	1.97e-13
cg20498199	MIEN1	37886788	17	37885610	N_Shore	Other	-4.994	1.97e-13
cg13731761	TSPAN32	2323242	11	2321780	other	TSS1500	-1.124	1.98e-13
cg03802272	RARRES1	158450275	3	158361750	N_Shore	Other	5.324	1.99e-13
cg22075146	ZMYND10	50383156	3	50408111	other	Other	5.599	1.99e-13
cg25151919	ZNF502	44754134	3	44754333	Island	5UTR	-2.808	1.99e-13
cg20173277	GNLY	85921413	2	85829349	Island	Other	24.953	2e-13
cg23057597	TPBG	83072922	6	83076311	S_Shore	3UTR	-1.633	2.01e-13
cg27040709	SYT17	19179637	16	19191723	N_Shelf	Body	5.518	2.06e-13
cg02693150	C8orf38	96037213	8	96040122	S_Shelf	Body	-2.215	2.08e-13
cg02767673	CLIP4	29338307	2	29347414	other	Body	3.395	2.08e-13
cg10098021	PPP1R18	30655672	6	30653732	N_Shore	Other	-3.087	2.08e-13
cg10929921	FZD6	104311058	8	104311985	S_Shore	5UTR	-2.377	2.09e-13
cg13675957	KRT13	39661865	17	39672463	other	Other	-13.775	2.09e-13
cg15995296	PTPRCAP	67205153	11	67210812	other	Other	11.443	2.09e-13
cg27655512	C11orf21	2323143	11	2287421	N_Shelf	Other	-2.41	2.09e-13
cg15880738	CD3G	118215058	11	118215112	other	1stExon	-5.885	2.1e-13
cg21603144	IL1R2	102608305	2	102608233	other	TSS200	-2.993	2.11e-13
cg23621817	CHRNA9	40337468	4	40337853	other	Body	-7.782	2.12e-13
cg26312951	MX1	42797977	21	42797847	N_Shore	5UTR	-5.037	2.12e-13
cg05954830	SLAMF8	159796478	1	159838031	other	Other	3.805	2.13e-13
cg14266859	GPR132	105531754	14	105614564	Island	Other	-1.83	2.14e-13
cg10548492	ACN9	96745904	7	96746798	Island	5UTR	-3.317	2.15e-13
cg08070476	AGR2	16844738	7	16887412	N_Shelf	Other	-8.659	2.19e-13
cg15599483	SLC40A1	190445537	2	190442823	N_Shelf	Body	-6.831	2.2e-13
cg20888521	STH	44076615	17	43977917	S_Shelf	Other	-1.86	2.2e-13
cg21201830	C11orf21	2323143	11	2323056	other	1stExon	-1.798	2.22e-13
cg05250932	TNNT1	55660606	19	55644229	other	3UTR	10.354	2.23e-13
cg10095654	SLC44A4	31846823	6	31847633	other	TSS1500	-6.783	2.29e-13
cg24540603	NCR3	31560762	6	31547917	N_Shore	Other	-2.575	2.29e-13
cg07058971	FAM110C	46588	2	45264	N_Shore	Body	-5.725	2.31e-13
cg02890194	MNX1	156803347	7	156791845	N_Shore	Other	-3.839	2.32e-13
cg13052101	MTL5	68518988	11	68517529	N_Shore	Body	-2.867	2.32e-13
cg26719625	TRPV2	16318855	17	16322482	other	Body	-3.896	2.32e-13
cg20265337	AR	66763873	23	66770278	S_Shelf	Body	-10.562	2.35e-13
cg18224445	CAPN2	223900118	1	223900693	Island	Body	-3.816	2.36e-13
cg12117227	IRF4	391738	6	485971	other	Other	-2.984	2.38e-13
cg11809014	TMEM99	38975373	17	39067081	other	Other	-2.411	2.39e-13
cg16745604	CASP10	202047620	2	202047459	other	TSS200	-3.009	2.41e-13
cg24529722	SLC44A4	31846823	6	31846924	other	TSS200	-7.041	2.41e-13
cg20109001	EPHB1	134514098	3	134611847	other	Body	1.65	2.42e-13
cg02476374	CACNA1H	1203240	16	1204932	S_Shore	Body	-4.962	2.43e-13
cg14356396	SIM2	38071990	21	38081695	Island	Body	2.198	2.43e-13
cg17764549	PTPRN2	158380482	7	158287907	other	Body	2.79	2.43e-13
cg11950754	LRP8	53793821	1	53782077	other	Body	-2.51	2.44e-13
cg13998945	MYO1G	45018704	7	45035665	N_Shelf	Other	-4.642	2.45e-13
cg00708789	PROM1	16077741	4	16083440	N_Shore	5UTR	-6.481	2.46e-13
cg01387102	MLPH	238395877	2	238395125	Island	TSS1500	-11.239	2.46e-13
cg09451574	C4orf32	113066552	4	113069076	S_Shore	Body	-2.587	2.46e-13
cg01443318	HSD11B2	67465035	16	67466260	S_Shore	Body	-4.942	2.47e-13
cg05499367	TMEM26	63213208	10	63213510	S_Shore	TSS1500	-1.204	2.47e-13
cg24688803	ALDH1L2	105478341	12	105478590	S_Shore	TSS1500	-1.785	2.47e-13
cg07862736	WHSC1L1	38239790	8	38143885	other	Body	-7.184	2.48e-13
cg20064459	SLC1A4	65216494	2	65219239	S_Shelf	5UTR	-4.319	2.48e-13
cg06667961	NCR3	31560762	6	31527693	other	Other	-2.613	2.5e-13
cg19517476	CD97	14491955	19	14591301	Island	Other	-6.074	2.5e-13
cg26413942	ZNF608	124080865	5	124081751	other	TSS1500	-1.298	2.5e-13
cg05957504	ZNF608	124080865	5	124014639	other	Body	-2.933	2.51e-13
cg13598409	KCNK15	43374487	20	43374239	N_Shore	TSS1500	-5.069	2.54e-13
cg17633523	GRB7	37894161	17	37841458	N_Shelf	Other	-21.928	2.54e-13
cg19631779	TPM1	63334837	15	63339148	N_Shore	Body	-3.531	2.54e-13
cg11317690	PPP2R2C	6383597	4	6347280	other	Body	4.252	2.56e-13
cg25313172	KRT7	52626953	12	52627272	Island	1stExon	-8.661	2.56e-13
cg03514215	MYT1	62795826	20	62796417	other	5UTR	-3.901	2.57e-13
cg14116320	RASIP1	49243970	19	49232824	Island	Body	-2.471	2.57e-13
cg14755549	KRT83	52715182	12	52680194	other	Other	-7.104	2.57e-13
cg16264616	HOXC10	54378945	12	54390824	S_Shore	Other	-2.84	2.57e-13
cg23431175	SLC44A4	31846823	6	31846813	other	1stExon	-7.809	2.57e-13
cg03534410	TMEM40	12800808	3	12801112	other	TSS1500	-4.905	2.59e-13
cg10536999	NFE2L3	26191846	7	26193109	S_Shore	Body	-2.079	2.6e-13
cg15331834	RASSF4	45455218	10	45360969	S_Shore	Other	5.178	2.6e-13
cg01555764	MYT1	62795826	20	62796178	other	5UTR	-3.008	2.61e-13
cg17898124	KCND3	112531777	1	112528161	N_Shelf	5UTR	1.421	2.62e-13
cg21188037	MYO1G	45018704	7	45018658	other	1stExon	-2.444	2.63e-13
cg20669414	ERBB2	37856253	17	37808629	other	Other	-2.115	2.64e-13
cg11425254	KIAA1826	105892954	11	105893021	S_Shore	TSS200	-2.515	2.66e-13
cg02330892	STARD3	37793332	17	37844476	Island	Other	90.766	2.67e-13
cg00372692	ICOS	204801470	2	204800409	other	TSS1500	-11.093	2.69e-13
cg07824888	TNNT3	1940798	11	1976536	N_Shore	Other	-22.256	2.69e-13
cg17252645	LY6D	143868008	8	143867129	other	Body	-8.087	2.69e-13
cg08373528	PRPH2	42690358	6	42672105	other	Body	-2.996	2.71e-13
cg17639959	SFXN5	73298965	2	73297338	N_Shore	Body	-2.241	2.71e-13
cg16548605	SLC19A2	169455208	1	169453550	N_Shore	Body	-2.744	2.74e-13
cg16453617	CACNA1H	1203240	16	1257884	S_Shelf	Body	5.619	2.75e-13
cg21253043	GALNT6	51785200	12	51783393	N_Shore	5UTR	-4.63	2.75e-13
cg24890045	FAT1	187644987	4	187580886	other	Body	4.488	2.75e-13
cg21745283	PCDHB11	140579347	5	140602519	N_Shore	Other	3.036	2.77e-13
cg01045946	FAM63A	150980854	1	150980214	N_Shore	TSS1500	-1.981	2.78e-13
cg25072336	HEXIM2	43238263	17	43306802	other	Other	2.014	2.79e-13
cg27159719	LRRC6	133687813	8	133772742	other	Other	2.394	2.79e-13
cg24649641	PGAP3	37844310	17	37844119	Island	1stExon	70.712	2.8e-13
cg02140579	FAM198B	159093718	4	159091837	other	Body	-3.957	2.81e-13
cg26123256	UCN	27531130	2	27530670	Island	Body	3.138	2.82e-13
cg03395188	CTDSP1	219264477	2	219266059	S_Shore	Body	-1.374	2.83e-13
cg16878214	PLEKHF2	96145948	8	96167001	other	Body	-3.582	2.84e-13
cg13500909	HIST1H4H	26285727	6	26282881	N_Shelf	Other	-4.77	2.86e-13
cg23530553	HOXB2	46622393	17	46622536	S_Shore	TSS200	-4.435	2.86e-13
cg02821998	FGFR3	1795038	4	1827256	N_Shore	Other	-4.676	2.88e-13
cg08539991	ZBTB32	36203829	19	36203832	N_Shelf	1stExon	-3.443	2.92e-13
cg23079808	CD27	6554050	12	6493003	Island	Other	6.369	2.92e-13
cg12427162	TBX19	168250277	1	168198488	S_Shelf	Other	-1.371	2.93e-13
cg15996397	AFF3	100759037	2	100831189	other	Other	4.237	2.93e-13
cg17920936	ROR2	94712444	9	94710553	N_Shore	Body	-1.777	2.94e-13
cg08163918	NXPH4	57610577	12	57628654	N_Shore	Other	-1.997	3.02e-13
cg21617353	HEXIM1	43224683	17	43319371	S_Shore	Other	-2.687	3.02e-13
cg25582353	STARD3	37793332	17	37883239	N_Shelf	Other	-35.825	3.03e-13
cg00018845	FOXA1	38064489	14	38067965	Island	Other	-17.842	3.05e-13
cg01093088	S100A9	153330329	1	153322488	other	Other	6.822	3.05e-13
cg19766471	C11orf21	2323143	11	2322802	other	Body	-2.223	3.08e-13
cg24586196	MAEL	166958518	1	166958406	Island	TSS200	-8.324	3.1e-13
cg21535606	FOXD2	47901688	1	47911940	S_Shore	Other	2.895	3.14e-13
cg03323953	PBX1	164528596	1	164544748	N_Shore	Body	-1.757	3.15e-13
cg12402183	IGF1R	99192760	15	99272176	other	Body	-3.199	3.17e-13
cg24859722	SEMA3B	50305039	3	50377836	Island	Other	4.626	3.2e-13
cg13740185	C10orf54	73533337	10	73486801	other	Other	-3.35	3.21e-13
cg01791634	TMC8	76126858	17	76130139	S_Shore	Body	-2.501	3.22e-13
cg09941406	HOXC10	54378945	12	54391325	S_Shore	Other	-3.46	3.22e-13
cg08853572	NME3	1821710	16	1843915	S_Shore	Other	-3.688	3.23e-13
cg23456595	TBC1D10C	67171411	11	67203434	Island	Other	-9.198	3.23e-13
cg23787937	FAR2	29376597	12	29303160	S_Shore	Other	-2.543	3.25e-13
cg11251135	HIC1	1958262	17	1863911	other	Other	-2.566	3.27e-13
cg19089985	EEF1A2	62130505	20	62127395	Island	Body	7.133	3.29e-13
cg01008405	CXXC5	139028300	5	139039026	N_Shore	5UTR	-4.784	3.31e-13
cg03755825	LY6G6C	31689511	6	31687914	N_Shelf	Body	-3.103	3.31e-13
cg01727651	CHI3L2	111770280	1	111772026	other	Body	-8.683	3.32e-13
cg24202221	ATL2	38604432	2	38694132	other	Other	-1.925	3.33e-13
cg00739155	CISD3	36886509	17	36832423	S_Shore	Other	-2.988	3.35e-13
cg25767154	CYHR1	145690849	8	145594413	N_Shelf	Other	-2.903	3.36e-13
cg01895442	CACNA1H	1203240	16	1204876	S_Shore	Body	-5.269	3.37e-13
cg06985993	FAM57B	30042186	16	30040055	N_Shelf	Body	2.378	3.37e-13
cg19193931	SIM2	38071990	21	38081976	S_Shore	Body	1.147	3.38e-13
cg19766471	TSPAN32	2323242	11	2322802	other	TSS1500	-1.448	3.39e-13
cg00101602	SPOCK2	73848790	10	73857843	other	Other	2.662	3.42e-13
cg22111043	MYO1G	45018704	7	45019005	other	TSS1500	-2.443	3.43e-13
cg00971747	C1orf106	200860626	1	200864307	S_Shelf	Body	-4.042	3.45e-13
cg10045137	POMC	25391559	2	25383940	Island	3UTR	-10.893	3.45e-13
cg16690876	ULK2	19771239	17	19845638	other	Other	-2.184	3.45e-13
cg07811940	UQCRH	46769379	1	46828259	other	Other	-2.864	3.46e-13
cg05363382	TBX21	45810609	17	45767653	N_Shelf	Other	-4.463	3.49e-13
cg03870448	APBB2	41216635	4	41214687	N_Shore	5UTR	-3.985	3.5e-13
cg13320146	ANXA9	150954498	1	150954826	other	5UTR	-5.587	3.5e-13
cg18512780	TMC8	76126858	17	76117734	other	Other	-3.932	3.51e-13
cg19358877	ZNF471	57019211	19	57019279	Island	5UTR	-1.151	3.51e-13
cg13707560	NME5	137475132	5	137474700	other	5UTR	-4.066	3.53e-13
cg18579862	ZIK1	58095627	19	58095595	Island	TSS200	-1.876	3.53e-13
cg19506435	PPP2R2C	6383597	4	6469349	N_Shelf	Body	3.318	3.54e-13
cg00144425	ACTR3B	152456850	7	152549259	other	Body	-3.644	3.56e-13
cg11210160	CCND1	69455872	11	69469626	S_Shore	Other	-6.203	3.57e-13
cg01454936	FAT1	187644987	4	187628125	other	Body	3.63	3.59e-13
cg05952498	LTB	31550202	6	31545257	N_Shelf	Other	-8.851	3.6e-13
cg17918556	CERS6	169312834	2	169372300	other	Other	2.752	3.6e-13
cg15302378	L3MBTL1	42143075	20	42143399	Island	Other	-2.691	3.64e-13
cg05692746	LONRF2	100939195	2	100937584	N_Shore	Body	-7.242	3.68e-13
cg16171849	RBP1	139258671	3	139254260	N_Shelf	Body	-9.698	3.69e-13
cg23980740	ZIC1	147127180	3	147107900	N_Shore	Other	3.776	3.69e-13
cg06559576	DSG3	29027731	18	29027658	other	TSS200	-6.661	3.72e-13
cg23827531	KCTD6	58484091	3	58563097	other	Other	4.653	3.73e-13
cg15221642	PCDHB9	140566892	5	140598706	S_Shelf	Other	1.881	3.74e-13
cg00297966	KIAA0196	126104061	8	126186709	other	Other	-2.395	3.78e-13
cg20498199	ERBB2	37856253	17	37885610	N_Shore	Other	-3.522	3.78e-13
cg24207009	TMC8	76126858	17	76037562	S_Shore	Other	6.063	3.78e-13
cg25248094	SH2D1A	123480131	23	123480304	other	1stExon	-3.083	3.78e-13
cg05215575	NUDT16L1	4743693	16	4838722	other	Other	-2.594	3.82e-13
cg06417460	CD5	60869929	11	60869760	other	TSS200	-2.917	3.83e-13
cg26206598	PREX1	47444420	20	47445432	S_Shore	TSS1500	-4.812	3.83e-13
cg13378934	MEIS3	47922785	19	47910580	S_Shore	Body	2.122	3.88e-13
cg25595388	C5orf38	2752261	5	2684004	other	Other	2.756	3.88e-13
cg02867514	CCL5	34207377	17	34207341	other	5UTR	-4.619	3.91e-13
cg25510614	MFSD7	682973	4	683772	S_Shore	TSS1500	-5.201	3.92e-13
cg13393580	MXRA8	1293915	1	1295077	S_Shelf	TSS1500	-6.69	3.93e-13
cg26995942	CACNA1H	1203240	16	1226269	N_Shore	Body	4.783	3.93e-13
cg05656688	RUNX3	25256770	1	25254088	N_Shore	Body	-4.644	3.96e-13
cg17971587	TRIM29	120008863	11	120008323	Island	1stExon	-4.865	3.98e-13
cg26736341	NCR3	31560762	6	31545342	N_Shelf	Other	-2.594	3.98e-13
cg21699330	NFE2L3	26191846	7	26193032	S_Shore	Body	-1.869	4e-13
cg13061124	FAM110B	58907112	8	58903894	N_Shelf	Other	-3.62	4.02e-13
cg17501569	JMJD8	734439	16	811064	other	Other	3.322	4.04e-13
cg19804071	WISP3	112375277	6	112375186	other	TSS200	-5.106	4.04e-13
cg11342694	CALY	135150475	10	135075522	S_Shore	Other	4.347	4.11e-13
cg18384097	PTPN7	202130716	1	202129566	other	5UTR	-2.984	4.12e-13
cg15067127	GLUL	182361341	1	182352978	other	3UTR	-5.437	4.13e-13
cg05992079	SIT1	35650947	9	35650999	S_Shelf	TSS200	-4.859	4.14e-13
cg18379537	EPHX4	92495532	1	92495083	N_Shore	TSS1500	-2.738	4.14e-13
cg24938372	FOXC1	1610680	6	1603115	N_Shore	Other	4.852	4.16e-13
cg11676024	TIGD6	149380730	5	149376315	N_Shelf	5UTR	-1.244	4.17e-13
cg23672659	PPP1R18	30655672	6	30648020	other	Other	-3.002	4.17e-13
cg15044767	PCDHB2	140474236	5	140501784	N_Shore	Other	5.93	4.19e-13
cg22214889	PARD6B	49348080	20	49410828	N_Shore	Other	4.433	4.19e-13
cg02449608	ZNF606	58514714	19	58486600	other	Other	3.115	4.2e-13
cg08355301	ICAM2	62084283	17	62009651	other	Other	-3.941	4.21e-13
cg13925975	PCDHB13	140593508	5	140502124	N_Shore	Other	1.85	4.25e-13
cg08451113	DEK	18264799	6	18262523	N_Shore	Body	-3.09	4.27e-13
cg27655512	TSPAN32	2323242	11	2287421	N_Shelf	Other	-1.556	4.29e-13
cg06268161	PCDHB11	140579347	5	140595879	Island	Other	5.623	4.31e-13
cg27130359	PLEKHF2	96145948	8	96085994	S_Shore	Other	4.057	4.32e-13
cg14999396	CARTPT	71014989	5	71016343	S_Shore	Body	-16.954	4.33e-13
cg09001777	FUT3	5851485	19	5851504	other	TSS200	-7.341	4.34e-13
cg17501569	METRN	765172	16	811064	other	Other	10.292	4.34e-13
cg02346997	PCP2	7698570	19	7733883	N_Shore	Other	5.741	4.37e-13
cg10157208	NFIX	13106583	19	13112449	Island	Body	-3.608	4.39e-13
cg07708521	CXXC5	139028300	5	139088316	N_Shore	Other	-2.48	4.44e-13
cg19797304	TGM1	24732416	14	24732234	other	5UTR	-7.056	4.45e-13
cg23631930	CMTM5	23846016	14	23845870	other	TSS200	-3.811	4.47e-13
cg01641136	CISH	50649262	3	50645242	N_Shelf	Body	-3.629	4.48e-13
cg17690322	PTPRCAP	67205153	11	67206434	S_Shelf	TSS1500	-7.649	4.5e-13
cg12364136	PTPRN2	158380482	7	158331217	other	Body	4.212	4.56e-13
cg16280132	NCR3	31560762	6	31540459	other	Other	-2.529	4.58e-13
cg01881761	KBTBD10	170366211	2	170366961	other	1stExon	-25.563	4.6e-13
cg00325910	S100A9	153330329	1	153430296	other	Other	8.289	4.61e-13
cg10986043	PNMT	37824506	17	37820495	N_Shelf	Other	-10.864	4.63e-13
cg03470073	PCP2	7698570	19	7741809	N_Shelf	Other	3.974	4.67e-13
cg00082235	IFFO1	6665249	12	6664536	Island	1stExon	-3.93	4.72e-13
cg25703541	GSTT1	24384284	22	24373054	Island	Other	-13.604	4.73e-13
cg21217221	FUT8	65877309	14	65881787	S_Shore	5UTR	-3.452	4.75e-13
cg13805518	ARNT2	80696691	15	80697783	S_Shore	Body	-5.853	4.78e-13
cg06787669	MYO1G	45018704	7	45018789	other	TSS200	-3.643	4.79e-13
cg18004856	CXCR6	45984972	3	46029278	other	Other	3.272	4.79e-13
cg18081375	C11orf21	2323143	11	2323938	other	TSS1500	-2.849	4.8e-13
cg08205639	C5orf39	43040447	5	43040174	N_Shore	1stExon	-2.03	4.81e-13
cg14064762	TRAF1	123689173	9	123688745	N_Shelf	5UTR	-1.99	4.82e-13
cg26401166	THSD4	71433787	15	71409751	S_Shore	Other	-1.252	4.82e-13
cg08863440	GAD1	171673199	2	171680337	Island	Body	3.507	4.83e-13
cg09292525	KIAA0232	6784458	4	6841503	other	Body	-2.121	4.84e-13
cg02787852	IL21R	27438578	16	27414536	other	5UTR	-4.282	4.86e-13
cg21617353	HEXIM2	43238263	17	43319371	S_Shore	Other	-3.235	4.88e-13
cg17205324	EFS	23834842	14	23835595	Island	TSS1500	-5.064	4.9e-13
cg06473288	PSMB9	32821937	6	32820102	N_Shore	Other	-3.313	4.91e-13
cg08364654	KRBOX1	42977833	3	42978180	S_Shore	Other	-5.355	4.91e-13
cg03776495	NEK10	27410912	3	27409141	N_Shore	5UTR	-7.395	4.96e-13
cg11176159	C1orf38	28199054	1	28213800	other	Other	-3.132	4.97e-13
cg03389926	KCNG3	42721237	2	42651266	other	Other	1.306	4.98e-13
cg00174992	NOSTRIN	169658890	2	169659121	other	1stExon	-5.08	4.99e-13
cg18453320	FOXC1	1610680	6	1616109	S_Shore	Other	-6.955	4.99e-13
cg17607231	SP140	231090444	2	231090329	other	TSS200	-2.567	5.01e-13
cg21577626	EPHB6	142552791	7	142564897	other	Body	5.074	5.01e-13
cg00862408	PTPRCAP	67205153	11	67177034	Island	Other	-6.274	5.02e-13
cg02473540	ZSCAN18	58609730	19	58570454	Island	Other	-2.893	5.02e-13
cg19500851	PGAP3	37844310	17	37840957	N_Shelf	Body	-13.063	5.13e-13
cg24898914	PSMB9	32821937	6	32810706	N_Shore	Other	-4.248	5.16e-13
cg01254505	BST2	17516384	19	17516470	other	TSS200	-4.382	5.18e-13
cg08106730	ZNF385A	54778481	12	54780066	other	Body	-4.48	5.18e-13
cg21550024	FGF2	123747862	4	123747533	N_Shore	TSS1500	-2.959	5.21e-13
cg23206761	C1orf38	28199054	1	28210796	other	Body	-4.608	5.21e-13
cg15139596	ZBTB32	36203829	19	36233380	S_Shore	Other	-2.386	5.22e-13
cg19774846	RUNX3	25256770	1	25292225	other	TSS1500	-5.324	5.22e-13
cg09316306	TLR6	38858438	4	38807337	other	Other	-1.261	5.24e-13
cg05180856	FES	91427664	15	91428056	S_Shore	TSS1500	-4.059	5.26e-13
cg23737737	IFFO1	6665249	12	6665370	S_Shore	TSS200	-3.152	5.26e-13
cg03479211	GATA3	8096666	10	8117508	other	Other	-7.58	5.27e-13
cg04904468	ZCCHC24	81205383	10	81202867	N_Shore	Body	-4.306	5.27e-13
cg26739378	SPACA4	49109999	19	49014774	Island	Other	4.673	5.28e-13
cg14076417	CCL28	43412488	5	43412601	other	TSS200	-4.622	5.3e-13
cg11700490	PON3	95025687	7	95026937	S_Shore	TSS1500	-8.864	5.35e-13
cg05616584	TCF7	133450401	5	133447785	N_Shore	Other	-6.512	5.37e-13
cg26301283	PTH2R	209271555	2	209225183	Island	Other	-1.871	5.46e-13
cg14900031	S100P	6695565	4	6695377	other	TSS200	-15.617	5.47e-13
cg19098710	RASAL1	113574044	12	113541698	Island	Body	4.65	5.47e-13
cg13321956	TM4SF1	149095568	3	149051343	other	Other	-6.1	5.49e-13
cg20970845	PCDHA11	140247830	5	140241088	N_Shore	Other	2.47	5.51e-13
cg16702815	AGR2	16844738	7	16920271	other	Other	-7.518	5.52e-13
cg10140126	AFF3	100759037	2	100689798	other	Body	-2.71	5.53e-13
cg08855671	LOC440335	4838397	16	4846152	other	Body	-11.012	5.54e-13
cg19752722	GRB7	37894161	17	37844579	S_Shore	Other	103.456	5.54e-13
cg02619315	SCUBE2	9113150	11	9114431	S_Shore	TSS1500	-19.066	5.55e-13
cg00871133	PGAP3	37844310	17	37793028	N_Shore	Other	40.335	5.58e-13
cg05031011	CACNA1H	1203240	16	1216327	N_Shore	Body	6.249	5.58e-13
cg07072391	RAB17	238499769	2	238418720	other	Other	-3.827	5.62e-13
cg25711779	EFEMP1	56151298	2	56149825	N_Shore	5UTR	-5.293	5.62e-13
cg11600161	PTPRCAP	67205153	11	67171585	S_Shelf	Other	-5.444	5.66e-13
cg07658646	PRR4	11002075	12	11002197	other	Body	-4.517	5.67e-13
cg07314988	ATHL1	289137	11	289774	Island	5UTR	-4.435	5.68e-13
cg18757087	CPEB4	173315330	5	173317332	S_Shore	1stExon	-2.242	5.68e-13
cg04359602	NDRG2	21493935	14	21494547	S_Shore	TSS1500	-6.035	5.7e-13
cg00463982	IFT140	1662109	16	1583984	Island	Body	4.165	5.71e-13
cg14843888	CACNA1D	53529030	3	53530247	S_Shore	Body	-2.672	5.72e-13
cg16662267	CBR1	37442284	21	37442759	Island	Body	-3.603	5.74e-13
cg00325910	S100A8	153363664	1	153430296	other	Other	10.93	5.77e-13
cg02096793	MFSD7	682973	4	683148	S_Shore	TSS200	-4.22	5.77e-13
cg04592226	KRT14	39743147	17	39743273	other	TSS200	-22.121	5.77e-13
cg07119472	BIN2	51717938	12	51718011	other	TSS200	-2.338	5.77e-13
cg06133110	SCRN1	30029425	7	30028307	N_Shore	5UTR	-2.331	5.79e-13
cg23369364	MLPH	238395877	2	238406478	other	Body	-6.318	5.88e-13
cg10289325	STARD3	37793332	17	37844171	Island	Other	96.398	5.92e-13
cg25543773	WASF3	27131839	13	27185723	other	5UTR	3.148	5.92e-13
cg21201830	TSPAN32	2323242	11	2323056	other	TSS200	-1.156	5.94e-13
cg26163153	RHOH	40198526	4	40197912	other	TSS1500	-6.052	5.95e-13
cg19654142	DOK7	3465032	4	3478064	S_Shelf	Body	13.263	5.98e-13
cg02238760	BAI2	32229648	1	32236337	N_Shore	Other	-5.032	5.99e-13
cg22597058	DENND1B	197744623	1	197740882	N_Shelf	Body	-3.838	6.04e-13
cg25556035	NFIX	13106583	19	13127873	S_Shelf	Body	-3.437	6.07e-13
cg02231590	ITM2C	231729620	2	231737958	other	Body	-4.088	6.18e-13
cg15492834	SH2D1B	162381928	1	162351057	other	Other	-1.414	6.19e-13
cg24692310	VPS37C	60928916	11	60915630	other	5UTR	-2.134	6.19e-13
cg07684519	FAR2	29376597	12	29303184	S_Shore	Other	-2.383	6.2e-13
cg07874484	CACNA1H	1203240	16	1257807	S_Shelf	Body	9.814	6.2e-13
cg03234777	AMICA1	118084074	11	118095544	other	5UTR	-3.915	6.23e-13
cg25248278	CCR7	38721736	17	38696507	other	Other	-7.755	6.27e-13
cg20408776	HEXIM1	43224683	17	43319382	S_Shore	Other	-2.399	6.29e-13
cg07945582	NFE2L3	26191846	7	26206579	other	Body	-2.175	6.32e-13
cg16597045	PIK3CD	9711789	1	9714845	S_Shore	5UTR	-1.504	6.32e-13
cg23512701	DSC2	28682388	18	28683425	S_Shore	TSS1500	-3.58	6.33e-13
cg03829137	RGMA	93632443	15	93653073	S_Shore	Other	3.632	6.36e-13
cg25202407	LEMD1	205391214	1	205417560	other	Other	-10.031	6.39e-13
cg07072391	MLPH	238395877	2	238418720	other	Body	-6.854	6.43e-13
cg10236245	GSC	95236499	14	95234015	N_Shore	Other	4.15	6.46e-13
cg14672128	RBP5	7281466	12	7280912	other	Body	-3.059	6.5e-13
cg00558689	MDFI	41606194	6	41607109	Island	Body	-3.73	6.51e-13
cg23296792	FBXO38	147763545	5	147777756	other	Body	-1.159	6.52e-13
cg21466315	CDV3	133292433	3	133294854	S_Shore	Body	-1.504	6.54e-13
cg07824649	ZC3H18	88636788	16	88569490	Island	Other	-2.829	6.55e-13
cg13270115	MID1	10588674	23	10589769	S_Shore	5UTR	2.27	6.55e-13
cg07813285	IGF1R	99192760	15	99281435	other	Body	-6.074	6.61e-13
cg19457603	PGAP3	37844310	17	37881102	S_Shore	Other	-2.589	6.64e-13
cg11550547	KCTD14	77734320	11	77734490	other	TSS200	-2.45	6.69e-13
cg25170091	RPH3AL	202633	17	202716	N_Shelf	TSS200	-3.64	6.72e-13
cg04131610	CCR2	46395234	3	46411447	other	Other	-5.421	6.75e-13
cg20946044	MUC6	1036706	11	1010712	Island	Other	-13.363	6.75e-13
cg07484673	ZNF655	99156044	7	99155878	Island	TSS1500	-2.214	6.78e-13
cg27231335	CNN3	95392735	1	95393429	S_Shore	TSS1500	-3.608	6.79e-13
cg19023552	MIA	41281281	19	41281446	N_Shelf	5UTR	-13.217	6.82e-13
cg26019259	LSMD1	7761172	17	7677608	other	Other	-1.759	6.82e-13
cg10986043	MIEN1	37886788	17	37820495	N_Shelf	Other	-5.888	6.86e-13
cg15691325	CYBRD1	172378865	2	172387940	other	Body	-7.354	6.86e-13
cg13569207	SSPO	149473130	7	149536854	S_Shore	Other	-0.897	6.88e-13
cg03387103	FGFR3	1795038	4	1827968	N_Shore	Other	-2.584	6.89e-13
cg05572370	C11orf21	2323143	11	2323247	other	TSS200	-2.191	6.89e-13
cg17452384	MAPK10	87374283	4	87374237	other	1stExon	-4.221	6.89e-13
cg12336290	PRF1	72362531	10	72362674	S_Shelf	TSS200	-3.896	6.91e-13
cg12537337	BTN3A1	26402464	6	26442290	other	Other	-1.558	6.93e-13
cg03045620	SLC44A4	31846823	6	31846970	other	TSS200	-8.055	6.94e-13
cg07223648	NLRC5	57050985	16	57033970	other	5UTR	-2.868	6.96e-13
cg13263114	GRB7	37894161	17	37857070	S_Shore	Other	-41.292	6.96e-13
cg19782446	ANKRD13B	27920526	17	27921665	S_Shore	Body	-2.658	7e-13
cg17355719	GRB7	37894161	17	37893764	other	TSS1500	-9.765	7.01e-13
cg14685990	MIEN1	37886788	17	37910900	Island	Other	84.118	7.04e-13
cg10705541	ZNF334	45142194	20	45141911	N_Shore	1stExon	-1.853	7.11e-13
cg15145767	NPRL2	50388486	3	50306428	other	Other	-2.27	7.13e-13
cg03699566	FOLR1	71900958	11	71900652	other	5UTR	-9.313	7.22e-13
cg06771056	HLA-DOB	32784825	6	32805223	N_Shore	Other	-4.268	7.23e-13
cg15794034	AMICA1	118084074	11	118095775	other	5UTR	-3.352	7.31e-13
cg17118095	FAM171A1	15413058	10	15357510	other	Body	3.793	7.31e-13
cg01690573	C6orf211	151773421	6	151771312	N_Shore	Other	-13.751	7.33e-13
cg08996483	BAIAP3	1384504	16	1396416	N_Shore	Body	3.977	7.34e-13
cg10289325	PGAP3	37844310	17	37844171	Island	1stExon	77.408	7.36e-13
cg21652012	GABRP	170210722	5	170211009	other	5UTR	-11.362	7.37e-13
cg14865407	NUDT12	102898490	5	102824623	other	Other	-1.464	7.41e-13
cg02596645	FAT1	187644987	4	187628413	other	Body	4.875	7.44e-13
cg08543966	FXYD5	35645624	19	35646150	S_Shore	5UTR	-2.241	7.45e-13
cg14594295	DOK7	3465032	4	3489931	S_Shelf	Body	13.112	7.45e-13
cg09641248	RGMA	93632443	15	93704534	other	Other	2.107	7.47e-13
cg11173941	IRX2	2751769	5	2750203	Island	Body	-4.738	7.49e-13
cg23995753	LY75	160761267	2	160760732	Island	Body	-2.721	7.5e-13
cg05315365	HSD17B2	82068857	16	82096597	other	Body	-9.613	7.51e-13
cg27265307	CABP4	67222817	11	67220318	other	Other	-2.599	7.51e-13
cg15930219	PTGER3	71513491	1	71510804	N_Shore	Body	-1.604	7.52e-13
cg19925186	GBP5	89738544	1	89725637	other	3UTR	-7.173	7.53e-13
cg14306709	NCR3	31560762	6	31547704	N_Shore	Other	-1.645	7.54e-13
cg17150789	FAM198A	43020758	3	43097994	other	3UTR	8.591	7.58e-13
cg24452282	NCR3	31560762	6	31542740	other	Other	-2.008	7.67e-13
cg19646897	ITK	156607906	5	156536379	other	Other	-2.947	7.87e-13
cg08230957	MAP4K1	39108643	19	39087186	Island	Body	3.486	7.89e-13
cg20995778	NLRP2	55477710	19	55478262	other	5UTR	-4.553	7.91e-13
cg07992500	CDC42EP3	37899326	2	37896583	N_Shore	5UTR	-3.553	7.92e-13
cg09907936	ZNF135	58570606	19	58570466	Island	TSS200	-2.125	7.93e-13
cg19246110	ZNF671	58238995	19	58238928	Island	5UTR	-3.234	7.93e-13
cg00420526	LCAT	67978015	16	67999966	N_Shore	Other	-1.858	7.94e-13
cg15698795	PTPRCAP	67205153	11	67177103	Island	Other	-5.6	7.95e-13
cg08936516	FAM174B	93199031	15	93210555	other	Other	-3.609	7.96e-13
cg00166234	OTX1	63277936	2	63272303	Island	Other	-4.831	7.98e-13
cg09219877	E4F1	2273566	16	2287294	Island	Other	1.717	8.07e-13
cg01717609	TRIM17	228604583	1	228605477	S_Shore	TSS1500	-2.362	8.13e-13
cg00372692	CTLA4	204732510	2	204800409	other	Other	-2.847	8.16e-13
cg09371344	FGFR3	1795038	4	1828603	Island	Other	-3.346	8.16e-13
cg08415493	ESR1	152128813	6	152124815	other	5UTR	-4.925	8.19e-13
cg09313705	HOXB2	46622393	17	46622491	S_Shore	TSS200	-3.762	8.19e-13
cg00508334	IGF2BP3	23509995	7	23510438	S_Shore	TSS1500	-4.491	8.24e-13
cg14842771	EPHB6	142552791	7	142558879	other	5UTR	2.566	8.26e-13
cg06172942	ZMYND10	50383156	3	50378529	Island	Other	5.3	8.28e-13
cg13263114	PGAP3	37844310	17	37857070	S_Shore	Other	-22.256	8.29e-13
cg07382687	CREB3L2	137686847	7	137639594	other	Body	-3.074	8.3e-13
cg04111999	BMI1	22610138	10	22615540	S_Shore	Body	-5.965	8.33e-13
cg26118131	IL10RA	117857105	11	117947214	other	Other	-5.193	8.33e-13
cg01788396	LCK	32716839	1	32665584	N_Shore	Other	8.86	8.34e-13
cg11611448	GYPC	127413683	2	127453782	other	3UTR	2.765	8.38e-13
cg24784036	SEMA3B	50305039	3	50306878	N_Shelf	Body	-7.024	8.41e-13
cg07197585	EPHX4	92495532	1	92494997	N_Shore	TSS1500	-3.496	8.47e-13
cg22210337	TSPAN32	2323242	11	2322808	other	TSS1500	-1.54	8.48e-13
cg17231690	KRT13	39661865	17	39684038	Island	Other	12.795	8.51e-13
cg14876761	MFSD7	682973	4	683206	S_Shore	TSS1500	-4.994	8.52e-13
cg22009488	NKX2-5	172662315	5	172656166	Island	Other	3.67	8.55e-13
cg26521402	STEAP2	89840999	7	89842741	S_Shore	5UTR	-5.987	8.57e-13
cg26672573	GPRC5B	19896151	16	19991691	other	Other	-4.366	8.57e-13
cg16255156	PPM1J	113257950	1	113265709	Island	Other	7.344	8.62e-13
cg19546583	CYP4F11	16045676	19	16022523	Island	Other	1.544	8.63e-13
cg05057585	APBB2	41216635	4	41213424	N_Shelf	5UTR	-5.102	8.67e-13
cg00666845	KLHL11	40021629	17	39943423	S_Shore	Other	-1.999	8.69e-13
cg14911395	SEMA3B	50305039	3	50311213	Island	Body	6.839	8.69e-13
cg11706729	TAP1	32821748	6	32813154	S_Shore	3UTR	-3.246	8.71e-13
cg02764722	CSRNP2	51477454	12	51480175	S_Shelf	Other	-1.745	8.72e-13
cg05979264	RPL19	37356535	17	37301818	other	Other	-1.572	8.73e-13
cg01141636	CYFIP2	156696361	5	156769766	other	Body	5.137	8.78e-13
cg16649560	IL4R	27325250	16	27338391	other	5UTR	-2.102	8.86e-13
cg16045390	ERBB2	37856253	17	37896620	other	Other	-5.096	8.95e-13
cg24504194	NCR3	31560762	6	31527920	other	Other	-1.382	9.06e-13
cg16186435	PSMB9	32821937	6	32810833	N_Shore	Other	-3.98	9.09e-13
cg01261351	GFRA1	118033126	10	118030292	N_Shore	Body	-10.95	9.1e-13
cg19731541	NRP2	206547223	2	206553344	S_Shelf	Body	-3.1	9.12e-13
cg12049236	FOXA1	38064489	14	38057893	S_Shore	Other	-13.282	9.16e-13
cg01877352	CD6	60739112	11	60775233	Island	Body	5.854	9.23e-13
cg06625934	GSC	95236499	14	95238988	N_Shore	Other	4.476	9.27e-13
cg08644045	DOK7	3465032	4	3495341	other	3UTR	8.15	9.29e-13
cg21745283	PCDHB13	140593508	5	140602519	N_Shore	Other	1.347	9.31e-13
cg10909506	PSMD3	38137059	17	38081995	N_Shore	Other	-2.372	9.34e-13
cg17546376	TRAK1	42201660	3	42172097	other	Body	-1.51	9.34e-13
cg20171453	RHOH	40198526	4	40198129	other	TSS1500	-5.435	9.37e-13
cg10641615	HOXC10	54378945	12	54359797	Island	Other	2.18	9.4e-13
cg01690573	RMND1	151773316	6	151771312	N_Shore	5UTR	-10.121	9.46e-13
cg15084470	NKAIN1	31712734	1	31767860	N_Shore	Other	-6.43	9.49e-13
cg11085971	CASC3	38296506	17	38378635	S_Shelf	Other	5.78	9.5e-13
cg09264140	FMNL1	43299291	17	43302776	S_Shelf	Body	-2.091	9.51e-13
cg05560472	SYTL4	99986522	23	99986046	N_Shore	5UTR	-4.372	9.53e-13
cg08374494	ZC3H18	88636788	16	88551489	N_Shelf	Other	-3.49	9.53e-13
cg09451215	FAM46A	82462428	6	82459960	N_Shore	Body	-2.741	9.55e-13
cg13263114	MIEN1	37886788	17	37857070	S_Shore	Other	-32.706	9.58e-13
cg04588708	METRN	765172	16	811078	other	Other	9.03	9.6e-13
cg24869588	PCDHA11	140247830	5	140345643	N_Shore	Body	3.725	9.66e-13
cg03718025	IMPA2	11981426	18	12038128	N_Shore	Other	-4.827	9.71e-13
cg19782923	TRIM68	4629489	11	4621440	other	3UTR	2.868	9.73e-13
cg01084990	CDH11	65155919	16	65105581	other	5UTR	-4.777	9.74e-13
cg24323726	ZBED2	111314182	3	111314186	other	TSS200	-4.3	9.76e-13
cg02849695	SLAMF8	159796478	1	159869960	Island	Other	6.398	9.78e-13
cg02693150	TP53INP1	95961615	8	96040122	S_Shelf	Other	-3.103	9.96e-13
cg00846121	FAM83E	49116694	19	49118114	S_Shore	TSS1500	-2.122	9.97e-13
cg09861583	RAMP1	238768186	2	238769419	S_Shore	Body	-6.857	1.01e-12
cg18309674	C14orf79	105452615	14	105495862	N_Shelf	Other	-1.884	1.01e-12
cg21343777	RGS12	3315873	4	3341177	N_Shore	Body	-0.92	1.01e-12
cg04987362	CNTD1	40950853	17	40955556	other	Body	-3.106	1.02e-12
cg24154340	SLAMF7	160709076	1	160682655	other	Other	-4.627	1.02e-12
cg10673833	MYO1G	45018704	7	45018849	other	TSS200	-3.731	1.03e-12
cg12931707	UGT8	115543522	4	115527443	other	5UTR	-4.231	1.03e-12
cg00862408	TBC1D10C	67171411	11	67177034	Island	Body	-7.057	1.04e-12
cg01324261	SCRG1	174320617	4	174320378	other	5UTR	-9.403	1.04e-12
cg13069920	PTP4A2	32403988	1	32346339	other	Other	-2.263	1.04e-12
cg21330727	RAPGEFL1	38334241	17	38336206	S_Shore	5UTR	-2.635	1.05e-12
cg21647189	PROM1	16077741	4	16085814	S_Shore	TSS1500	-6.516	1.05e-12
cg25564535	ZAP70	98330030	2	98329463	other	TSS1500	-7.313	1.05e-12
cg23629187	RNF139	125487007	8	125576109	other	Other	-1.955	1.06e-12
cg25256924	TBC1D10C	67171411	11	67205739	S_Shelf	Other	-6.236	1.06e-12
cg26705688	ZNF671	58238995	19	58238435	N_Shore	Body	-3.46	1.06e-12
cg04066453	KLHL11	40021629	17	39943545	S_Shore	Other	-1.386	1.07e-12
cg24967096	PPP1R18	30655672	6	30652237	N_Shelf	Other	-1.981	1.07e-12
cg03685774	SLAMF8	159796478	1	159870326	S_Shore	Other	4.003	1.08e-12
cg01045946	ANXA9	150954498	1	150980214	N_Shore	Other	-4.232	1.09e-12
cg06498720	EMX1	73144603	2	73147481	Island	Body	10.229	1.09e-12
cg23652987	KCTD6	58484091	3	58508149	other	Other	-4.767	1.09e-12
cg25792593	MYO1F	8642331	19	8559219	S_Shelf	Other	-1.655	1.09e-12
cg03886558	ARHGAP9	57873633	12	57869490	Island	Body	4.073	1.1e-12
cg10856045	SPOCK2	73848790	10	73848463	S_Shore	5UTR	-2.871	1.1e-12
cg23715029	TRAK1	42201660	3	42201568	other	TSS200	-2.343	1.1e-12
cg23797100	LAT	28995525	16	28996053	other	TSS1500	-2.804	1.1e-12
cg24926276	LRG1	4540036	19	4539943	N_Shelf	Body	-10.241	1.1e-12
cg02395812	CRIP1	105953256	14	105955879	N_Shore	Other	-61.175	1.11e-12
cg00349636	LSM1	38034248	8	37960185	N_Shelf	Other	14.331	1.12e-12
cg11585280	RUNX3	25256770	1	25292059	other	TSS1500	-7.27	1.12e-12
cg16045390	PNMT	37824506	17	37896620	other	Other	-13.094	1.12e-12
cg17142183	IL1R2	102608305	2	102608192	other	TSS200	-2.8	1.12e-12
cg00257271	C5orf39	43040447	5	43040885	Island	TSS1500	-1.688	1.13e-12
cg08662766	PLIN5	4535208	19	4536321	S_Shore	TSS1500	-3.512	1.13e-12
cg15171155	CHST2	142838617	3	142844036	S_Shelf	Other	2.496	1.13e-12
cg22008490	PTPN7	202130716	1	202129255	other	5UTR	-2.972	1.13e-12
cg23048494	S100A6	153508717	1	153517384	other	Other	-2.887	1.13e-12
cg25320115	KLHDC9	161068180	1	161068233	Island	5UTR	-7.21	1.13e-12
cg05958872	TPI1	6976583	12	6980222	N_Shelf	Other	-5.127	1.14e-12
cg10107725	LY75	160761267	2	160761556	S_Shore	TSS1500	-2.926	1.14e-12
cg12911763	PKNOX2	125034558	11	125133335	other	5UTR	1.288	1.14e-12
cg20040972	PTPRT	41818557	20	41897799	other	Other	8.96	1.15e-12
cg27656754	IL20RA	137366298	6	137366492	S_Shore	TSS200	-3.02	1.15e-12
cg15160748	PHLDB3	44008985	19	44076586	N_Shelf	Other	-2.551	1.16e-12
cg01201782	IFT140	1662109	16	1652449	other	Body	-3.78	1.17e-12
[truncated: 7,801 more rows]
