# Supplementary material for: Genome-wide DNA methylation profiles in progression to in situ and invasive carcinoma of the breast with impact on gene transcription and prognosis
Source: Genome Biol. 2014 Aug 22;15(8):435. doi: 10.1186/s13059-014-0435-x (PMC4165906; doi:10.1186/s13059-014-0435-x)
Supplement: Additional file 4: — Correlation between DNA methylation and gene expression; functional gene regions. Gene, gene region (whose methylation level correlates with expression), correlation coefficient and uncorrected P-value. [file 13059_2014_435_MOESM4_ESM.txt]

Gene	GeneRegion	Coefficient	Uncorrected_pvalue
KCNK1	body	0.762162352	0
FAM171A1	body	0.71923968	0
BAIAP3	body	0.735125507	0
NLRP2	tutr	0.725128952	0
GSTT1	tutr	0.753694042	0
FAT1	tutr	0.712520935	0
ACN9	tss1500	0.707885272	0
ACN9	body	0.720762504	0
ZC4H2	tutr	0.779358688	0
TDRD12	exon	-0.868507463	7.36E-33
DNALI1	exon	-0.849973323	3.76E-30
DQX1	futr	-0.848232598	6.47E-30
HORMAD1	tss200	-0.837274724	1.69E-28
CALML5	futr	-0.837172938	1.74E-28
TMOD4	body	-0.835469035	2.84E-28
COX6C	body	-0.83382058	4.51E-28
DDX43	futr	-0.829273204	1.58E-27
GDF9	tss200	-0.823953686	6.57E-27
PPM1J	body	-0.822620575	9.31E-27
C10orf82	tss200	-0.817282029	3.66E-26
RERG	futr	-0.811974616	1.37E-25
C10orf82	futr	-0.807911257	3.64E-25
TTC22	exon	-0.807868194	3.68E-25
DDX43	exon	-0.804322889	8.50E-25
TDRD12	tss200	-0.801587259	1.60E-24
SHROOM1	tss1500	-0.799440688	2.62E-24
PIWIL2	futr	-0.797935952	3.68E-24
GRB7	tss1500	-0.797151876	4.39E-24
AGR3	futr	-0.794592051	7.76E-24
CALML5	tutr	-0.794504478	7.91E-24
CMBL	futr	-0.793528888	9.81E-24
BST2	exon	-0.789149261	2.54E-23
CXCL17	futr	-0.786479806	4.48E-23
C1orf64	futr	-0.785691011	5.30E-23
MAEL	exon	-0.785411089	5.62E-23
S100A6	body	-0.784809076	6.37E-23
IGFALS	tss1500	-0.784347456	7.02E-23
PDZK1	tss1500	-0.783668761	8.09E-23
MLPH	tss1500	-0.77981127	1.79E-22
PPP1R1B	exon	-0.779696818	1.84E-22
SYCP2	futr	-0.778980695	2.12E-22
AFF3	futr	-0.778471654	2.35E-22
FAM198B	tss200	-0.777708322	2.75E-22
CCDC153	tss200	-0.777301887	2.98E-22
PPP1R1B	body	-0.776053701	3.83E-22
FOXA1	body	-0.773770818	6.04E-22
HORMAD1	futr	-0.773443522	6.44E-22
DUSP4	futr	-0.77035091	1.18E-21
S100A1	futr	-0.769544851	1.38E-21
TAT	futr	-0.769282217	1.45E-21
LDHC	futr	-0.768758137	1.61E-21
MRPS30	tss1500	-0.768720952	1.62E-21
C19orf33	body	-0.76334638	4.51E-21
CHAD	body	-0.760938493	7.07E-21
GDAP1	body	-0.757654925	1.29E-20
TMEM139	exon	-0.757457709	1.34E-20
SYCP2	tss200	-0.757364634	1.36E-20
SSFA2	body	-0.756489997	1.60E-20
FOXA1	tutr	-0.755647069	1.86E-20
PPP1R3C	body	-0.755620859	1.87E-20
PLEKHF2	futr	-0.751017621	4.27E-20
PLEKHF2	tutr	-0.75098603	4.29E-20
PNLDC1	tss1500	-0.750881749	4.37E-20
TM4SF18	body	-0.750534312	4.65E-20
PLCD4	futr	-0.749093977	5.99E-20
ANXA9	tss1500	-0.748100728	7.13E-20
C10orf82	tss1500	-0.74660137	9.25E-20
C1orf64	exon	-0.742987377	1.72E-19
CD6	tss200	-0.742352276	1.92E-19
C19orf33	tss1500	-0.740497237	2.63E-19
BST2	tss1500	-0.740428367	2.66E-19
S1PR4	exon	-0.740387041	2.67E-19
BNIPL	body	-0.737850719	4.09E-19
LDHC	tss1500	-0.736376942	5.22E-19
GJA1	tss200	-0.736322172	5.27E-19
SERPINA5	futr	-0.736242691	5.34E-19
KLHDC9	futr	-0.735303914	6.24E-19
CELSR1	exon	-0.735141199	6.41E-19
GPRIN2	tss200	-0.731285714	1.20E-18
CA12	tss1500	-0.730609638	1.34E-18
HMGCS2	body	-0.730483493	1.37E-18
GJB7	tss200	-0.729608394	1.57E-18
AQP3	body	-0.725853419	2.86E-18
SOX10	body	-0.725509194	3.02E-18
ZNF556	body	-0.724495941	3.54E-18
COX7A1	body	-0.724495588	3.54E-18
RBP1	body	-0.723152967	4.37E-18
TAT	body	-0.722637707	4.73E-18
CRYAB	body	-0.720178467	6.93E-18
FABP7	tss200	-0.720069239	7.04E-18
PON3	body	-0.719710204	7.44E-18
IFITM1	tutr	-0.718561377	8.88E-18
HMGCS2	exon	-0.717309915	1.07E-17
TMPRSS5	tss1500	-0.716005083	1.31E-17
GDF9	exon	-0.715684787	1.37E-17
CISH	body	-0.714776573	1.58E-17
DUSP6	tutr	-0.714344613	1.68E-17
SCNN1A	exon	-0.713167798	2.01E-17
CA12	body	-0.712420019	2.24E-17
PNLDC1	futr	-0.711973058	2.40E-17
RAPGEFL1	futr	-0.711968971	2.40E-17
DMRTC2	tss200	-0.711919009	2.42E-17
ZNF334	exon	-0.711314319	2.64E-17
PTGER2	body	-0.711145753	2.71E-17
CD6	exon	-0.710433014	3.01E-17
SPN	body	-0.709843758	3.28E-17
PNLDC1	exon	-0.709492504	3.46E-17
FAM78A	exon	-0.708581223	3.95E-17
PTPN7	exon	-0.707863195	4.39E-17
PGAP3	body	-0.707855994	4.40E-17
HPDL	tutr	-0.707241433	4.81E-17
TRIP6	body	-0.706810347	5.12E-17
WHSC1L1	tutr	-0.706526766	5.33E-17
CXorf61	tss200	-0.706502143	5.35E-17
NECAB3	body	-0.705997777	5.76E-17
MUSTN1	tutr	-0.705361064	6.32E-17
CP	exon	-0.704899674	6.75E-17
NAT1	futr	-0.704223773	7.44E-17
TFF3	tutr	-0.703970315	7.72E-17
CAPN8	exon	-0.703477616	8.28E-17
IKBKB	body	-0.702070342	1.01E-16
TM4SF18	tss200	-0.700700154	1.23E-16
SLC44A4	tss200	-0.700287883	1.31E-16
FOLR1	tss200	-0.699349735	1.49E-16
C21orf56	futr	-0.699007077	1.56E-16
PLXNB1	futr	-0.698700302	1.63E-16
PTPRCAP	tss1500	-0.698221162	1.75E-16
DKK4	body	-0.697678905	1.88E-16
IL2RB	futr	-0.697323049	1.98E-16
LOC440335	body	-0.697192831	2.02E-16
TM4SF18	exon	-0.697077958	2.05E-16
PIWIL2	tss1500	-0.696854585	2.11E-16
BIN2	tss1500	-0.696308226	2.28E-16
DSC3	tutr	-0.696240016	2.30E-16
PAX8	body	-0.696072543	2.36E-16
SPESP1	body	-0.696066974	2.36E-16
ZNF556	futr	-0.695857027	2.43E-16
CHRD	tss1500	-0.695844447	2.43E-16
PARD6B	tss1500	-0.695398495	2.59E-16
CYTIP	exon	-0.695303442	2.62E-16
ZNF671	exon	-0.695170337	2.67E-16
LDHC	body	-0.694746527	2.83E-16
WISP3	futr	-0.694322972	3.01E-16
PTPRCAP	exon	-0.693878201	3.20E-16
DEK	body	-0.69347	3.38E-16
NFE2L3	body	-0.693098914	3.56E-16
TMPRSS5	tss200	-0.692718259	3.75E-16
FABP7	exon	-0.691518991	4.42E-16
HOXB13	tutr	0.691775215	4.44E-16
SPESP1	exon	-0.691211533	4.61E-16
SPESP1	futr	-0.69096963	4.76E-16
C21orf56	exon	-0.690911256	4.80E-16
GYLTL1B	tss1500	-0.690584594	5.02E-16
NAPRT1	body	-0.689568005	5.76E-16
CST9	tss200	-0.689367141	5.92E-16
TDRD1	tss200	-0.688973588	6.24E-16
TUBA4A	body	-0.688880524	6.32E-16
SPN	futr	-0.688855929	6.34E-16
ZIK1	tss200	-0.688028167	7.09E-16
ECM1	futr	-0.687447502	7.67E-16
C19orf33	tss200	-0.687059303	8.08E-16
LDHC	tss200	-0.686534254	8.67E-16
GRIK3	body	0.685912162	8.88E-16
PPP2R2C	body	0.685523938	8.88E-16
ZNF608	futr	-0.685376699	1.01E-15
UBASH3A	tss1500	-0.685011612	1.06E-15
INPP5J	tss1500	-0.684878838	1.08E-15
MFSD7	tss1500	-0.684630712	1.12E-15
DIO1	exon	-0.68382231	1.24E-15
CCL5	futr	-0.683818021	1.24E-15
C21orf56	tss1500	-0.682610487	1.46E-15
RBP1	tss1500	-0.68168682	1.65E-15
MYOZ3	futr	-0.681226529	1.75E-15
BTG2	tutr	-0.681190805	1.76E-15
TFF3	exon	-0.681130326	1.77E-15
PIWIL2	tss200	-0.680927282	1.82E-15
NHLRC4	futr	-0.680557661	1.91E-15
FOLR1	exon	-0.67981772	2.10E-15
UBASH3A	exon	-0.679161271	2.29E-15
SETBP1	futr	-0.678854639	2.39E-15
GNLY	futr	-0.678374329	2.54E-15
CES3	body	-0.678311806	2.56E-15
NKAIN1	body	0.678329546	2.66E-15
SP140	futr	-0.677771996	2.74E-15
ANXA9	futr	-0.677529964	2.83E-15
PHYHD1	body	-0.677313021	2.91E-15
GPX2	futr	-0.677299698	2.92E-15
GPX2	exon	-0.677282937	2.92E-15
SLC40A1	body	-0.677222259	2.95E-15
BIN2	tss200	-0.6769798	3.04E-15
PTPRCAP	body	-0.676489833	3.24E-15
FAM107A	tss200	-0.675389322	3.73E-15
RUNX3	tss1500	-0.675375258	3.74E-15
LRRC31	exon	-0.674798997	4.02E-15
AGR3	tss200	-0.674470131	4.19E-15
GBP4	tss200	-0.674451657	4.20E-15
IL20	body	-0.674126793	4.38E-15
TRAF1	futr	-0.674000004	4.45E-15
CD38	tss1500	-0.67399538	4.46E-15
FUT3	tss200	-0.673766585	4.59E-15
ZNF773	exon	-0.673454323	4.77E-15
HIST1H1A	tss200	-0.673404824	4.80E-15
NLRC5	futr	-0.673278177	4.88E-15
CYB5A	body	-0.673274283	4.88E-15
TMEM26	tss1500	-0.673036572	5.03E-15
TPD52	body	-0.671639039	6.01E-15
TRAF1	tss200	-0.671406223	6.19E-15
KCNJ11	tutr	-0.671121538	6.41E-15
GABRP	futr	-0.670766976	6.71E-15
TPM2	body	-0.670571505	6.87E-15
LMOD2	body	-0.670481101	6.95E-15
ME3	tss1500	-0.670404561	7.02E-15
ZNF415	body	0.670238614	7.11E-15
C10orf125	exon	-0.669809818	7.56E-15
CD27	tss1500	-0.669557101	7.80E-15
SHISA9	body	0.669209066	7.99E-15
CD3D	exon	-0.669000443	8.37E-15
S100A1	body	-0.667740651	9.79E-15
AREG	body	-0.667691799	9.85E-15
TBC1D9	body	-0.667643852	9.91E-15
CCR7	tss1500	-0.666745539	1.11E-14
KRT7	exon	-0.665688877	1.26E-14
NLRP2	exon	-0.663931712	1.57E-14
RAB30	futr	-0.662871535	1.78E-14
FCGRT	exon	-0.662144488	1.95E-14
APOBEC3C	body	-0.661874841	2.01E-14
FAM174B	body	-0.661198368	2.19E-14
EFS	tss1500	-0.66062583	2.34E-14
PRF1	tss200	-0.660388516	2.41E-14
C19orf33	futr	-0.660355052	2.42E-14
PGAP3	futr	0.660208009	2.46E-14
UBASH3A	body	-0.659968983	2.54E-14
SP140	body	-0.659490321	2.69E-14
KCND3	futr	0.658454209	3.04E-14
CD5	exon	-0.658143334	3.16E-14
TMEM25	body	-0.658051454	3.20E-14
DSC2	tss1500	-0.657835372	3.28E-14
CD5	tss200	-0.65694503	3.65E-14
SCRG1	tss200	-0.656867128	3.68E-14
UCN	body	0.656772427	3.73E-14
PRRT2	body	-0.656624022	3.79E-14
ICOS	exon	-0.656568512	3.81E-14
C2orf54	exon	-0.655942771	4.11E-14
TSPYL5	tss200	-0.655353519	4.41E-14
LRG1	tss200	-0.655266691	4.45E-14
GJB5	tss200	-0.654520766	4.86E-14
CD3E	futr	-0.654282249	5.00E-14
SCUBE2	body	-0.654197832	5.05E-14
MKL2	futr	-0.654180066	5.06E-14
PVRIG	tutr	-0.654027396	5.16E-14
RAB11FIP1	body	-0.653990925	5.18E-14
COX7A1	exon	-0.653692375	5.36E-14
CBR1	body	-0.653088069	5.76E-14
MEIS3	body	0.652985054	5.82E-14
DNALI1	tss200	-0.652909432	5.88E-14
AGR3	tss1500	-0.652427143	6.23E-14
DDX43	tss200	-0.652353918	6.28E-14
PSMG1	body	-0.652098189	6.47E-14
SPDEF	tutr	-0.652000385	6.54E-14
ACN9	futr	-0.651775079	6.72E-14
TBC1D10C	futr	-0.65126552	7.13E-14
PLK2	body	-0.651254778	7.14E-14
IFI44L	futr	-0.651119765	7.25E-14
FXYD5	futr	-0.651045668	7.32E-14
HSPB2	body	-0.650948279	7.40E-14
ABAT	futr	0.650787326	7.55E-14
CYB5D1	tutr	-0.650646785	7.67E-14
APOD	tss1500	-0.650581961	7.72E-14
RPH3AL	tss200	-0.650278236	8.00E-14
CDK12	exon	0.650245055	8.04E-14
CASP10	tss200	-0.650234476	8.04E-14
PLK1	body	-0.649792522	8.47E-14
S100A7	body	0.649322375	8.93E-14
KCNJ3	body	-0.648886915	9.41E-14
TRAF3IP3	tss200	-0.648627987	9.69E-14
IL2RA	futr	-0.648220188	1.02E-13
MIA	tss200	-0.648197303	1.02E-13
DUOXA1	tss1500	-0.647698666	1.08E-13
VIT	body	-0.647572258	1.09E-13
REPS2	body	-0.64756913	1.10E-13
NAT1	body	-0.647407676	1.12E-13
MYO5C	tss1500	-0.647144305	1.15E-13
ZIK1	tutr	0.646749509	1.20E-13
CHMP4A	body	-0.64636765	1.26E-13
C11orf21	body	-0.646284271	1.27E-13
GPR98	body	0.646228173	1.28E-13
FAM46B	body	-0.645611202	1.37E-13
FAM198B	body	-0.645579879	1.38E-13
ZNF415	tss200	-0.645551934	1.38E-13
CXCR6	tss200	-0.645490953	1.39E-13
RMND1	body	-0.645241615	1.43E-13
CYP4X1	tss1500	-0.644916046	1.48E-13
SLC16A5	futr	-0.644915139	1.48E-13
SSH3	tutr	-0.644550484	1.55E-13
FBXL7	body	0.644515624	1.55E-13
LCOR	futr	-0.644451052	1.57E-13
LTB	exon	-0.644376778	1.58E-13
ZNF135	tutr	0.644274336	1.60E-13
SIM2	body	0.644178838	1.61E-13
INPP5D	tss200	-0.644033011	1.64E-13
S100P	exon	-0.643970156	1.65E-13
GNB4	futr	-0.643725883	1.70E-13
ZNF671	body	-0.643598527	1.72E-13
SLC19A2	body	-0.643036564	1.84E-13
SLC6A14	body	-0.642939338	1.86E-13
LCK	tss1500	-0.642795752	1.89E-13
BCL2	body	-0.642739556	1.90E-13
ARHGAP9	body	0.642618369	1.93E-13
HOXB2	tss200	-0.642284056	2.00E-13
TPBG	tutr	-0.642249689	2.01E-13
CD3G	exon	-0.641849639	2.10E-13
IL32	futr	-0.64178775	2.12E-13
CHRNA9	body	-0.641783443	2.12E-13
S1PR4	tss200	-0.641756269	2.12E-13
C5orf39	exon	-0.641640521	2.15E-13
STEAP2	futr	-0.641345613	2.23E-13
TNNT1	tutr	0.641307707	2.23E-13
FAM110C	body	-0.640999083	2.31E-13
TRPV2	body	-0.640975566	2.32E-13
IFFO1	tss200	-0.640549109	2.43E-13
ZNF608	tss1500	-0.640294809	2.50E-13
MYO1G	exon	-0.639865204	2.63E-13
FAM3B	body	-0.63961931	2.70E-13
SLC44A4	exon	-0.639617156	2.70E-13
PRPH2	body	-0.639579119	2.71E-13
HCST	tss200	-0.639265415	2.81E-13
CYFIP2	body	0.639263492	2.81E-13
WWP2	body	-0.639205118	2.83E-13
PLEKHF2	body	-0.639166804	2.84E-13
KCTD6	futr	-0.63894105	2.91E-13
ZBTB32	exon	-0.638913639	2.92E-13
RHOH	tss1500	-0.638771442	2.97E-13
SCRN1	tss1500	-0.638686422	3.00E-13
RAB34	body	-0.638333922	3.12E-13
IL4R	futr	-0.638271505	3.14E-13
TBC1D10C	body	-0.637368083	3.47E-13
SIT1	body	-0.637256879	3.51E-13
ZNF502	futr	-0.63714872	3.56E-13
ASB2	tss1500	-0.637075963	3.59E-13
CHDH	futr	-0.636876563	3.67E-13
DSG3	tss200	-0.636741252	3.72E-13
VPS37B	body	-0.636477928	3.83E-13
TBX3	body	-0.636091045	4.00E-13
SLC44A4	tss1500	-0.636038959	4.02E-13
IL1R2	tss200	-0.636019867	4.03E-13
EPHX4	tss1500	-0.635834777	4.11E-13
GLUL	tutr	-0.635791227	4.13E-13
SIT1	tss200	-0.635774352	4.14E-13
MOCOS	body	-0.635464633	4.28E-13
SPOCK2	futr	-0.635449513	4.29E-13
TGM1	futr	-0.635128368	4.45E-13
KBTBD10	exon	-0.634820679	4.60E-13
CYB5R1	body	-0.634783013	4.62E-13
MYO1G	tss1500	-0.634028985	5.02E-13
C6orf223	tss1500	-0.633631395	5.24E-13
CCL28	tss200	-0.633528718	5.30E-13
SYT17	body	0.633129572	5.54E-13
MTL5	body	-0.63309032	5.56E-13
ATHL1	futr	-0.632891226	5.68E-13
MIA	tss1500	-0.632697764	5.80E-13
STC2	body	-0.632581632	5.88E-13
NDRG2	body	-0.632503849	5.93E-13
ESR1	body	-0.631879483	6.35E-13
C1orf106	body	-0.631786966	6.41E-13
ZNF655	tss1500	-0.631654037	6.50E-13
CISD3	body	-0.631273791	6.78E-13
MIA	futr	-0.631217789	6.82E-13
ZNF671	futr	-0.631155957	6.86E-13
IRF1	body	-0.631128659	6.88E-13
MAPK10	exon	-0.631122685	6.89E-13
MKL2	body	-0.631097468	6.91E-13
S1PR4	tss1500	-0.630977115	7.00E-13
HOXC10	exon	-0.630653395	7.25E-13
KCNE4	body	-0.630412754	7.44E-13
PTPRCAP	tss200	-0.630400802	7.45E-13
GBP5	tutr	-0.630301149	7.53E-13
FAM198A	tutr	0.630241767	7.58E-13
MKRN3	exon	-0.629853878	7.90E-13
IFITM1	body	-0.629652439	8.08E-13
MFSD7	tss200	-0.629474261	8.23E-13
CHI3L2	tss200	-0.629403543	8.30E-13
EEF1A2	body	0.629364731	8.33E-13
GYPC	tutr	0.629313091	8.38E-13
MYO1G	tss200	-0.629228085	8.46E-13
TGFB3	body	-0.629150812	8.53E-13
SLC9A3R1	body	-0.62901798	8.65E-13
PXMP4	tss200	-0.628965853	8.70E-13
ZNF135	tss200	-0.628770084	8.88E-13
FAM176B	body	-0.628637775	9.01E-13
SPN	tss1500	-0.628073498	9.57E-13
EFNA1	body	-0.628007841	9.64E-13
TRIM68	tutr	0.627923379	9.73E-13
ZBED2	tss200	-0.627890149	9.76E-13
BNIPL	tss1500	-0.627515984	1.02E-12
BST2	tss200	-0.627409967	1.03E-12
KIAA1826	tss200	-0.627303392	1.04E-12
CCBP2	exon	-0.62727809	1.04E-12
LMO4	body	-0.627087626	1.06E-12
FGF2	tss1500	-0.626993912	1.07E-12
LIMD2	tutr	-0.626962758	1.08E-12
TAP1	tutr	-0.626815996	1.10E-12
LRG1	body	-0.62673836	1.10E-12
ST6GALNAC1	exon	-0.626727108	1.11E-12
ZBTB32	tss1500	-0.62655666	1.13E-12
TBC1D10C	tss1500	-0.626522401	1.13E-12
METRN	tss1500	-0.62638754	1.15E-12
FBXO38	body	-0.626254401	1.16E-12
BMI1	body	-0.626247695	1.16E-12
C16orf45	body	0.626101596	1.18E-12
NKG7	exon	-0.625724073	1.23E-12
STC2	tutr	-0.625683786	1.24E-12
RHOBTB2	tss200	-0.62568361	1.24E-12
NFIX	body	-0.625558337	1.25E-12
IL2RB	tss1500	-0.62541132	1.27E-12
EPHX1	futr	-0.625336722	1.28E-12
APBA2	body	0.625336016	1.28E-12
PGLYRP2	tss200	-0.62532567	1.28E-12
TAPT1	body	-0.625242108	1.30E-12
LAT	tss1500	-0.624972027	1.33E-12
GSTT1	tss1500	-0.62487036	1.35E-12
CSTA	tss200	-0.624840626	1.35E-12
KCNK15	tss1500	-0.624798886	1.36E-12
CCL28	exon	-0.624736308	1.37E-12
GABRP	tss1500	-0.624732945	1.37E-12
ZNF471	futr	-0.62443127	1.41E-12
BIN2	exon	-0.624357086	1.42E-12
MS4A1	tss200	-0.624047386	1.47E-12
C8orf4	tss200	-0.624034577	1.47E-12
CXCR3	tss200	-0.623988042	1.48E-12
CLIP4	body	0.623944833	1.49E-12
LY75	body	-0.623880077	1.50E-12
FASLG	futr	-0.623404343	1.57E-12
ARL4A	tutr	-0.623103012	1.62E-12
PTPN7	futr	-0.622898922	1.66E-12
SHC2	body	0.622475037	1.74E-12
MPP6	futr	-0.622418021	1.75E-12
IQCA1	tutr	0.622401395	1.75E-12
MX1	futr	-0.622230596	1.78E-12
GPX7	body	-0.622189573	1.79E-12
KRT18	tss1500	-0.622012805	1.82E-12
ALDH1A3	body	-0.621708297	1.88E-12
C11orf21	tss200	-0.621484764	1.93E-12
THPO	futr	-0.621361708	1.95E-12
ZNF471	tss200	-0.621296553	1.96E-12
CCDC73	futr	-0.620961104	2.03E-12
PLA2G3	exon	-0.620915472	2.04E-12
CACNG4	tss1500	-0.620720776	2.09E-12
LRG1	exon	-0.620621463	2.11E-12
RELT	futr	-0.620465465	2.14E-12
COX7A1	tss200	-0.620131878	2.22E-12
PGR	tutr	-0.620025928	2.24E-12
FBP1	tss1500	-0.619911862	2.27E-12
TRAK1	tss200	-0.619868918	2.28E-12
C5orf39	tutr	-0.619798991	2.30E-12
CAPN9	tss200	-0.619773931	2.30E-12
ELF5	body	-0.619749004	2.31E-12
PPAPDC3	tss200	-0.619579881	2.35E-12
C11orf21	exon	-0.619425849	2.39E-12
CCDC56	tutr	-0.619313121	2.42E-12
FAM176B	tutr	-0.618866989	2.53E-12
WDR66	tss1500	-0.618769472	2.56E-12
SLA2	futr	-0.618649505	2.59E-12
ARHGAP30	tss1500	-0.618644479	2.59E-12
ZNF608	exon	-0.618548593	2.62E-12
ST6GALNAC1	tss200	-0.618409891	2.65E-12
CRNKL1	tutr	-0.617905378	2.80E-12
GBP1	tss1500	-0.617783503	2.83E-12
STARD10	tutr	-0.617762098	2.84E-12
ATHL1	body	-0.617705635	2.85E-12
KIAA0196	body	-0.617668081	2.86E-12
WWTR1	body	-0.617274721	2.98E-12
IFI27	futr	-0.617271794	2.98E-12
SPOCK2	tss200	-0.617186898	3.01E-12
TPM1	body	-0.617020567	3.06E-12
MT1E	body	-0.616972593	3.08E-12
MAEL	tss200	-0.616929949	3.09E-12
PARP9	futr	-0.616789355	3.14E-12
TGFB2	body	-0.616762652	3.15E-12
BTLA	tss200	-0.615596693	3.55E-12
TMPRSS5	body	-0.615422044	3.61E-12
PTPN7	tss1500	-0.615364851	3.63E-12
PON3	exon	-0.615253758	3.67E-12
ELF5	tss1500	-0.615167975	3.71E-12
INPP5D	tss1500	-0.614872021	3.82E-12
SLAMF8	tss200	-0.61472416	3.88E-12
GAPVD1	body	-0.614405961	4.01E-12
PXMP4	futr	-0.614131654	4.12E-12
TRAF1	body	-0.614104174	4.13E-12
BAG2	body	-0.613975067	4.19E-12
C2orf54	tss200	-0.613366839	4.45E-12
SLC39A6	body	-0.613281883	4.49E-12
SASH3	futr	-0.613203196	4.53E-12
IFITM3	tutr	-0.613075477	4.59E-12
CCND1	tutr	-0.612509853	4.86E-12
TRAF3IP3	futr	-0.612445382	4.89E-12
SOX10	tss1500	-0.612377444	4.93E-12
FAM83E	tss1500	-0.612281871	4.97E-12
BTN3A3	futr	-0.612212446	5.01E-12
EPHB3	body	-0.612134039	5.05E-12
ARL4C	exon	-0.6121163	5.06E-12
MTMR11	exon	-0.612061724	5.09E-12
SCRG1	futr	-0.611710483	5.27E-12
CHI3L2	exon	-0.611708839	5.27E-12
CELSR2	exon	-0.611548953	5.36E-12
SPAG6	body	-0.611487182	5.39E-12
PON3	tss1500	-0.611481496	5.39E-12
SCRN1	futr	-0.611449871	5.41E-12
PROM1	tss1500	-0.611420039	5.43E-12
BMPR1B	futr	-0.611415514	5.43E-12
NT5DC3	body	-0.611115214	5.60E-12
FABP7	tss1500	-0.611088769	5.61E-12
BAG3	body	-0.610987121	5.67E-12
KIAA1826	tss1500	-0.610679542	5.85E-12
CCR7	tss200	-0.610476078	5.97E-12
SEMA3B	futr	-0.610024401	6.25E-12
WISP3	tss200	-0.610021966	6.25E-12
AQP5	exon	-0.609623969	6.51E-12
ITGA4	tss1500	-0.609316907	6.71E-12
NOSTRIN	exon	-0.60924785	6.76E-12
GSTP1	futr	-0.609181502	6.80E-12
PROM1	tss200	-0.609101094	6.86E-12
ZNF502	tss200	-0.608968774	6.95E-12
NFKBIE	body	-0.608864196	7.02E-12
IL17RE	futr	-0.608782982	7.08E-12
CA8	body	0.608708013	7.13E-12
DBNDD2	futr	-0.608630099	7.19E-12
PDLIM4	tss1500	-0.608607256	7.20E-12
HIST1H1A	exon	-0.608581972	7.22E-12
APOBEC2	tutr	-0.608349235	7.39E-12
TMC8	tss200	-0.608265489	7.46E-12
IL34	body	0.608031692	7.63E-12
FBXO32	body	-0.607921245	7.72E-12
ENO3	futr	-0.607915623	7.72E-12
PXMP4	body	-0.607862944	7.76E-12
TRAF5	futr	-0.607806463	7.81E-12
VAV1	tutr	0.607670739	7.91E-12
TACSTD2	tss1500	-0.607435287	8.10E-12
GNLY	tss200	-0.607319983	8.19E-12
ISG20	tss1500	-0.60720922	8.28E-12
CIDEB	futr	-0.606805002	8.62E-12
CXCR5	exon	-0.606787673	8.64E-12
TNFAIP8	body	-0.606579813	8.82E-12
CA8	tutr	0.606478991	8.91E-12
PYY	tutr	0.606405628	8.97E-12
CHI3L2	body	-0.606167347	9.19E-12
PDZK1	futr	-0.606034955	9.31E-12
SP140	tss200	-0.605779918	9.55E-12
WASF3	body	0.605719013	9.61E-12
PPP2R2C	tss1500	0.605707755	9.62E-12
CD109	tss1500	-0.605677186	9.65E-12
GHRL	tss200	-0.605529693	9.79E-12
CES3	tss200	-0.605415489	9.90E-12
PLBD1	tss1500	-0.605361029	9.95E-12
BTLA	body	-0.605090867	1.02E-11
RGL2	body	-0.605016652	1.03E-11
IFITM1	exon	-0.604839596	1.05E-11
TSPAN32	tss1500	-0.604820866	1.05E-11
EPHB6	futr	0.604798572	1.05E-11
LGALS3	tss200	-0.604762515	1.06E-11
ZNF256	tss200	-0.604683575	1.06E-11
TMC8	tss1500	-0.604655638	1.07E-11
CAPN9	futr	-0.604649997	1.07E-11
JAKMIP1	body	0.604530761	1.08E-11
TMEM86A	tutr	-0.604448076	1.09E-11
CXCR5	tss1500	-0.604415917	1.09E-11
C2orf82	exon	-0.604410238	1.09E-11
TRIM17	tss1500	-0.604284497	1.11E-11
NR0B2	exon	-0.604223331	1.11E-11
C9orf7	body	-0.604128549	1.12E-11
SYTL4	futr	-0.603901549	1.15E-11
CBR1	exon	-0.603845498	1.16E-11
FZD1	tutr	-0.603786013	1.16E-11
WDR66	futr	-0.603658183	1.18E-11
FAS	tss1500	-0.603304937	1.22E-11
CASP10	futr	-0.603245368	1.23E-11
RUNX3	tss200	-0.602661588	1.30E-11
NLRP2	body	0.60244985	1.33E-11
BCL2L14	futr	-0.602288255	1.35E-11
WASF3	futr	0.602122697	1.37E-11
MCCD1	tss200	-0.602004043	1.39E-11
AGAP2	tss200	-0.601926459	1.40E-11
ZNRF3	futr	-0.601895902	1.40E-11
SDR16C5	tutr	0.601834065	1.41E-11
TRIM58	tutr	0.601702071	1.43E-11
PROM1	exon	-0.601661468	1.43E-11
EPHB6	body	0.601510539	1.45E-11
TAP1	body	-0.601391164	1.47E-11
C15orf52	body	-0.601272463	1.49E-11
LAT	exon	-0.601265347	1.49E-11
CAPN9	exon	-0.601183152	1.50E-11
CEACAM6	tss200	-0.600662592	1.58E-11
HLA-DQA1	body	0.600605817	1.59E-11
RASEF	body	-0.600534836	1.60E-11
HOXC10	body	-0.600526192	1.60E-11
KLHDC9	tss200	-0.600307769	1.63E-11
SLC22A16	tss1500	-0.600160798	1.66E-11
IL20	exon	-0.599981867	1.69E-11
PSTPIP1	tss200	-0.59988517	1.70E-11
ODC1	futr	-0.59973115	1.73E-11
UCN	tutr	0.599697567	1.73E-11
DNASE1L2	body	0.599664478	1.74E-11
PRSS16	tss200	0.599477388	1.77E-11
MAT1A	futr	-0.599303632	1.80E-11
TMEM105	tss200	-0.599206461	1.82E-11
HCST	body	-0.599163011	1.83E-11
SEL1L3	body	0.598780553	1.90E-11
STAU2	tutr	-0.598753152	1.90E-11
BNIPL	tss200	-0.598697325	1.91E-11
XK	body	-0.59861754	1.93E-11
KLHL6	exon	-0.598535103	1.94E-11
CSF3R	futr	-0.598418617	1.96E-11
KCNK1	tss1500	-0.598279331	1.99E-11
FERMT3	tss1500	-0.598209596	2.00E-11
COCH	tss1500	-0.598202216	2.01E-11
ALDH1L2	tss1500	-0.598165371	2.01E-11
AGAP2	body	0.598041799	2.04E-11
HPX	tss1500	-0.598022548	2.04E-11
PGLYRP2	exon	-0.597935145	2.06E-11
LY6D	body	-0.597703816	2.10E-11
HSD11B2	body	-0.597446379	2.16E-11
RTN4IP1	tss1500	-0.597398453	2.17E-11
ZIK1	body	0.597296762	2.19E-11
CMTM5	tss200	-0.597109932	2.23E-11
ISG15	tutr	-0.597067583	2.24E-11
PLA2G3	tss200	-0.596955984	2.26E-11
TSPYL5	futr	-0.596778239	2.30E-11
ZNF671	tss1500	-0.596730233	2.31E-11
FAM120B	futr	-0.596626193	2.33E-11
BOC	futr	-0.596619519	2.34E-11
BAG4	body	0.596558336	2.35E-11
HRASLS	body	0.596410073	2.38E-11
OSCP1	body	-0.596242506	2.42E-11
ZAP70	tss1500	-0.595990024	2.48E-11
CSTA	tss1500	-0.595766081	2.53E-11
RBP5	body	-0.595405953	2.62E-11
ORMDL3	tss200	0.595229182	2.67E-11
PRKCB	body	0.59521565	2.67E-11
TRIM68	tss200	-0.5952049	2.67E-11
WASF3	tutr	0.595017708	2.72E-11
KIF3B	body	-0.594665074	2.82E-11
STOX2	body	0.594578767	2.84E-11
PDZK1IP1	exon	-0.594232411	2.93E-11
S100A4	body	-0.594205527	2.94E-11
COQ7	tutr	-0.594176977	2.95E-11
MYCN	body	-0.594115455	2.97E-11
GCLM	body	-0.594017471	3.00E-11
PLAT	futr	-0.593991589	3.00E-11
PLXNB1	tss1500	-0.593724877	3.08E-11
GZMA	tss1500	-0.593608419	3.11E-11
CIDEB	tss200	-0.593531671	3.14E-11
IL6ST	futr	-0.593524347	3.14E-11
PDZK1IP1	tss1500	-0.593491233	3.15E-11
PALM	body	0.593378166	3.18E-11
MST1R	exon	-0.593149197	3.25E-11
PNLDC1	tss200	-0.593112669	3.26E-11
CORO1A	body	-0.593058622	3.28E-11
PLIN5	body	0.593013397	3.30E-11
C6orf141	tss1500	-0.592650917	3.41E-11
CX3CL1	exon	-0.592479325	3.47E-11
ONECUT2	tutr	0.592402785	3.49E-11
ARHGAP25	futr	-0.592370297	3.50E-11
PABPC4L	body	-0.592297868	3.53E-11
TCAP	tss200	-0.592090875	3.60E-11
FAM24B	body	0.591919897	3.65E-11
SPAG16	tss200	-0.59187785	3.67E-11
JAKMIP3	tss200	0.591576636	3.78E-11
ZNF256	exon	-0.591536488	3.79E-11
RLBP1	tss200	-0.591496605	3.80E-11
CX3CL1	futr	-0.591430209	3.83E-11
RIPK3	tss200	-0.591417719	3.83E-11
CD3E	body	-0.591185948	3.92E-11
IFFO1	exon	-0.591039751	3.97E-11
CHCHD5	tutr	-0.591017349	3.98E-11
KCTD14	tss200	-0.590947591	4.01E-11
SIDT1	body	-0.590779274	4.07E-11
PYCARD	tss1500	-0.59077926	4.07E-11
SIAH2	tutr	-0.590579399	4.15E-11
UBASH3A	tss200	-0.59043027	4.21E-11
RANBP17	tss1500	-0.590043706	4.36E-11
GSTT1	exon	-0.590029254	4.37E-11
LMO4	tss1500	-0.589914091	4.42E-11
AZGP1	body	-0.58966832	4.52E-11
C16orf89	body	0.589609921	4.54E-11
ABAT	tss200	0.589554052	4.57E-11
PTK7	body	-0.589442056	4.62E-11
ECM1	tss1500	-0.589236598	4.70E-11
MAT1A	tss200	-0.589227543	4.71E-11
SPAG16	tss1500	-0.589023619	4.80E-11
TNFSF14	exon	-0.589018139	4.80E-11
IGF1R	body	-0.588939927	4.84E-11
CCR7	exon	-0.588914052	4.85E-11
SERPINA1	futr	-0.588611793	4.99E-11
UBE2E3	tutr	0.588552124	5.02E-11
CD52	exon	-0.588287278	5.14E-11
CLEC7A	tss200	-0.588236559	5.17E-11
TRPV6	body	0.588194754	5.19E-11
KRT7	tutr	-0.588078765	5.24E-11
FAM198B	tss1500	-0.588011085	5.28E-11
PCDHA11	tss1500	0.587756862	5.40E-11
FERMT3	tss200	-0.587751046	5.41E-11
FKBP1B	body	-0.587708905	5.43E-11
MLPH	futr	-0.587593344	5.49E-11
NOSTRIN	tss200	-0.587495451	5.54E-11
TNF	tutr	-0.58742278	5.57E-11
FAT1	body	0.587381248	5.59E-11
C8orf4	tss1500	-0.587130585	5.73E-11
MYT1	tss200	-0.586819621	5.89E-11
TUFT1	tutr	-0.586802049	5.90E-11
ABLIM3	tutr	0.586740446	5.94E-11
HPX	exon	-0.58669442	5.96E-11
TFF3	body	-0.58666352	5.98E-11
CX3CL1	tss200	-0.586639361	5.99E-11
ZNF502	body	0.586613335	6.01E-11
ABCC2	futr	-0.586533162	6.05E-11
LAX1	tss200	-0.586339154	6.16E-11
C10orf107	tss1500	-0.586288253	6.19E-11
FZD7	tutr	-0.586181654	6.25E-11
HCLS1	tss200	-0.585995687	6.36E-11
CD37	futr	-0.585824782	6.46E-11
ANXA1	futr	-0.585701346	6.54E-11
RANGRF	body	-0.585630312	6.58E-11
ART3	body	0.585562977	6.62E-11
GSTO2	body	-0.585284539	6.80E-11
TMPRSS13	tss1500	-0.585154464	6.88E-11
ZNF549	tss200	-0.585071204	6.93E-11
ENTPD3	body	-0.584946736	7.01E-11
FUT7	tss1500	-0.584891666	7.05E-11
STARD3	tutr	-0.584831423	7.09E-11
GBP5	futr	-0.584624851	7.22E-11
DOK2	tss200	-0.584612945	7.23E-11
SSH3	body	-0.584300641	7.44E-11
C1orf21	futr	-0.584091259	7.59E-11
SSPN	tutr	-0.584001196	7.65E-11
ZNF776	body	-0.58392072	7.71E-11
RAB20	body	-0.583920194	7.71E-11
BEND7	futr	0.583884216	7.73E-11
EGF	exon	-0.583712435	7.86E-11
CD79B	futr	-0.583647978	7.90E-11
C6orf203	tss1500	-0.583625296	7.92E-11
ACSL5	futr	-0.583492791	8.02E-11
NLRC5	tss1500	-0.583489038	8.02E-11
CD5	tss1500	-0.583423645	8.07E-11
GREB1	futr	-0.583184747	8.25E-11
DOK7	tutr	0.583118721	8.30E-11
PPP1R14A	body	-0.582978763	8.40E-11
KIAA1377	body	-0.58286599	8.49E-11
TCF7	futr	-0.582731394	8.60E-11
CHMP4A	exon	-0.582721094	8.60E-11
ZNF385A	tss1500	-0.582707557	8.61E-11
NAT1	tss200	-0.582609402	8.69E-11
AIM2	tss200	-0.582559072	8.73E-11
LONRF2	tss200	-0.58254862	8.74E-11
GYPC	body	-0.582548359	8.74E-11
RIPK4	body	-0.582369144	8.89E-11
KCNC2	body	-0.58225885	8.98E-11
TOX3	tss1500	-0.582219499	9.01E-11
IFIT3	body	-0.582151041	9.07E-11
LAT	tss200	-0.582119467	9.09E-11
RGL4	body	-0.582073798	9.13E-11
CMTM5	exon	-0.582049136	9.15E-11
CASP10	tutr	-0.581858244	9.31E-11
AIRE	tutr	0.581804004	9.36E-11
CNN3	tss1500	-0.581597047	9.54E-11
NAPRT1	tss200	-0.58151812	9.60E-11
TSPAN32	tss200	-0.581311644	9.79E-11
ECM1	body	-0.581193824	9.89E-11
EMX1	body	0.581139895	9.94E-11
P2RY6	futr	-0.581107916	9.97E-11
ATF7IP2	tss1500	0.581090594	9.99E-11
CTLA4	tss200	-0.581061015	1.00E-10
IL2RA	tss200	-0.5810466	1.00E-10
AKR7A3	body	-0.581043735	1.00E-10
MRAP2	body	0.58092234	1.01E-10
ART4	exon	-0.580839751	1.02E-10
CACNA1H	body	0.580817758	1.02E-10
LSM1	tss1500	0.580752959	1.03E-10
PPDPF	tutr	-0.580701398	1.03E-10
BAIAP3	tss200	0.580407434	1.06E-10
KRT14	tss200	-0.580385037	1.06E-10
PRLR	tss1500	-0.58032685	1.07E-10
GPR126	tss1500	-0.580145471	1.09E-10
TSPAN32	futr	-0.580098613	1.09E-10
PIP4K2B	tutr	-0.579653579	1.14E-10
MFSD7	exon	-0.579536122	1.15E-10
BEND7	body	0.579299205	1.18E-10
TOB1	exon	-0.578970386	1.21E-10
C6orf15	exon	-0.57895117	1.21E-10
SLAMF8	exon	-0.578568503	1.26E-10
ASH2L	futr	0.578510487	1.26E-10
ETS1	tutr	0.578456944	1.27E-10
NHLRC4	tss200	-0.578444579	1.27E-10
MRPS21	futr	-0.578327508	1.28E-10
SOSTDC1	tss200	-0.578315389	1.28E-10
S100A9	tss200	-0.577888059	1.33E-10
SHISA9	tutr	0.577699764	1.36E-10
UCN	tss200	0.577615211	1.37E-10
CRYAB	tss1500	-0.577504457	1.38E-10
AIM2	tss1500	-0.577486715	1.38E-10
ALKBH3	body	0.577451628	1.39E-10
BTF3	tss1500	-0.57742995	1.39E-10
HLA-DQA1	tutr	0.577239173	1.42E-10
DAPP1	tss200	-0.577200004	1.42E-10
CXXC5	futr	-0.576885313	1.46E-10
KLHL6	tss1500	-0.576861303	1.46E-10
GBP4	body	-0.576721587	1.48E-10
SNX20	exon	-0.576689974	1.49E-10
IL20RA	tss200	-0.576606805	1.50E-10
NCKAP1L	tss200	-0.576452864	1.52E-10
ITGA4	body	-0.576400141	1.53E-10
C5orf39	tss1500	-0.576309273	1.54E-10
CCL5	tss200	-0.575786771	1.61E-10
ORAI3	body	-0.575609846	1.64E-10
COG2	tss1500	0.575319881	1.68E-10
ANKRD50	body	-0.575215546	1.70E-10
JSRP1	tss1500	-0.575205058	1.70E-10
MXRA8	tss1500	-0.575184371	1.70E-10
MYLPF	exon	-0.57501143	1.73E-10
FAM174B	tutr	-0.574844262	1.75E-10
PSMD3	tss200	0.574821156	1.76E-10
PRSS16	tutr	0.574779136	1.76E-10
IFITM1	futr	-0.57474244	1.77E-10
CD28	body	-0.574677997	1.78E-10
GPR132	tss1500	-0.574675453	1.78E-10
KRT14	tss1500	-0.574657106	1.78E-10
FASLG	exon	-0.574367003	1.83E-10
C10orf116	body	-0.574063911	1.88E-10
LEMD1	tss1500	0.573876757	1.91E-10
SOX10	tutr	-0.573705526	1.94E-10
AQP3	exon	-0.573634277	1.95E-10
LIX1L	body	-0.573622293	1.96E-10
CCDC88B	tss200	-0.573460387	1.98E-10
TMEM26	body	-0.573357057	2.00E-10
TGM1	exon	-0.573322483	2.01E-10
HCLS1	futr	-0.573213511	2.03E-10
KRT7	tss200	-0.573157849	2.04E-10
NCKAP1L	exon	-0.573122834	2.04E-10
CSTA	futr	-0.572614912	2.14E-10
KIAA1826	futr	-0.572612579	2.14E-10
EMP1	tutr	0.572532734	2.15E-10
C2orf74	tss200	-0.572424626	2.17E-10
CCR2	tss200	-0.572309884	2.20E-10
THSD4	tss200	-0.572216548	2.21E-10
CDKN1B	tutr	-0.572022069	2.25E-10
HOXB3	tutr	-0.571994219	2.26E-10
WWP2	tutr	-0.571961194	2.27E-10
PRKD3	exon	0.571824296	2.29E-10
CSAD	tutr	-0.571781206	2.30E-10
IQCA1	exon	-0.571713348	2.32E-10
LBP	exon	-0.571613685	2.34E-10
C3orf52	tss1500	-0.571599347	2.34E-10
PTPRN2	body	0.57151432	2.36E-10
FOXA3	body	-0.571375973	2.39E-10
SKIL	exon	-0.571320015	2.40E-10
PYY	body	0.571136245	2.44E-10
UCN	futr	0.571122296	2.44E-10
MYT1	exon	-0.571111105	2.44E-10
C10orf54	tutr	-0.571015098	2.46E-10
ZNF229	tutr	0.571000459	2.47E-10
DYRK4	body	-0.570733283	2.52E-10
HSPB2	exon	-0.57068335	2.54E-10
ETV7	tss1500	-0.570637969	2.55E-10
FASLG	tutr	-0.570572572	2.56E-10
LY75	tss1500	-0.570485044	2.58E-10
NTN4	body	-0.5704832	2.58E-10
FUT7	futr	-0.570477159	2.58E-10
HSPB2	tss1500	-0.570403686	2.60E-10
GIMAP6	futr	-0.570197205	2.65E-10
DCP2	tss1500	-0.569741468	2.75E-10
ZNF773	body	0.56955194	2.80E-10
ARFIP2	body	-0.569390409	2.84E-10
OLFM1	body	0.569263715	2.87E-10
THPO	tss200	-0.569255713	2.87E-10
DBNDD2	tss200	-0.569151877	2.90E-10
LCP2	exon	-0.569130436	2.91E-10
KRT17	exon	-0.569104344	2.91E-10
ANXA8L2	tss200	-0.568990272	2.94E-10
AFF3	tss1500	0.568975761	2.95E-10
FAM47E	body	-0.568967167	2.95E-10
BHLHE40	tutr	-0.568951654	2.95E-10
C5orf39	tss200	-0.568900773	2.96E-10
NME3	tutr	-0.568893876	2.97E-10
PVRIG	body	-0.568680994	3.02E-10
ATP7B	body	-0.568674912	3.02E-10
RAB39B	tss200	-0.568593332	3.05E-10
PPP1R16B	tss1500	-0.568387565	3.10E-10
PLEK	futr	-0.568315451	3.12E-10
PRNP	tutr	0.568262226	3.14E-10
ICOS	tss1500	-0.568019101	3.20E-10
ABCA3	body	0.567983338	3.21E-10
ASB2	tss200	-0.567827354	3.26E-10
THRSP	exon	-0.567786445	3.27E-10
LY6D	tss200	-0.567770645	3.27E-10
TTLL4	tss1500	0.567473516	3.36E-10
GPR171	tss200	-0.567440585	3.37E-10
CRAT	body	-0.567152291	3.45E-10
LSMD1	tss1500	-0.567027997	3.49E-10
GSDMC	tss1500	-0.566981021	3.51E-10
CLIC6	exon	-0.566816905	3.56E-10
CNN3	body	-0.566608649	3.62E-10
PRRT3	tss1500	-0.566535147	3.64E-10
AKR1E2	tss200	-0.566474595	3.66E-10
APOBEC3C	tss200	-0.566409764	3.68E-10
PATZ1	body	-0.566381951	3.69E-10
S100A2	tss200	-0.566367573	3.70E-10
CTSW	body	-0.566326887	3.71E-10
RNF43	futr	-0.566309398	3.72E-10
FAM46A	body	-0.566296891	3.72E-10
C20orf54	tss200	-0.566070951	3.79E-10
HSPB9	tutr	-0.566022521	3.81E-10
BIVM	tutr	0.565969067	3.83E-10
WDFY3	body	0.565938141	3.84E-10
PRF1	tss1500	-0.565811765	3.88E-10
CD79B	tss200	-0.565783326	3.89E-10
DAPP1	exon	-0.565755678	3.90E-10
CELSR1	tutr	0.56565659	3.93E-10
NEK10	futr	-0.565636505	3.94E-10
C8orf46	tss1500	-0.565558258	3.97E-10
SLA	exon	-0.565480143	3.99E-10
NPR2	tss200	-0.565432109	4.01E-10
SH3TC2	exon	-0.565338467	4.04E-10
ZMYND10	tutr	0.565181744	4.10E-10
CYHR1	body	-0.565011966	4.16E-10
AGR2	body	-0.564836676	4.22E-10
CCDC82	body	0.564813133	4.23E-10
MSRA	tutr	0.564794112	4.24E-10
NOVA1	body	-0.564763961	4.25E-10
ADAMTS4	body	-0.564725308	4.26E-10
NES	tutr	-0.564680431	4.28E-10
TGM1	tss200	-0.564457037	4.36E-10
NPM3	body	-0.564403883	4.38E-10
MFNG	body	-0.564397496	4.38E-10
RIPK3	body	-0.564358199	4.40E-10
KIAA0748	tss1500	-0.564321332	4.41E-10
SLC16A1	tss1500	-0.564311427	4.42E-10
PEBP4	tss1500	-0.564176582	4.47E-10
IL17RD	body	-0.56416443	4.47E-10
CYB5R2	futr	-0.564094594	4.50E-10
RALGPS1	futr	-0.564066644	4.51E-10
ITPRIPL2	tutr	-0.563817367	4.61E-10
CX3CL1	tss1500	-0.56377281	4.63E-10
VTCN1	tss1500	-0.563702893	4.65E-10
SLA2	body	-0.563683285	4.66E-10
FES	tss1500	-0.563589168	4.70E-10
STK17B	body	-0.563522232	4.73E-10
CD19	futr	-0.563502464	4.73E-10
NAPRT1	tss1500	-0.563501122	4.73E-10
STC2	tss1500	-0.563460531	4.75E-10
CCDC89	tutr	-0.563197134	4.86E-10
ZNF300	tss1500	-0.563166871	4.87E-10
BCL2L14	tss200	-0.56296949	4.96E-10
SLC25A29	tss1500	-0.562849186	5.01E-10
S100A9	futr	-0.562653735	5.09E-10
CBLC	exon	-0.562502169	5.16E-10
CYB5D1	body	-0.562481862	5.17E-10
ZNF667	tss200	-0.562293414	5.25E-10
PCDHB11	tutr	0.562275365	5.26E-10
ZNF549	exon	-0.562146841	5.32E-10
NEDD4L	body	-0.562060503	5.36E-10
SLFN12	tss1500	-0.561981106	5.39E-10
HOMER1	body	0.561925688	5.42E-10
HRASLS5	body	-0.561900596	5.43E-10
LRRK1	futr	-0.561859193	5.45E-10
CCR7	body	-0.561787761	5.48E-10
APOA1	futr	-0.561726661	5.51E-10
TTC9	body	-0.561476932	5.63E-10
RIPK3	exon	-0.561463167	5.64E-10
ZNF471	tss1500	-0.561337016	5.70E-10
ZMYND10	exon	-0.561251045	5.74E-10
FAM57B	body	0.561219787	5.76E-10
ARHGAP25	body	-0.56115425	5.79E-10
IL12RB2	futr	-0.561080324	5.82E-10
DOK2	tss1500	-0.56100211	5.86E-10
COG7	body	-0.560972006	5.88E-10
B3GAT1	tutr	0.560711984	6.01E-10
TLR1	tss1500	-0.560639603	6.05E-10
GPR114	tss1500	-0.560524575	6.11E-10
COX6C	tutr	-0.560365075	6.19E-10
C1orf115	tutr	0.560149347	6.30E-10
PSAT1	futr	-0.560117472	6.32E-10
B3GNT5	futr	-0.560098931	6.33E-10
C1QC	exon	-0.56003705	6.36E-10
AURKC	exon	-0.559869981	6.46E-10
KLHDC8B	futr	-0.559850608	6.47E-10
SLC25A33	body	-0.559830764	6.48E-10
FYB	futr	-0.559807373	6.49E-10
SEC63	body	-0.559582031	6.61E-10
C14orf45	body	-0.559563791	6.63E-10
SLC16A9	body	0.55949506	6.66E-10
PBX4	body	-0.559464157	6.68E-10
TINAGL1	tss200	-0.559383594	6.73E-10
CARD9	futr	-0.559367331	6.74E-10
NFATC4	tutr	-0.559360154	6.74E-10
RAB34	exon	-0.559351212	6.75E-10
SHISA4	tss200	-0.559328464	6.76E-10
PHGDH	body	-0.559300522	6.77E-10
SATB2	body	0.559291376	6.78E-10
CCL5	body	-0.559001383	6.95E-10
FAM3B	tss1500	-0.558936114	6.99E-10
GPR160	tss1500	-0.558789231	7.07E-10
ADCY6	futr	-0.558665468	7.15E-10
ALDH1L2	body	-0.558658204	7.15E-10
ZNF516	tss200	0.558583935	7.20E-10
PTPN22	exon	-0.558391628	7.32E-10
GSTM3	body	-0.558381761	7.32E-10
C11orf63	body	0.558333954	7.35E-10
GRASP	body	-0.558217516	7.42E-10
BAMBI	body	-0.558209711	7.43E-10
TMPRSS6	tss200	0.558073712	7.51E-10
GSPT2	tss1500	0.558036848	7.54E-10
CHST3	futr	-0.557861024	7.65E-10
CTNND2	body	0.557806107	7.69E-10
RARRES3	tss200	-0.557716393	7.74E-10
IQCA1	tss1500	-0.557715414	7.75E-10
NUDT8	tutr	-0.557681534	7.77E-10
S100A6	tss1500	-0.557647599	7.79E-10
FKBP10	body	0.557641065	7.79E-10
MST1R	body	-0.557616388	7.81E-10
GMFG	exon	-0.557569123	7.84E-10
SULT1A2	tss1500	-0.557507436	7.88E-10
FMO4	futr	-0.557400726	7.95E-10
FAM83H	futr	-0.557338805	7.99E-10
JMJD8	body	-0.557334961	8.00E-10
YIF1B	tutr	-0.557331528	8.00E-10
TINAGL1	exon	-0.556938993	8.27E-10
AMZ1	futr	0.556905179	8.29E-10
SCML4	tss1500	-0.556843441	8.33E-10
RPP25	exon	-0.556772466	8.38E-10
SQLE	body	-0.55667854	8.45E-10
LY9	tss200	-0.556608151	8.50E-10
BZW1	body	-0.556356317	8.68E-10
GSTT1	tss200	-0.556332265	8.70E-10
UCN	tss1500	0.556200873	8.80E-10
PIP	exon	-0.556075828	8.89E-10
TMPRSS3	tss200	-0.555928886	9.00E-10
CBR1	tss200	-0.555856817	9.05E-10
SERPIND1	futr	-0.555836221	9.07E-10
CD3E	tss200	-0.555662398	9.20E-10
ZNF415	exon	-0.555653313	9.21E-10
SOAT2	tutr	-0.555559671	9.28E-10
RHOH	tss200	-0.555466174	9.35E-10
C3orf14	tss1500	-0.555330902	9.46E-10
KCND3	body	0.555268599	9.51E-10
SCN2B	exon	-0.555163242	9.59E-10
EPHB1	body	0.555157498	9.60E-10
WIPF1	futr	-0.555118165	9.63E-10
RASSF5	body	-0.555092271	9.65E-10
DOK1	body	-0.555028611	9.70E-10
GPR162	body	0.555019084	9.71E-10
CD52	body	-0.555009183	9.72E-10
PSTPIP1	exon	-0.554947069	9.77E-10
TRPV2	tss1500	-0.554861117	9.84E-10
FERMT3	exon	-0.554833174	9.86E-10
ANXA8L2	exon	-0.55476362	9.92E-10
SLC4A11	futr	-0.554637655	1.00E-09
ZC3H12C	body	0.554503432	1.01E-09
GPR18	futr	-0.554486513	1.02E-09
BAHCC1	body	0.554398332	1.02E-09
RLBP1	futr	-0.554371134	1.03E-09
PATZ1	exon	-0.554313048	1.03E-09
CD48	tss1500	-0.554284001	1.03E-09
GDF9	body	-0.554132213	1.05E-09
SMAGP	futr	-0.554062242	1.05E-09
CXCR3	tss1500	-0.553911593	1.07E-09
SEC14L2	body	-0.553791549	1.08E-09
CD79A	futr	-0.55376193	1.08E-09
ZNF385A	body	-0.553540982	1.10E-09
TFAP2B	exon	-0.553525097	1.10E-09
CCDC24	body	-0.553504436	1.10E-09
WIPF1	tutr	0.553330243	1.12E-09
VAMP5	body	-0.553120226	1.14E-09
GBP2	tss1500	-0.552964331	1.15E-09
KIF3B	tutr	0.552907999	1.16E-09
C6orf15	tss200	-0.55277571	1.17E-09
KRTCAP3	body	-0.552695254	1.18E-09
FLNB	body	-0.552629173	1.18E-09
SDSL	body	0.552598534	1.19E-09
PPDPF	body	-0.552573865	1.19E-09
KCNK15	tutr	0.552573264	1.19E-09
S100A9	tss1500	-0.552491317	1.20E-09
CD82	futr	-0.552453678	1.20E-09
GAD1	body	0.552376348	1.21E-09
ProSAPiP1	tss1500	-0.552374884	1.21E-09
RASEF	tss200	-0.551565169	1.29E-09
HGD	futr	-0.551466535	1.30E-09
STK32B	body	0.551438772	1.31E-09
MED24	futr	0.551410861	1.31E-09
LGALS3BP	futr	-0.551293417	1.32E-09
DCAF10	body	-0.55123035	1.33E-09
DOPEY2	tss1500	-0.551200428	1.33E-09
BECN1	body	-0.550913782	1.37E-09
ISG15	body	-0.550867942	1.37E-09
IGFBP6	body	-0.550812981	1.38E-09
LOC389493	tutr	-0.550812114	1.38E-09
MPP3	body	-0.550777551	1.38E-09
MLLT4	body	-0.550637791	1.40E-09
C13orf27	tss1500	-0.550569696	1.40E-09
C10orf58	futr	-0.550559907	1.41E-09
RNF144B	futr	-0.550368309	1.43E-09
ABAT	tss1500	0.55028326	1.44E-09
CMTM5	tss1500	-0.550108378	1.46E-09
C1QTNF3	exon	-0.550045266	1.47E-09
RHOH	exon	-0.549992064	1.47E-09
SNX25	futr	-0.549975794	1.47E-09
CXCR6	futr	-0.549953527	1.48E-09
LPPR3	tss1500	-0.549722261	1.51E-09
VCAM1	futr	-0.549707864	1.51E-09
ARHGAP30	exon	-0.549647425	1.51E-09
NKAIN1	exon	0.549527745	1.53E-09
KRT81	body	-0.549519201	1.53E-09
ZNF214	body	0.549408943	1.54E-09
CD5	body	-0.549387	1.55E-09
CYP4Z1	body	-0.549346105	1.55E-09
NR0B2	futr	-0.549326531	1.56E-09
PIM1	tutr	-0.549057553	1.59E-09
RTP4	tss200	-0.549034233	1.59E-09
C3orf39	futr	-0.548994399	1.60E-09
CBFA2T3	body	0.548915413	1.61E-09
FMNL1	tutr	0.548903986	1.61E-09
KIAA1737	body	-0.548759326	1.63E-09
CLDN3	exon	-0.548730555	1.63E-09
SLC16A4	futr	-0.548713047	1.64E-09
UBXN6	tss1500	-0.548711845	1.64E-09
FOXA1	exon	-0.548629012	1.65E-09
KLRG1	body	-0.548571022	1.65E-09
PDXK	tutr	-0.548555377	1.66E-09
CD320	body	-0.548387072	1.68E-09
NCF4	tss200	-0.548307992	1.69E-09
HLA-A	body	-0.548183567	1.71E-09
MPEG1	tutr	-0.547851859	1.75E-09
MAST4	body	-0.54783077	1.76E-09
LY6G6C	body	-0.547817187	1.76E-09
ZNF773	tss200	-0.547787481	1.76E-09
C1QTNF4	tutr	-0.547771123	1.77E-09
GALNT7	body	-0.547714449	1.77E-09
DUOX1	futr	-0.547676087	1.78E-09
VAV1	tss1500	-0.547631842	1.79E-09
HOXB13	body	0.547493065	1.81E-09
PIK3CD	futr	-0.547421812	1.82E-09
FAH	body	-0.54722161	1.85E-09
FBP2	exon	-0.547181738	1.85E-09
PVRIG	exon	-0.547158606	1.86E-09
ETFB	tss200	-0.547125433	1.86E-09
CD3G	body	0.547076726	1.87E-09
DMRTC2	futr	-0.547013428	1.88E-09
ARHGAP9	tss1500	-0.546873225	1.90E-09
ATP10A	body	0.546623137	1.94E-09
TIGIT	tutr	-0.546432906	1.97E-09
SLAMF1	tss1500	-0.546287897	1.99E-09
TTC25	body	0.546265395	2.00E-09
AMH	tutr	0.546262017	2.00E-09
ADCY3	exon	-0.54624735	2.00E-09
FGF2	tss200	-0.546223455	2.00E-09
RAB17	tss200	-0.546199593	2.01E-09
C1S	futr	-0.546077554	2.03E-09
ACTA2	futr	-0.546031729	2.03E-09
HDGFRP3	tss1500	-0.545844361	2.07E-09
CTSK	tss1500	-0.54580472	2.07E-09
LYPD6B	futr	-0.545627396	2.10E-09
CAPN8	tss1500	-0.54557679	2.11E-09
PLAC8	tss200	-0.545560185	2.11E-09
FAM84B	tutr	-0.545367557	2.15E-09
URB2	body	-0.545305086	2.16E-09
DDR2	tss1500	-0.545303442	2.16E-09
MYT1	tss1500	-0.545302927	2.16E-09
PLD1	tss1500	-0.545231301	2.17E-09
CECR2	tss1500	0.545085321	2.20E-09
SH3GLB2	body	-0.545083264	2.20E-09
RHOU	tutr	0.545081097	2.20E-09
TMEM213	body	-0.545068346	2.20E-09
TRAK1	tss1500	-0.545050928	2.20E-09
GPR126	tutr	0.545014574	2.21E-09
RUNX3	futr	-0.544975236	2.22E-09
ZBED2	futr	-0.544955513	2.22E-09
CCR5	tss1500	-0.54493589	2.22E-09
SLAMF1	body	-0.544809468	2.25E-09
BAHCC1	tutr	0.544760882	2.25E-09
P2RY2	tss1500	-0.544755957	2.26E-09
ZNF300	exon	-0.544509483	2.30E-09
MAP2K4	body	-0.544421254	2.32E-09
CCND1	tss1500	-0.544262421	2.35E-09
TXK	exon	-0.54422992	2.35E-09
FAAH	tss1500	-0.54408615	2.38E-09
SYCE1	futr	-0.544064584	2.39E-09
CAPN9	tss1500	-0.543711496	2.45E-09
ZP2	exon	-0.543510642	2.49E-09
GPER	tss1500	-0.543496452	2.50E-09
CBX4	tutr	-0.543437931	2.51E-09
CBR1	futr	-0.543394489	2.52E-09
S100A14	tss200	-0.543235331	2.55E-09
IGFBP5	tss1500	-0.543067437	2.58E-09
C1QC	futr	-0.543050778	2.59E-09
CALML4	exon	-0.542986571	2.60E-09
MS4A1	futr	-0.542911822	2.62E-09
NLRP2	tss200	-0.542721868	2.66E-09
CRYAB	exon	-0.542709289	2.66E-09
PLAT	tss200	-0.542559014	2.69E-09
LBR	tss1500	-0.542538921	2.70E-09
DDR2	tss200	-0.542439226	2.72E-09
SYNC	body	-0.542289422	2.75E-09
C11orf21	tss1500	-0.542268676	2.76E-09
LRMP	tss1500	-0.542266133	2.76E-09
SLA2	tss200	-0.542217245	2.77E-09
STON1	exon	0.542123322	2.79E-09
FAM59A	tutr	0.542077591	2.80E-09
FASN	body	-0.54198249	2.82E-09
SLC26A1	tss200	-0.541915385	2.83E-09
DAPP1	futr	-0.541681227	2.89E-09
DBI	body	-0.541621243	2.90E-09
APOL3	futr	-0.541497789	2.93E-09
PTPN22	body	-0.541323518	2.97E-09
SNURF	body	-0.541318259	2.97E-09
GCNT2	body	-0.54129431	2.98E-09
MUC16	tss1500	0.541239171	2.99E-09
S100A4	tss200	-0.541131468	3.02E-09
FUT1	futr	-0.541100057	3.02E-09
SFN	tss1500	-0.541043071	3.04E-09
TMEM111	body	-0.54104254	3.04E-09
ENTPD5	tutr	-0.540998582	3.05E-09
ZNF577	tss1500	-0.540959235	3.06E-09
ITK	tutr	-0.540826517	3.09E-09
IFITM1	tss1500	-0.540816905	3.09E-09
GPD1L	body	-0.540812775	3.10E-09
RNF217	tss200	0.540599775	3.15E-09
CD3D	body	-0.540596362	3.15E-09
ZNF238	futr	-0.54059256	3.15E-09
NCF4	body	-0.540572794	3.15E-09
PRRG2	futr	-0.540502481	3.17E-09
KRT18	body	-0.540402907	3.20E-09
LRRN3	futr	-0.54039621	3.20E-09
TRIM29	tss1500	-0.540191782	3.25E-09
CLASP2	body	-0.540134418	3.27E-09
GPSM2	body	-0.540053949	3.29E-09
TRIM47	tutr	-0.540041155	3.29E-09
BCAS1	tss200	-0.539857362	3.34E-09
PRNP	body	0.539848145	3.34E-09
IGF2BP3	tss200	-0.539549275	3.42E-09
CCDC88B	tss1500	-0.539437121	3.45E-09
GRAMD2	tss1500	-0.539282351	3.50E-09
KCNK1	exon	-0.539202586	3.52E-09
TXK	tss200	-0.539197837	3.52E-09
MRPS21	tss200	-0.539134283	3.54E-09
PLEKHF2	tss1500	-0.539112298	3.54E-09
UBE2E3	body	0.538987912	3.58E-09
ZNF572	futr	-0.538812678	3.63E-09
OSGIN2	body	-0.538811836	3.63E-09
MALL	body	-0.538799104	3.63E-09
MST1	exon	-0.538785225	3.64E-09
TPD52	tss1500	-0.538724612	3.65E-09
CARD16	exon	-0.538723367	3.65E-09
PDCD4	body	-0.538623284	3.68E-09
HDGFRP3	body	-0.538602477	3.69E-09
PCDH1	body	-0.538594533	3.69E-09
TPRG1	futr	-0.538466029	3.73E-09
ETNK2	body	-0.538233216	3.80E-09
TCEAL4	body	-0.538228164	3.80E-09
C1orf159	futr	-0.538195184	3.81E-09
UGT2B4	exon	-0.53818092	3.81E-09
ZNF516	futr	0.53810504	3.84E-09
C2orf65	tss200	-0.538096208	3.84E-09
QPRT	tss200	-0.538066197	3.85E-09
SERPINA3	tss200	-0.538055026	3.85E-09
TM4SF1	tss1500	-0.537893715	3.90E-09
RNF212	tss200	-0.537849799	3.92E-09
SASH3	tss1500	-0.537849221	3.92E-09
KLHL5	futr	-0.537794795	3.93E-09
SLC7A8	exon	-0.537758841	3.94E-09
C19orf21	tss200	-0.537748148	3.95E-09
DENND1C	tss1500	-0.537615731	3.99E-09
TCP10L	body	0.537564227	4.00E-09
CORO2A	futr	-0.537531395	4.01E-09
ZG16B	body	-0.537531121	4.01E-09
LONRF2	tss1500	-0.537452267	4.04E-09
NCR3	futr	-0.537387373	4.06E-09
ZNF518B	body	0.537360797	4.07E-09
PLCB4	tss1500	0.53728631	4.09E-09
NCF4	exon	-0.537227267	4.11E-09
HN1	body	-0.537008792	4.18E-09
C10orf116	tss1500	-0.536952729	4.20E-09
BFSP1	tss1500	-0.536906335	4.22E-09
TRAF3IP3	tss1500	-0.536724726	4.28E-09
SOX2	tss1500	0.536684585	4.29E-09
EID3	tss1500	-0.536673167	4.30E-09
SERP2	tss1500	-0.53631647	4.42E-09
FAM167A	body	0.536285327	4.43E-09
HOXB9	tutr	0.536203194	4.46E-09
ARHGDIB	tss200	-0.536199267	4.46E-09
BAIAP3	exon	0.536086795	4.50E-09
LCAT	tss1500	-0.535893768	4.57E-09
ZSCAN18	futr	-0.535755074	4.62E-09
MSN	tss1500	0.535684961	4.64E-09
MYEOV	body	-0.535588525	4.68E-09
ANKRD35	body	-0.53540661	4.74E-09
LCK	tss200	-0.535389949	4.75E-09
ZNF323	body	0.535339162	4.77E-09
ZNF671	tss200	-0.535227829	4.81E-09
ELF5	futr	-0.535160339	4.84E-09
PHF19	futr	-0.535024784	4.89E-09
EMB	body	0.534966817	4.91E-09
PGAP3	tss200	0.534875755	4.95E-09
LXN	body	-0.534851027	4.96E-09
CHD1	body	-0.534759355	4.99E-09
ARHGAP11A	body	-0.534686992	5.02E-09
ZNF16	tss1500	-0.534614966	5.05E-09
ZNF512	futr	-0.53460963	5.05E-09
PON3	tss200	-0.534600712	5.05E-09
TMEM150C	futr	-0.534574287	5.06E-09
CAMK2N1	body	-0.53426681	5.19E-09
IFT88	tss1500	-0.53418868	5.22E-09
SCAND3	body	0.534166576	5.23E-09
PRSS16	futr	0.534159719	5.23E-09
SPAG17	tss1500	-0.534129815	5.24E-09
TNFSF14	futr	-0.533992323	5.30E-09
KMO	body	-0.533895864	5.34E-09
SMO	tss1500	-0.533765189	5.39E-09
SLC13A3	tss200	-0.533716344	5.41E-09
CHST3	tutr	-0.533648088	5.44E-09
GLUL	body	-0.533628646	5.45E-09
IL22RA2	body	-0.533588784	5.47E-09
KCTD14	tss1500	-0.533568278	5.48E-09
ERBB3	body	-0.533365769	5.56E-09
C1orf38	body	-0.533269618	5.61E-09
SPAG16	exon	-0.533184786	5.64E-09
WNK4	tss1500	-0.533174426	5.65E-09
MUC15	tutr	0.533038151	5.71E-09
DENND1C	tss200	-0.532584888	5.91E-09
MRAP2	tutr	0.53258215	5.91E-09
TFAP2B	body	-0.532471076	5.96E-09
LTB	body	-0.532385741	6.00E-09
FAM113B	exon	-0.532329179	6.03E-09
S100P	tss1500	-0.532047945	6.16E-09
ZNF214	exon	-0.53197746	6.20E-09
OLFML1	exon	-0.531932791	6.22E-09
MYL9	futr	-0.531821225	6.27E-09
ITK	body	-0.531785731	6.29E-09
S100A7	futr	0.531679688	6.34E-09
C5orf4	body	-0.531656282	6.35E-09
FERMT3	futr	-0.531559917	6.40E-09
C11orf41	tss200	0.531533535	6.41E-09
VAMP5	tss200	-0.531516607	6.42E-09
SASH3	tss200	-0.531477702	6.44E-09
PTK7	tss1500	-0.531462897	6.45E-09
IL2RG	exon	-0.531328019	6.52E-09
LRRC10B	tutr	-0.531291792	6.53E-09
ZFX	futr	-0.531134077	6.61E-09
MALL	tss1500	-0.531081774	6.64E-09
H2AFY2	tss1500	-0.531021156	6.67E-09
OAF	body	-0.530988293	6.69E-09
FBXL7	tutr	0.530934752	6.72E-09
PRDM6	tss1500	0.530922201	6.72E-09
ENO3	body	-0.530894608	6.74E-09
GCA	tss200	-0.530855896	6.76E-09
TBX3	tutr	-0.530786653	6.79E-09
CYTH4	tss1500	-0.530754987	6.81E-09
NET1	tss200	-0.530744698	6.82E-09
ZIC1	tutr	0.530688115	6.85E-09
CD79B	exon	-0.530597222	6.89E-09
CD37	tss1500	-0.53059029	6.90E-09
ADAMTS4	tss200	-0.530547755	6.92E-09
GARNL3	tss1500	-0.530468831	6.96E-09
LRMP	futr	-0.530429728	6.98E-09
ALKBH3	tss200	-0.530390002	7.00E-09
FAM90A1	tss1500	-0.530389295	7.01E-09
PRSS16	body	-0.530363113	7.02E-09
SAMD3	tss1500	-0.530319567	7.04E-09
BMP6	body	0.530309708	7.05E-09
SH3BP4	futr	-0.530291668	7.06E-09
BMPR1B	tutr	0.530254414	7.08E-09
ETS1	futr	0.530210526	7.10E-09
BCAS1	futr	-0.530084946	7.17E-09
TRAF1	tutr	-0.529974935	7.23E-09
CA12	tutr	0.529926125	7.26E-09
SLFN12	tss200	-0.529730372	7.37E-09
FAM78B	body	0.529677467	7.40E-09
FAT1	futr	0.529650908	7.41E-09
GDF15	futr	-0.529526643	7.49E-09
LGALS3	body	-0.529483009	7.51E-09
DTX3L	tss1500	-0.529451121	7.53E-09
NKAIN1	tss200	0.529433226	7.54E-09
KCNK5	body	-0.529334749	7.60E-09
ESR1	futr	-0.529240326	7.65E-09
NKG7	tss200	-0.52923565	7.66E-09
KIAA0748	tss200	-0.529228906	7.66E-09
ARL4C	tss1500	-0.529165511	7.70E-09
TOB1	tutr	-0.529131614	7.72E-09
SPNS3	futr	-0.528988	7.80E-09
APOBEC3H	body	-0.528947433	7.83E-09
TNFRSF13C	tutr	-0.528931112	7.84E-09
KIF26A	body	0.528662081	8.00E-09
FAM24B	tss200	-0.528587016	8.05E-09
ID4	tss1500	-0.528489246	8.11E-09
SP140L	tss1500	-0.528426592	8.14E-09
CD8B	tutr	-0.528395686	8.16E-09
CDK2AP1	body	-0.528369777	8.18E-09
RORC	tss1500	-0.528284375	8.23E-09
RAB38	tss1500	-0.528150038	8.32E-09
BCL11A	futr	-0.5280819	8.36E-09
RHOD	tss1500	-0.527991804	8.42E-09
C9orf47	tutr	-0.527991027	8.42E-09
FAAH	tss200	-0.527910894	8.47E-09
SLAMF8	tss1500	-0.527810684	8.54E-09
FOSL2	body	-0.527746752	8.58E-09
PPP1R3B	futr	-0.527645297	8.65E-09
NEO1	tutr	0.527499033	8.74E-09
KCNE4	tss1500	-0.527474794	8.76E-09
JAKMIP3	body	0.527432574	8.79E-09
STYK1	tutr	0.527412405	8.80E-09
CREB5	body	0.52739103	8.82E-09
RUNX3	exon	-0.527347937	8.84E-09
SLC7A4	tss200	-0.527302223	8.88E-09
PAQR6	body	0.527290576	8.88E-09
ZNF256	tss1500	-0.527069052	9.03E-09
CGA	tss1500	-0.526946184	9.12E-09
FKBP10	exon	-0.526875238	9.17E-09
WFDC2	tss1500	-0.526867808	9.17E-09
KRT17	tss200	-0.526863651	9.18E-09
CASP4	tutr	0.526713629	9.28E-09
KRT16	futr	-0.526679286	9.31E-09
THRSP	tutr	-0.526659003	9.32E-09
PRAME	tss200	-0.526550822	9.40E-09
GPT	tss1500	-0.526507528	9.43E-09
FADD	body	0.526488694	9.44E-09
IDO1	tss1500	-0.526419235	9.49E-09
MUCL1	body	-0.526361731	9.53E-09
MPV17L	body	-0.526361469	9.53E-09
MAD2L1	body	-0.526354323	9.54E-09
RHBDF1	futr	-0.526329596	9.56E-09
NHLRC4	tss1500	-0.526324334	9.56E-09
IL18	tss200	-0.526301749	9.58E-09
ITGB2	futr	-0.526185827	9.66E-09
MTA3	tss200	-0.52587002	9.90E-09
DMXL1	body	-0.525846021	9.92E-09
CBFA2T3	tutr	0.525768714	9.97E-09
IL2RB	exon	-0.525717778	1.00E-08
MTERFD3	body	-0.525699778	1.00E-08
P2RY14	tss200	-0.525692404	1.00E-08
NME5	futr	-0.525583915	1.01E-08
NMI	tss1500	-0.525582618	1.01E-08
YPEL3	body	-0.525453348	1.02E-08
PIGT	body	-0.525373846	1.03E-08
SNTG2	body	0.525356957	1.03E-08
ARHGAP30	body	-0.525308951	1.03E-08
C15orf41	body	0.525163179	1.04E-08
HVCN1	body	-0.525135435	1.05E-08
B3GAT1	futr	0.525120542	1.05E-08
NUPR1	exon	-0.525047961	1.05E-08
NME3	body	-0.524986835	1.06E-08
TIGD2	futr	-0.524972625	1.06E-08
TENC1	body	-0.524924161	1.06E-08
PIP	body	-0.524774729	1.08E-08
CD38	futr	-0.524755446	1.08E-08
PRF1	exon	-0.524723993	1.08E-08
IFT88	futr	-0.524676814	1.08E-08
VASH1	exon	-0.524595967	1.09E-08
TFPT	body	-0.524576248	1.09E-08
ERBB4	exon	-0.524451889	1.10E-08
CD320	exon	-0.5244343	1.10E-08
LGALS3BP	tss200	-0.524397427	1.11E-08
P2RY6	tutr	-0.524391026	1.11E-08
HLA-DPA1	exon	-0.52435996	1.11E-08
CIDEB	tss1500	-0.524332672	1.11E-08
NLRP2	futr	-0.524093523	1.13E-08
TRPV2	futr	-0.524076012	1.13E-08
SLC4A11	tss200	-0.524072682	1.13E-08
DSCR6	tutr	0.524063608	1.13E-08
PSAT1	tss1500	-0.524043971	1.14E-08
S100G	futr	-0.524006559	1.14E-08
RRM2B	body	-0.523971391	1.14E-08
TLR9	tss1500	-0.523907854	1.15E-08
TK2	body	-0.523843747	1.15E-08
CDCA7	tss1500	-0.523659351	1.17E-08
ACOT9	tutr	0.523557899	1.18E-08
CHKA	body	-0.523497257	1.18E-08
HPX	body	-0.52332275	1.20E-08
MFI2	body	-0.523314576	1.20E-08
LARGE	tutr	0.52330226	1.20E-08
TF	tss1500	-0.52324319	1.21E-08
GJB5	tss1500	-0.523226026	1.21E-08
DHCR24	body	-0.523161002	1.21E-08
FMOD	tutr	0.522776448	1.25E-08
TSPAN12	body	0.52269711	1.26E-08
CD44	body	-0.522676884	1.26E-08
CLIC6	tss200	-0.522649784	1.26E-08
MLKL	body	0.522598037	1.27E-08
C12orf69	body	-0.522431877	1.28E-08
CCDC89	tss1500	-0.522210794	1.30E-08
CKMT1A	body	0.522159606	1.31E-08
IL18BP	tss200	-0.522054977	1.32E-08
SPTBN4	body	0.522050599	1.32E-08
TMEM26	tutr	-0.521981365	1.33E-08
CP	tss1500	-0.521966054	1.33E-08
PKN3	body	-0.521936358	1.33E-08
ELF3	tutr	-0.521927764	1.33E-08
FAM109B	tss1500	-0.521851487	1.34E-08
USP47	body	-0.521480138	1.38E-08
APBA2	futr	0.521448299	1.38E-08
CSTA	exon	-0.521336542	1.39E-08
DIS3L	tutr	-0.5213215	1.39E-08
KIAA1467	body	-0.521303496	1.40E-08
PLCB1	body	0.521237321	1.40E-08
CFB	futr	-0.52123284	1.40E-08
KRT17	tss1500	-0.521042758	1.42E-08
FAM92A1	tss1500	-0.520997421	1.43E-08
SLC16A5	tss1500	-0.520867428	1.44E-08
NFKBIZ	tutr	-0.520819302	1.45E-08
PLK2	tutr	-0.520814002	1.45E-08
HLA-DRA	exon	-0.520779009	1.45E-08
THRSP	tss200	-0.52074585	1.46E-08
SP140L	tss200	-0.52074234	1.46E-08
C20orf54	tss1500	-0.520649868	1.47E-08
LY75	tss200	-0.52062491	1.47E-08
PARP14	body	-0.520611861	1.47E-08
IL10RA	body	-0.520572014	1.47E-08
TAF2	body	-0.520465227	1.49E-08
FSIP1	tutr	-0.520320888	1.50E-08
TAGAP	exon	-0.520293787	1.51E-08
SLC5A1	exon	-0.520183879	1.52E-08
STK32C	body	0.520039509	1.53E-08
FAM198B	exon	-0.519975774	1.54E-08
ZNF238	exon	-0.51997538	1.54E-08
IFT57	body	-0.51991924	1.55E-08
C10orf10	body	-0.519831731	1.56E-08
FYCO1	futr	-0.519776702	1.56E-08
KCTD3	tss1500	-0.519733506	1.57E-08
KRTCAP3	tss200	-0.519643531	1.58E-08
IRS1	exon	-0.519587602	1.59E-08
ZNF512	tss200	-0.519561261	1.59E-08
MSRA	body	0.519455962	1.60E-08
ANO2	body	0.519401325	1.61E-08
CARD16	tss200	-0.519387879	1.61E-08
GPT	exon	-0.519332791	1.62E-08
PIK3CD	tutr	-0.519262253	1.63E-08
AP3B2	body	0.519231939	1.63E-08
PEBP4	tss200	-0.519216293	1.63E-08
LST1	exon	-0.519211603	1.63E-08
TFAP2B	tss1500	-0.519112555	1.64E-08
SLC26A1	exon	-0.519052	1.65E-08
SH2D1A	exon	-0.519026592	1.65E-08
KCNK1	tss200	-0.518985698	1.66E-08
SPARCL1	futr	-0.518871452	1.67E-08
ZYX	body	-0.518855444	1.68E-08
MMP19	tss200	-0.518830924	1.68E-08
CALML4	tss200	-0.518658569	1.70E-08
APBB1IP	body	0.518597765	1.71E-08
HEXIM1	tutr	-0.518500126	1.72E-08
GTPBP5	body	-0.518426704	1.73E-08
CD74	tss1500	-0.5183445	1.74E-08
SLC2A12	body	-0.518332003	1.74E-08
LCOR	tutr	-0.518280615	1.75E-08
GALNT6	futr	-0.518222431	1.76E-08
TCP10L	futr	0.518053523	1.78E-08
APBA2	tss1500	0.517955034	1.79E-08
MARVELD2	futr	-0.517916707	1.80E-08
ZNF300	tss200	-0.517869194	1.80E-08
IFNGR2	tss1500	-0.517815232	1.81E-08
TREML2	futr	-0.517809966	1.81E-08
APOF	futr	-0.517789816	1.81E-08
PHYHD1	futr	-0.517733197	1.82E-08
CAPN13	body	0.517558399	1.84E-08
PTPN22	tss200	-0.517558183	1.84E-08
LST1	body	-0.517487678	1.85E-08
UGT2B10	exon	-0.517464265	1.86E-08
RPL39L	tss1500	-0.51742205	1.86E-08
PLIN5	tss1500	-0.517366476	1.87E-08
PNOC	body	-0.517356224	1.87E-08
FAM135B	tss1500	0.517353177	1.87E-08
TES	tss200	-0.51717443	1.90E-08
SOX10	futr	-0.517127139	1.90E-08
ABLIM1	body	-0.517120901	1.91E-08
CIB1	tutr	-0.517097127	1.91E-08
TES	body	0.516911583	1.94E-08
ZNF721	tss1500	-0.5168768	1.94E-08
CCR5	body	0.516813211	1.95E-08
LAMB3	tss200	-0.516785306	1.95E-08
RUNDC1	body	-0.516777424	1.95E-08
RPH3AL	body	0.516609719	1.98E-08
PRKX	body	-0.516521047	1.99E-08
HELB	body	-0.516475708	2.00E-08
ZNF214	tss200	-0.516386005	2.01E-08
FUT1	tss1500	0.516353562	2.02E-08
KCNJ11	tss1500	-0.516245223	2.03E-08
SLC44A4	tutr	0.516227597	2.04E-08
ZNF177	tss1500	0.516090257	2.06E-08
MTMR8	tss1500	0.516051819	2.06E-08
IRX2	body	-0.51593553	2.08E-08
UNC119	exon	-0.515731625	2.11E-08
ASTN2	body	0.515539671	2.14E-08
CCDC48	tutr	0.515512317	2.14E-08
ZNF879	tutr	0.515488829	2.15E-08
ATP10A	tutr	0.515236402	2.19E-08
KCTD3	body	-0.515234234	2.19E-08
GGT1	futr	-0.515227994	2.19E-08
TNFRSF4	tss1500	-0.515220318	2.19E-08
LIME1	futr	-0.515193598	2.20E-08
PAPSS1	body	-0.515187537	2.20E-08
PVRIG	futr	-0.515159631	2.20E-08
FAM110C	exon	-0.515124393	2.21E-08
C10orf107	futr	-0.515028158	2.22E-08
PPP1R3C	tutr	-0.514845708	2.25E-08
SLFN5	body	0.514819606	2.26E-08
TFF1	tss1500	-0.514699157	2.28E-08
ALS2CR11	exon	-0.514626827	2.29E-08
ZNF518B	tss200	-0.514592267	2.29E-08
ZNF101	tss1500	-0.514572924	2.30E-08
CAPS	tss1500	-0.514494874	2.31E-08
SREBF1	body	-0.514264519	2.35E-08
NRXN3	body	0.514108566	2.38E-08
TRPS1	futr	-0.514085812	2.38E-08
EFS	tss200	-0.513696914	2.45E-08
TSKU	tss1500	-0.513622796	2.46E-08
ZNF239	futr	-0.513610186	2.47E-08
KRT15	body	-0.513595789	2.47E-08
NCDN	body	-0.513435511	2.50E-08
LRRC31	tss1500	-0.513416802	2.50E-08
SPDEF	body	-0.513314808	2.52E-08
WIPF1	tss1500	-0.513157393	2.55E-08
CNRIP1	body	-0.513154327	2.55E-08
IL16	tutr	-0.513019154	2.57E-08
EMILIN1	tss1500	-0.512941309	2.59E-08
C2orf65	tss1500	-0.512913612	2.59E-08
FSCN1	tutr	0.512833458	2.61E-08
SSH3	tss1500	-0.512775325	2.62E-08
IL18	exon	-0.512740627	2.63E-08
GSTP1	body	-0.512685552	2.64E-08
UQCRQ	tutr	-0.512654067	2.64E-08
AIM1L	tss1500	0.512648146	2.64E-08
ANKRD44	exon	-0.512618417	2.65E-08
DSTN	futr	-0.512380997	2.70E-08
CCDC106	tss200	-0.51235989	2.70E-08
NCR3	tss200	-0.512230249	2.73E-08
HOXB4	tss1500	-0.512182831	2.74E-08
DENND1B	tss1500	-0.512057058	2.76E-08
C2orf81	tss1500	0.512019408	2.77E-08
PCDHA11	tutr	0.51195527	2.78E-08
SNCG	body	-0.511921365	2.79E-08
ZP1	tss200	-0.511911632	2.79E-08
GFRA1	tutr	0.511899746	2.79E-08
HLA-F	body	-0.511850064	2.80E-08
SUSD2	tss1500	-0.511777494	2.82E-08
GPX7	tss1500	-0.51177531	2.82E-08
TNFAIP2	exon	-0.51172136	2.83E-08
RHOBTB3	tss1500	-0.511715017	2.83E-08
SELPLG	tss200	-0.5116798	2.84E-08
FGD2	exon	-0.511570004	2.86E-08
TMEM220	body	-0.511345683	2.91E-08
NR2E3	tutr	0.511315389	2.91E-08
EVI2B	futr	-0.511293728	2.92E-08
SLFN11	body	0.51120291	2.94E-08
FAM24B	exon	-0.511112947	2.96E-08
LCK	exon	-0.511067184	2.97E-08
FMNL1	body	0.510948279	2.99E-08
CSDA	body	-0.510913169	3.00E-08
ACOT4	body	-0.510830048	3.02E-08
CCDC19	body	-0.510762098	3.03E-08
C1orf198	body	-0.510695455	3.05E-08
PGR	body	-0.510651575	3.06E-08
SCG5	tss1500	-0.510607183	3.07E-08
SCCPDH	body	-0.510546101	3.08E-08
TREML2	body	-0.51053709	3.08E-08
GSDMB	tss1500	-0.510491051	3.09E-08
ZNF215	body	0.51045723	3.10E-08
C17orf51	tutr	0.510450073	3.10E-08
RARRES3	body	-0.510347063	3.12E-08
EXOC2	futr	-0.510347013	3.12E-08
TTC39C	body	-0.51033483	3.13E-08
ZNF167	futr	-0.510217513	3.15E-08
CNTD1	tss1500	-0.510131389	3.17E-08
CDH19	tss1500	-0.510019961	3.20E-08
REG4	futr	-0.510019043	3.20E-08
PLCD4	tutr	-0.510001238	3.20E-08
MAP9	tss1500	-0.509965885	3.21E-08
RHOC	body	-0.509857436	3.24E-08
C1QB	exon	-0.50984678	3.24E-08
LAPTM5	body	-0.509808486	3.25E-08
C10orf10	tutr	-0.509769845	3.26E-08
APOL1	tss200	-0.509726748	3.27E-08
IFIT5	tss1500	-0.509685564	3.28E-08
GLG1	tss1500	-0.509677919	3.28E-08
SERPINA5	tss200	-0.509606183	3.30E-08
RFTN1	futr	-0.509513027	3.32E-08
CAP2	tss1500	-0.509475302	3.33E-08
GSTM2	body	-0.509451645	3.33E-08
SCIN	futr	0.509432471	3.34E-08
C3orf15	tutr	0.509386322	3.35E-08
RTN4RL1	tutr	0.50928944	3.37E-08
ARID5B	tss1500	-0.509274684	3.38E-08
PLCH2	body	0.509263007	3.38E-08
ZFX	exon	-0.509247941	3.38E-08
JAKMIP1	futr	0.509245294	3.38E-08
ISL2	tutr	0.509076178	3.42E-08
PLXNB1	tss200	-0.509076123	3.42E-08
PCSK4	tutr	0.5090232	3.44E-08
CD2	tss200	-0.508971895	3.45E-08
IL2RG	tss200	-0.508938359	3.46E-08
SERPINF1	tss200	-0.508761331	3.50E-08
IFIT1	body	-0.50872931	3.51E-08
LRRN1	body	0.508586916	3.55E-08
SLC25A12	body	-0.508566031	3.55E-08
ZIK1	tss1500	-0.50832192	3.61E-08
MSMB	tss1500	-0.508305056	3.62E-08
KLRD1	tss200	-0.508298382	3.62E-08
TCAP	tss1500	-0.508242557	3.64E-08
TNFSF10	body	-0.508220737	3.64E-08
EGFR	body	0.508174547	3.65E-08
TRIM68	futr	-0.508159034	3.66E-08
NDUFA7	tutr	-0.508106213	3.67E-08
KIF3C	exon	-0.50808414	3.68E-08
ZBTB5	futr	-0.50807877	3.68E-08
CALML5	tss1500	-0.508026107	3.69E-08
CCNA2	body	-0.507998902	3.70E-08
CYTIP	tss1500	-0.507981999	3.70E-08
TSTA3	body	-0.507865888	3.73E-08
HMGCLL1	tss1500	-0.507848429	3.74E-08
PDCD4	tss1500	-0.507818697	3.75E-08
PNPLA3	body	-0.507588116	3.81E-08
SLC35F3	body	0.507559796	3.82E-08
CILP	futr	-0.507536825	3.82E-08
SAMD12	tutr	0.507480664	3.84E-08
IRF1	tutr	-0.507392866	3.86E-08
ECT2	tss1500	-0.5073811	3.87E-08
IL2RA	tss1500	-0.507247009	3.90E-08
PRNP	tss200	-0.507242348	3.91E-08
SGCA	tss200	-0.507233846	3.91E-08
DCP2	tss200	-0.507181362	3.92E-08
SMC4	body	-0.50706852	3.95E-08
RARA	futr	-0.506961686	3.98E-08
FAM3D	futr	-0.50689099	4.00E-08
AGTR1	exon	-0.506767937	4.04E-08
DALRD3	body	-0.506748934	4.05E-08
LCP2	futr	-0.506742271	4.05E-08
ATP1B1	body	-0.506665429	4.07E-08
ZNF134	futr	-0.506601307	4.09E-08
GALM	exon	-0.506589566	4.09E-08
ZNF606	body	0.506558683	4.10E-08
MID1	body	0.506533985	4.11E-08
SCUBE3	body	-0.506470142	4.13E-08
FXYD1	tss1500	-0.506341083	4.17E-08
ECHDC1	tss1500	-0.506216746	4.20E-08
NOXO1	body	-0.506195016	4.21E-08
HAPLN3	tss200	-0.506176907	4.21E-08
AGR2	futr	-0.506043517	4.25E-08
TP53RK	tutr	-0.506040887	4.26E-08
C2orf54	tss1500	-0.506008053	4.27E-08
C16orf89	tutr	0.505877255	4.30E-08
KHDRBS3	body	0.505850924	4.31E-08
CYTH4	body	-0.505842589	4.32E-08
OXCT1	tutr	0.505768442	4.34E-08
RABEP1	tss1500	-0.505729753	4.35E-08
KAZALD1	futr	-0.505693244	4.36E-08
RBM24	body	-0.5054745	4.43E-08
TINAGL1	tss1500	-0.505472068	4.43E-08
LAMP3	tss200	-0.505381517	4.46E-08
IGLL1	futr	-0.505354069	4.47E-08
FAM78A	tutr	0.505242908	4.50E-08
AOAH	futr	-0.505159097	4.53E-08
CSRP3	exon	-0.505155268	4.53E-08
POMC	body	-0.505040866	4.57E-08
CASQ2	tss200	-0.50501194	4.58E-08
FUZ	exon	-0.504931604	4.60E-08
ZNF175	tutr	0.504895718	4.62E-08
NPDC1	body	-0.50487714	4.62E-08
SLC12A4	futr	-0.504842981	4.63E-08
HCST	tss1500	-0.504734864	4.67E-08
TFF3	tss200	-0.504726406	4.67E-08
S100A14	body	-0.504706636	4.68E-08
SPRY1	body	-0.504703851	4.68E-08
GATA3	tutr	-0.504592125	4.72E-08
NAMPT	body	-0.504533765	4.74E-08
BTG3	tss1500	-0.504533002	4.74E-08
RAB39B	exon	-0.504462222	4.76E-08
LPIN2	exon	-0.504438838	4.77E-08
MAP3K14	futr	-0.504422398	4.77E-08
TCEB1	body	-0.504414666	4.78E-08
IFFO2	body	-0.504386166	4.79E-08
RASAL3	body	0.504335592	4.80E-08
ZNF334	tss200	-0.504294094	4.82E-08
TSPAN32	body	-0.504258041	4.83E-08
TPM1	tss1500	-0.504201306	4.85E-08
IL21R	futr	-0.504084808	4.89E-08
GLYATL1	tutr	0.504058602	4.90E-08
PRRG2	body	0.503939247	4.94E-08
ENPP1	tutr	-0.503892454	4.96E-08
PCDHB13	tss1500	0.503832953	4.98E-08
UBXN10	tutr	0.503826299	4.98E-08
ARL11	exon	-0.503802127	4.99E-08
MPZL2	tss1500	-0.503789761	4.99E-08
MLPH	body	-0.503787627	4.99E-08
BHLHE40	body	-0.503785295	4.99E-08
IRF6	futr	-0.503664387	5.04E-08
C11orf52	tss200	-0.503596729	5.06E-08
FAM25A	tss200	-0.50354602	5.08E-08
KLHL6	tss200	-0.503437358	5.12E-08
YPEL3	futr	-0.503371298	5.14E-08
PLCH1	body	0.503226953	5.19E-08
TMC8	futr	-0.503208552	5.20E-08
ZNF311	body	0.503198649	5.21E-08
FOXN3	body	0.503156992	5.22E-08
GGT6	body	-0.503145596	5.22E-08
SACS	tutr	0.502975415	5.29E-08
PTGDS	tutr	-0.502876898	5.32E-08
C5orf43	tss1500	-0.502862445	5.33E-08
ESR1	tss1500	-0.502808956	5.35E-08
TMPRSS6	body	0.502808568	5.35E-08
MYO1G	tutr	0.502781809	5.36E-08
FASLG	tss200	-0.50270801	5.39E-08
GBP4	futr	-0.502706369	5.39E-08
FYB	body	-0.502672273	5.40E-08
SDC4	body	-0.502584266	5.44E-08
ASB2	exon	-0.502399297	5.51E-08
SELENBP1	body	-0.50235858	5.52E-08
ANG	futr	-0.502209393	5.58E-08
CPPED1	tutr	0.502100441	5.62E-08
B3GNT1	tutr	-0.501953688	5.68E-08
TRIP6	exon	-0.501890388	5.71E-08
RADIL	body	0.501790409	5.75E-08
RASSF4	body	-0.501786656	5.75E-08
SCG5	tss200	-0.501699961	5.78E-08
KIAA1191	tss1500	0.501654071	5.80E-08
CDK14	body	0.501471239	5.88E-08
MAP2K6	body	0.50136672	5.92E-08
C7orf31	body	0.501364097	5.92E-08
TRPV2	tss200	-0.501350499	5.93E-08
ZNF229	tss200	-0.501255472	5.97E-08
MEGF9	body	-0.50119346	5.99E-08
ARNTL2	tss1500	-0.501146352	6.01E-08
EPSTI1	tss1500	-0.50105745	6.05E-08
C9orf125	tutr	0.500985027	6.08E-08
ARPC1B	futr	-0.500961241	6.09E-08
PIP5K1B	tutr	0.500949094	6.10E-08
CCDC88B	futr	-0.500870153	6.13E-08
RGS22	tss1500	0.500795338	6.16E-08
GPX7	tss200	-0.500794363	6.16E-08
IL2RB	tutr	-0.500791587	6.17E-08
OGFRL1	body	-0.500787577	6.17E-08
LRIG3	body	-0.500706834	6.20E-08
UBE2L6	futr	-0.500687697	6.21E-08
FUT3	futr	-0.500608873	6.24E-08
SCGB3A1	exon	-0.500589729	6.25E-08
CACNA1C	body	0.500584689	6.25E-08
MPZL1	body	-0.500409695	6.33E-08
ITGAL	exon	-0.500321818	6.37E-08
RPS6KA2	body	0.500200228	6.43E-08
TNF	exon	-0.50008798	6.48E-08
KRT37	tutr	-0.500001552	6.52E-08
BIK	futr	-0.499993241	6.52E-08
C19orf46	exon	-0.499938484	6.54E-08
CYP2B6	tutr	0.499924722	6.55E-08
RRAGC	exon	0.49970829	6.65E-08
CDKL2	tss200	-0.499702505	6.65E-08
RPH3AL	tss1500	-0.499632436	6.69E-08
ACSS1	tutr	-0.499564464	6.72E-08
NUP93	futr	-0.499523039	6.74E-08
ZNF334	body	0.499449681	6.77E-08
NME5	tss200	-0.499437278	6.78E-08
ACOT2	tss1500	-0.499408995	6.79E-08
ZNF418	tss1500	-0.499131441	6.92E-08
SH3KBP1	tss200	-0.499101354	6.94E-08
FADS2	body	-0.499099236	6.94E-08
TMC8	exon	-0.499019135	6.98E-08
NEK10	body	-0.49897744	7.00E-08
BBOX1	body	0.498959221	7.01E-08
EMP2	futr	-0.498955446	7.01E-08
HN1	tss1500	-0.498875136	7.05E-08
KTN1	tss1500	-0.498804131	7.08E-08
IL2RG	body	-0.498591302	7.19E-08
FOXL1	tutr	0.498563529	7.20E-08
C15orf63	tss1500	-0.498517004	7.23E-08
PALM	tss1500	-0.49846792	7.25E-08
TMEM61	body	-0.498467779	7.25E-08
ANKRD11	body	-0.498466788	7.25E-08
SLC4A11	tss1500	-0.498417983	7.28E-08
SKIL	body	-0.498362934	7.30E-08
SERPINA5	body	0.498232465	7.37E-08
DGKE	body	-0.49818158	7.40E-08
CD82	body	-0.498140014	7.42E-08
MRPL45	tss1500	-0.497977636	7.50E-08
TMPRSS6	futr	0.49790509	7.54E-08
DHCR7	tutr	-0.4978254	7.58E-08
IL12A	body	-0.49775401	7.62E-08
RPL8	exon	0.49770723	7.64E-08
BATF2	body	-0.497656389	7.67E-08
PKMYT1	futr	-0.49763018	7.68E-08
NFATC4	body	-0.497614437	7.69E-08
FAR2	tss200	0.497569037	7.72E-08
ZNF879	futr	-0.497492762	7.76E-08
HMGCS1	futr	-0.497272995	7.88E-08
CCDC144NL	futr	-0.497255051	7.89E-08
ZNF75A	tss1500	-0.497232924	7.90E-08
THNSL2	body	0.497186673	7.92E-08
CFI	futr	-0.497105094	7.97E-08
STK17A	body	-0.497069336	7.99E-08
CCL19	body	-0.497027328	8.01E-08
SLC35C1	tss1500	-0.496966554	8.05E-08
SLA	futr	-0.496934571	8.06E-08
C3orf18	tss200	-0.496875344	8.10E-08
GFRA1	tss1500	-0.496829427	8.12E-08
GBP1	exon	-0.496819021	8.13E-08
ACER3	tss1500	-0.4968005	8.14E-08
CD27	futr	-0.496730307	8.18E-08
S100P	tss200	-0.496713563	8.19E-08
LPIN1	tss1500	-0.496676939	8.21E-08
TLR9	exon	-0.496636537	8.23E-08
UBR5	body	-0.49660971	8.25E-08
PRF1	futr	-0.496598431	8.25E-08
PLEKHA4	futr	-0.496559834	8.28E-08
DAP	body	-0.496530278	8.29E-08
FITM1	exon	-0.496522765	8.30E-08
TMEM40	futr	-0.49649946	8.31E-08
TRIP6	futr	-0.496356858	8.39E-08
IL12RB1	body	-0.496319543	8.41E-08
PCOLCE	tss200	-0.496316782	8.42E-08
C1QB	tss200	-0.496282145	8.44E-08
CXCR4	exon	-0.49617657	8.50E-08
SIX1	tutr	-0.496138761	8.52E-08
DNASE1L2	tss1500	-0.496125184	8.53E-08
GPER	tutr	-0.496081123	8.55E-08
LCK	futr	-0.496017058	8.59E-08
CARD16	body	-0.495953093	8.63E-08
RNF217	body	0.495853662	8.69E-08
IRS1	tutr	-0.495803589	8.72E-08
C19orf38	body	-0.495762847	8.74E-08
SERPINA1	tss1500	-0.495686449	8.79E-08
C3orf18	futr	-0.495672275	8.80E-08
CA14	tss1500	-0.495670691	8.80E-08
AASS	body	0.495598676	8.84E-08
TBC1D24	body	-0.495440505	8.94E-08
CCRL2	body	-0.495327551	9.01E-08
XKR6	body	0.495254354	9.05E-08
CNR2	tss200	-0.495246359	9.06E-08
PRKAG3	tss200	-0.495227644	9.07E-08
PNMA1	tutr	-0.495156063	9.12E-08
C19orf21	futr	-0.495146549	9.12E-08
TREML2	tss200	-0.495097434	9.15E-08
CD247	futr	-0.49509739	9.15E-08
CBLC	futr	-0.494905345	9.27E-08
B3GALT4	futr	-0.494872198	9.30E-08
LY6E	body	-0.494850412	9.31E-08
CXCR4	tss1500	-0.494825156	9.33E-08
GALM	tss200	-0.49481223	9.33E-08
PACSIN2	tss200	-0.494811615	9.33E-08
TAGLN	exon	-0.494761283	9.37E-08
AMH	body	0.494581096	9.48E-08
OSBPL6	futr	0.49454722	9.51E-08
CDKL2	tss1500	-0.494531138	9.52E-08
HOXB4	tss200	-0.494498543	9.54E-08
GJB3	tss1500	-0.494407078	9.60E-08
CHST1	tutr	0.494396866	9.60E-08
RASSF2	tutr	0.494391593	9.61E-08
SH2D4A	tss1500	-0.49426588	9.69E-08
ZCCHC11	tss1500	-0.494215116	9.73E-08
PAPSS2	tss1500	-0.494208287	9.73E-08
CDK12	futr	0.494203146	9.73E-08
EEF1A2	tutr	0.494181039	9.75E-08
FAM49A	body	0.494174755	9.75E-08
CD52	tutr	-0.4940695	9.82E-08
EGLN2	body	-0.494059766	9.83E-08
POU4F1	tss200	-0.49404422	9.84E-08
KCNH8	body	0.49401339	9.86E-08
YWHAZ	body	-0.493966374	9.89E-08
RPL26L1	tss200	-0.493930265	9.92E-08
KDELR3	body	-0.493841269	9.98E-08
CCR2	tutr	-0.493822951	9.99E-08
LAT	tutr	-0.493779684	1.00E-07
NKAIN1	tutr	0.493645633	1.01E-07
JAKMIP3	tutr	0.493626643	1.01E-07
CFP	exon	-0.493591195	1.01E-07
CD38	tss200	-0.493582509	1.02E-07
MPP6	body	0.493437829	1.03E-07
LDHB	tss1500	-0.493426787	1.03E-07
SAMD12	body	0.493310813	1.03E-07
AZGP1	tss200	-0.49326459	1.04E-07
RUNX2	exon	-0.493071671	1.05E-07
SDSL	tutr	0.492993881	1.06E-07
MRPL45	body	-0.492991251	1.06E-07
CD52	futr	-0.492954965	1.06E-07
CDK6	tutr	0.492953422	1.06E-07
AQP1	exon	-0.492935547	1.06E-07
GPR114	tss200	-0.492925438	1.06E-07
SLC25A35	exon	-0.492854499	1.07E-07
IL20RA	tss1500	-0.492747754	1.08E-07
PRRG2	tss200	-0.492654877	1.08E-07
C15orf62	futr	-0.49265434	1.08E-07
TOX4	tutr	-0.492602013	1.09E-07
OAS2	tss1500	-0.492568549	1.09E-07
JAM3	tutr	-0.492519063	1.09E-07
CDH3	body	-0.492512408	1.09E-07
GLTP	body	-0.492501223	1.09E-07
BTLA	tss1500	-0.492454519	1.10E-07
NRIP3	body	-0.492435147	1.10E-07
TTC22	tutr	0.492382861	1.10E-07
ZP1	futr	-0.492358463	1.10E-07
C19orf46	tss200	-0.492297719	1.11E-07
TNFRSF18	tutr	0.492280354	1.11E-07
DIAPH1	body	-0.492278707	1.11E-07
TMEM101	tutr	-0.492183858	1.12E-07
NUPR1	tutr	-0.492122953	1.12E-07
PTPRT	tutr	0.492122731	1.12E-07
MCCC2	tutr	-0.492120485	1.12E-07
IGSF9	futr	-0.492075985	1.13E-07
NUP93	body	0.491993359	1.13E-07
[truncated: 543 more rows]
