# Supplementary material for: Genome-wide DNA methylation profiles in progression to in situ and invasive carcinoma of the breast with impact on gene transcription and prognosis
Source: Genome Biol. 2014 Aug 22;15(8):435. doi: 10.1186/s13059-014-0435-x (PMC4165906; doi:10.1186/s13059-014-0435-x)
Supplement: Additional file 5: — SAM analysis of methylation level of individual CpGs between healthy breast tissue and DCIS. Illumina probe ID, gene, CpG position relative to CGIs and gene region. Analyses performed in two independent datasets. Only concordant results in both datasets are reported. [file 13059_2014_435_MOESM5_ESM.txt]

Probe	Gene	CpG_location_Gene	CpG_location_CGI
cg08320225	NA	NA	other
cg16206460	PGLYRP2	Body	Island
cg27275023	NA	NA	other
cg07109453	NA	NA	other
cg25762679	VCAM1	5UTR	other
cg01116137	ACSS1	Body	N_Shelf
cg03814093	KIAA0922	Body	other
cg13804575	ZNF462	5UTR	S_Shelf
cg16589830	NA	NA	other
cg13692543	RUSC2	5UTR	other
cg08693490	NA	NA	other
cg04603130	GNG7	5UTR	S_Shelf
cg22081371	NA	NA	other
cg01335367	C12orf34	5UTR	other
cg01335367	MGC14436	Body	other
cg23750206	AFAP1	5UTR	other
cg02351381	MGC14436	Body	other
cg02351381	C12orf34	5UTR	other
cg17550566	TTYH3	Body	other
cg03306374	PRKCB	1stExon	Island
cg21877464	SPARC	5UTR	other
cg16675872	NA	NA	other
cg15315056	NA	NA	other
cg18176723	PPCDC	Body	other
cg16751493	PPP1R7	Body	other
cg00613284	C8orf46	Body	S_Shelf
cg18188653	LPP	Body	other
cg08141615	MGC14436	Body	other
cg08141615	C12orf34	5UTR	other
cg19984911	SYNPO	Body	other
cg18347010	NA	NA	other
cg01775245	MCPH1	Body	other
cg04508114	ABLIM1	TSS200	other
cg04175027	NA	NA	other
cg13782615	STIM1	Body	other
cg22236066	NA	NA	other
cg17080163	NA	NA	other
cg05221664	NA	NA	other
cg19366877	C1orf157	TSS1500	other
cg24895142	ST7	Body	other
cg17344321	NA	NA	other
cg22982093	NA	NA	other
cg07953015	SEPW1	3UTR	S_Shelf
cg21328779	PHLDB2	Body	other
cg09568647	NA	NA	other
cg13569051	GSN	5UTR	other
cg19116959	ZNF827	Body	other
cg14621217	B3GNTL1	Body	other
cg12492087	ZFP106	TSS200	other
cg15269394	ATP6V0A1	Body	other
cg08110785	CUEDC1	Body	other
cg27429080	DNM3	TSS1500	N_Shore
cg05309989	NA	NA	other
cg01658815	ABLIM1	Body	other
cg22109795	NA	NA	S_Shelf
cg04265961	NA	NA	other
cg04208434	TMCC1	Body	other
cg10119075	ITIH5	TSS1500	other
cg23922724	NA	NA	other
cg23146663	SPARC	TSS200	other
cg25625968	EGFLAM	3UTR	other
cg06394621	NA	NA	other
cg26864766	MACF1	Body	other
cg20961045	CUEDC1	Body	other
cg01128736	NA	NA	other
cg07241090	NCOR2	Body	other
cg17387577	NCOR2	Body	other
cg04930596	NCOR2	Body	other
cg20675040	C8orf55	Body	S_Shelf
cg08436419	DGKD	1stExon	other
cg07931411	PGLYRP2	Body	Island
cg10588135	BCAS3	Body	other
cg16217794	NA	NA	other
cg14861089	TLX1	Body	Island
cg10266490	ACOT11	TSS200	other
cg18437209	NA	NA	other
cg19466563	SPARCL1	5UTR	other
cg22863637	NA	NA	other
cg16565031	NA	NA	other
cg00764217	ST7	Body	other
cg06325209	DDR2	TSS200	other
cg04377609	NA	NA	other
cg14485185	NA	NA	other
cg11655130	NA	NA	other
cg24831711	ATXN1	5UTR	other
cg01583940	PAQR6	TSS200	S_Shelf
cg10030843	NA	NA	other
cg22664614	CPA5	Body	other
cg10005998	DNMBP	5UTR	other
cg21301258	RCAN1	Body	other
cg12198841	NA	NA	other
cg22538780	LOC100192378	Body	other
cg13480738	PRKCE	Body	other
cg00739471	ACTN1	Body	other
cg03635766	IGFBP4	Body	other
cg22867719	IFFO2	Body	other
cg05049448	SNX8	Body	S_Shelf
cg22211672	CCDC33	TSS1500	other
cg17322044	NA	NA	other
cg03609666	IZUMO1	TSS1500	N_Shelf
cg05648510	ABR	Body	other
cg16448636	NA	NA	other
cg02467990	VWC2	TSS200	Island
cg26667550	LMNA	Body	other
cg01668352	SRGAP1	Body	other
cg25006194	NA	NA	other
cg13670057	ABL1	Body	other
cg08525429	NA	NA	other
cg23663547	CCR7	3UTR	other
cg08292467	PCDHGA8	Body	S_Shelf
cg08292467	PCDHGB4	Body	S_Shelf
cg08292467	PCDHGA9	TSS200	S_Shelf
cg08292467	PCDHGA4	Body	S_Shelf
cg08292467	PCDHGA1	Body	S_Shelf
cg08292467	PCDHGB2	Body	S_Shelf
cg08292467	PCDHGA7	Body	S_Shelf
cg08292467	PCDHGB5	Body	S_Shelf
cg08292467	PCDHGA5	Body	S_Shelf
cg08292467	PCDHGA6	Body	S_Shelf
cg08292467	PCDHGA2	Body	S_Shelf
cg08292467	PCDHGA3	Body	S_Shelf
cg08292467	PCDHGB1	Body	S_Shelf
cg08292467	PCDHGB3	Body	S_Shelf
cg04276005	KIAA1614	Body	other
cg16636756	ITPRIP	5UTR	other
cg07471614	NA	NA	other
cg13879483	USP44	5UTR	Island
cg22884656	NA	NA	S_Shore
cg25459558	COL11A2	TSS1500	Island
cg27342781	NA	NA	other
cg27508620	NA	NA	other
cg06794543	ZFP106	TSS200	other
cg15925365	GSTA4	Body	N_Shore
cg11610614	FLJ45079	Body	other
cg07382998	TIMP2	Body	other
cg03128890	NA	NA	other
cg22486834	GSTA4	5UTR	N_Shore
cg09770579	XYLT1	Body	other
cg11564601	NA	NA	other
cg02748089	WWOX	Body	other
cg11970252	KIAA0564	Body	other
cg04783764	FBXO36	Body	other
cg00401972	CDH5	TSS200	other
cg08680048	ITPKA	Body	Island
cg06985993	FAM57B	Body	N_Shelf
cg12768523	PALLD	Body	other
cg15384589	NA	NA	other
cg26530485	LUZP1	TSS1500	other
cg13045134	NA	NA	other
cg25976440	NA	NA	other
cg00044665	CDH5	TSS200	other
cg01893212	VWC2	TSS200	Island
cg21165029	NA	NA	other
cg03604011	AHRR	Body	other
cg17627629	NA	NA	N_Shore
cg08604097	NXPH1	Body	N_Shore
cg22147446	SLC23A2	Body	other
cg18420599	DTNA	5UTR	other
cg21051815	HCCA2	Body	other
cg24535475	C1S	TSS200	other
cg06126713	SOSTDC1	TSS200	other
cg12172441	NA	NA	S_Shore
cg03699566	FOLR1	5UTR	other
cg17075352	IGJ	TSS1500	other
cg21614723	NA	NA	other
cg08750951	HERC5	Body	Island
cg08076018	RALGPS1	Body	other
cg08076018	ANGPTL2	TSS200	other
cg19830983	NA	NA	other
cg06511330	NA	NA	other
cg17951713	NA	NA	other
cg25200152	NA	NA	S_Shore
cg02926868	NA	NA	other
cg08321382	NA	NA	other
cg06492744	SIPA1	TSS1500	N_Shelf
cg06192883	MYO5C	Body	other
cg05336188	UPF1	Body	other
cg02245794	TACC1	5UTR	other
cg09206294	MAPKBP1	Body	other
cg00063828	C16orf74	Body	other
cg04540383	RASSF1	TSS1500	S_Shore
cg04540383	ZMYND10	3UTR	S_Shore
cg26778345	ABAT	TSS1500	other
cg27555582	NA	NA	Island
cg12399536	TEAD1	Body	other
cg12355586	SASH1	3UTR	other
cg18777299	STIM2	Body	other
cg08866695	ACACB	Body	S_Shelf
cg26118943	SNX18	Body	S_Shore
cg22356428	RASSF5	Body	other
cg24270542	SPATA13	Body	other
cg03126561	PARVA	Body	other
cg18168249	NA	NA	other
cg22740835	DDR2	5UTR	other
cg10862567	TBCD	Body	other
cg22226656	KIF26B	Body	other
cg10726816	NA	NA	other
cg07798560	NA	NA	other
cg00680551	NCALD	5UTR	N_Shore
cg06034127	SPATA13	Body	other
cg05797623	ADAMTS3	Body	other
cg15741433	HIST1H1A	TSS200	N_Shelf
cg20946037	NA	NA	other
cg25107522	DGKD	Body	other
cg05917419	ZNF608	Body	other
cg13826452	NA	NA	other
cg10648179	NA	NA	other
cg16900264	NA	NA	other
cg01539484	TSGA14	Body	other
cg14242936	GRASP	Body	S_Shelf
cg09267427	NCOR2	Body	S_Shelf
cg15571561	ARPP-21	5UTR	other
cg06733155	LIMK1	Body	other
cg08813925	NA	NA	other
cg27248029	SLC39A11	Body	other
cg18663033	NA	NA	other
cg05501996	NA	NA	other
cg20231084	NA	NA	other
cg22777467	GRAMD3	Body	other
cg25285090	NA	NA	other
cg19225602	NA	NA	N_Shelf
cg25138553	HSPG2	Body	other
cg16849268	MTSS1	Body	other
cg09941363	RNF11	Body	other
cg16555909	TCEA3	Body	other
cg04812351	ADAMTS3	Body	other
cg26037504	RDH5	TSS1500	S_Shelf
cg02058870	SIPA1L1	5UTR	other
cg13445796	DBX1	1stExon	Island
cg25123427	NA	NA	other
cg10628699	LOC121952	TSS1500	other
cg18084609	COCH	Body	S_Shore
cg17080882	TGFBR3	Body	other
cg19701087	GSTA4	Body	N_Shore
cg05315321	RAD51L1	Body	other
cg19462635	NA	NA	S_Shelf
cg18393175	NA	NA	other
cg16781647	EMX1	Body	Island
cg00334821	LIMK1	Body	other
cg14530275	BNC2	Body	other
cg08197287	AFF1	Body	other
cg01000615	ANKRD35	Body	other
cg05276753	NA	NA	other
cg12554755	NA	NA	other
cg21776577	XPR1	Body	other
cg05816193	HIST1H1A	TSS200	N_Shelf
cg27296341	OPRM1	Body	other
cg27296341	IPCEF1	Body	other
cg26514793	CHST3	3UTR	S_Shore
cg17988310	GRAP2	Body	other
cg03789645	CUL1	TSS1500	N_Shore
cg20820622	TLE3	Body	other
cg24909660	NR1H3	5UTR	other
cg15417798	LPHN1	3UTR	N_Shore
cg25656762	NA	NA	other
cg27179041	PTPRG	Body	other
cg11858226	NA	NA	other
cg27627006	MAML2	Body	other
cg26683398	LTC4S	TSS1500	N_Shelf
cg18680626	JAKMIP1	Body	other
cg06463958	T	TSS1500	Island
cg04867652	SEC14L1	Body	other
cg01734772	TPST1	Body	other
cg25316769	NA	NA	other
cg12477923	SH3PXD2A	Body	S_Shelf
cg27319917	N4BP1	Body	other
cg01298514	VEGFA	TSS1500	N_Shore
cg07286682	MIR548H4	Body	other
cg22830113	NA	NA	Island
cg00457087	DDR2	5UTR	other
cg14552010	AFF3	Body	other
cg01093786	MAML2	Body	other
cg21351647	PSORS1C1	TSS1500	other
cg25156960	NA	NA	other
cg26818573	NA	NA	other
cg07113642	CPXM1	1stExon	Island
cg16866941	MAFF	5UTR	S_Shelf
cg07581623	DPYSL2	Body	other
cg09694300	SCHIP1	Body	other
cg17264670	RGS17	TSS1500	Island
cg26380291	TCF7L2	Body	other
cg03763518	C1orf54	TSS200	S_Shelf
cg13939204	NA	NA	other
cg27425146	NA	NA	other
cg23334662	RFTN2	5UTR	other
cg24033558	SHF	Body	Island
cg12058064	MIR1276	TSS1500	S_Shelf
cg12058064	KLHL25	5UTR	S_Shelf
cg06931444	NA	NA	other
cg07617759	LOC285045	TSS200	other
cg08065231	ZNF177	TSS200	Island
cg22420044	MCM7	Body	other
cg22420044	MIR25	TSS200	other
cg20438286	GALNTL4	Body	other
cg03400623	NA	NA	other
cg07561747	KIF21B	Body	other
cg15931839	TRAF3IP2	3UTR	other
cg25943118	NA	NA	other
cg22377043	MAP1A	TSS1500	other
cg04294888	TTC28	Body	other
cg10746447	MAML2	Body	other
cg13806292	SYNE1	Body	other
cg00294550	ANK3	Body	other
cg27570256	LOC100270710	TSS200	S_Shelf
cg03276022	TAGLN	TSS200	other
cg23336905	SPEF2	Body	other
cg18382353	C10orf25	1stExon	N_Shore
cg18382353	ZNF22	TSS1500	N_Shore
cg23611697	NA	NA	other
cg12361088	NAV2	Body	other
cg02381279	NA	NA	N_Shore
cg05838308	TGFBI	Body	S_Shelf
cg21095673	ATXN7L1	Body	other
cg23008718	NA	NA	other
cg22241045	LNX1	Body	other
cg10762626	OCA2	TSS1500	S_Shore
cg26955845	GPR56	5UTR	other
cg21097036	C6orf174	TSS200	S_Shelf
cg00970435	ARSG	Body	other
cg08015382	NA	NA	other
cg09608652	CHD9	5UTR	other
cg03290977	C1QTNF7	5UTR	other
cg01178099	NA	NA	other
cg04865113	NA	NA	other
cg04478180	ART3	5UTR	other
cg14016236	FNDC3B	5UTR	other
cg01032119	NA	NA	other
cg14625175	HOXA10	Body	Island
cg12816936	NA	NA	other
cg12904904	SGCD	5UTR	other
cg11235787	MIR195	Body	S_Shelf
cg10017626	NA	NA	N_Shore
cg18790856	NA	NA	other
cg08061755	NA	NA	S_Shore
cg11895835	C5orf13	Body	other
cg26781524	BCMO1	TSS1500	other
cg09499849	ACVR1	5UTR	other
cg07790615	RYR2	TSS1500	Island
cg11807040	NA	NA	other
cg14399183	GSN	5UTR	other
cg24892966	NA	NA	other
cg02078525	CDH5	TSS200	other
cg05486260	FAM135B	Body	other
cg16361890	LTC4S	TSS1500	N_Shelf
cg16303353	CACNA1C	Body	other
cg13920090	AHDC1	3UTR	N_Shelf
cg19514721	NA	NA	other
cg07694621	NA	NA	other
cg23155911	MARCH3	3UTR	other
cg04228468	SLITRK3	5UTR	other
cg16301894	NA	NA	other
cg09284275	MYH11	Body	other
cg24680586	INA	TSS200	Island
cg14481454	NA	NA	other
cg07830557	SH3GL1	Body	S_Shelf
cg20308540	PLD5	5UTR	other
cg14418802	H6PD	5UTR	other
cg02680669	NA	NA	other
cg22430700	NA	NA	other
cg10813980	FAM49A	5UTR	other
cg02923831	C8orf86	TSS1500	other
cg18655369	NA	NA	S_Shelf
cg09272948	NA	NA	other
cg26422161	FOXQ1	1stExon	Island
cg06934572	ASAP2	Body	N_Shore
cg04743654	RASSF1	5UTR	Island
cg04609499	NA	NA	other
cg07714276	RREB1	5UTR	other
cg01518607	NA	NA	other
cg09406615	BCHE	5UTR	other
cg10938600	NA	NA	other
cg24090990	NA	NA	S_Shelf
cg19067730	CTSA	TSS1500	N_Shore
cg19067730	NEURL2	Body	N_Shore
cg14476852	NA	NA	other
cg00943360	NA	NA	S_Shore
cg21550107	NA	NA	other
cg25326952	PDIA4	Body	other
cg01347048	SUFU	Body	other
cg17401179	AHRR	Body	other
cg27092191	ZNF267	TSS1500	N_Shore
cg24144083	NA	NA	N_Shore
cg22692511	TAGLN	TSS200	other
cg00765705	NCOR2	Body	other
cg07857040	IFT140	Body	N_Shore
cg05010648	ELN	Body	other
cg21899596	HOPX	5UTR	Island
cg15824100	AK5	Body	other
cg09947611	HCCA2	Body	other
cg03854765	SLC23A2	5UTR	other
cg21335378	NA	NA	other
cg01629007	PXDN	Body	other
cg00088688	NA	NA	other
cg01097897	PPM1H	Body	other
cg00988346	NA	NA	other
cg04178787	NA	NA	other
cg07621385	MYLK	5UTR	other
cg14281592	RALGPS1	Body	other
cg14281592	ANGPTL2	5UTR	other
cg16983159	TMEM173	TSS200	other
cg00577560	KIAA1026	Body	other
cg16708174	RARRES1	Body	other
cg06012347	NA	NA	other
cg17812788	KCNH4	5UTR	Island
cg08867471	NA	NA	other
cg18335796	CALB1	Body	other
cg12468774	CCDC36	5UTR	Island
cg18375642	FMO2	1stExon	other
cg16353006	LHX9	Body	S_Shore
cg24416660	NA	NA	other
cg13288195	FBXL22	1stExon	N_Shelf
cg22954906	LOC121952	TSS1500	other
cg08164191	NA	NA	other
cg16291276	CD34	Body	N_Shore
cg07749597	NA	NA	other
cg12657297	NA	NA	other
cg27598107	NA	NA	S_Shore
cg00192220	NA	NA	other
cg14028400	NA	NA	other
cg13300480	ROR1	Body	other
cg14270346	SHB	Body	other
cg20148334	LAMB3	Body	other
cg07606495	C19orf57	3UTR	S_Shelf
cg27531366	WDTC1	Body	other
cg23391785	DNM3	Body	Island
cg00920139	PDLIM2	3UTR	N_Shore
cg15125338	NA	NA	S_Shelf
cg16695890	PGLYRP2	Body	N_Shore
cg01505878	NA	NA	other
cg17373442	CHST2	Body	Island
cg01940657	PCSK7	Body	other
cg14687029	NA	NA	other
cg04452432	CX3CL1	1stExon	other
cg22484737	NA	NA	other
cg04131494	DOK3	5UTR	other
cg09109520	GPR56	5UTR	other
cg25417335	NA	NA	other
cg08305551	MAST1	Body	Island
cg17328839	NA	NA	other
cg14709253	MTUS1	Body	other
cg10857441	POLS	5UTR	other
cg02030542	VAC14	Body	S_Shelf
cg22811647	BRF1	Body	other
cg12116288	NA	NA	other
cg25075794	AQP1	TSS200	other
cg02192520	RDH5	5UTR	S_Shelf
cg21929473	NA	NA	other
cg03044249	WBSCR17	TSS1500	Island
cg10233454	LRP1	Body	other
cg26452868	NA	NA	N_Shore
cg11225090	NA	NA	other
cg16569273	NA	NA	other
cg19374752	GRASP	Body	S_Shelf
cg25884711	NPY	1stExon	Island
cg17936572	ARPP-21	5UTR	other
cg05681757	FGD4	TSS200	other
cg24854681	MIR25	TSS200	other
cg24854681	MCM7	Body	other
cg23451221	PRAP1	TSS200	other
cg26363759	SPSB1	5UTR	other
cg08669954	IFT140	Body	N_Shore
cg20975682	PRPF40B	5UTR	S_Shelf
cg17239057	NA	NA	other
cg08314176	NA	NA	other
cg20382867	NA	NA	other
cg11903920	TCERG1L	Body	other
cg07137955	NA	NA	Island
cg26334209	FRMD4A	Body	other
cg25647583	FES	TSS1500	N_Shore
cg00002719	C1orf114	TSS200	Island
cg04074945	PHF21A	Body	other
cg05268155	SPATA13	Body	other
cg25535982	NA	NA	other
cg26291655	KLHL25	5UTR	S_Shelf
cg26291655	MIR1276	TSS1500	S_Shelf
cg08897054	DCAF8	Body	other
cg15511120	NA	NA	other
cg24661595	SHANK2	Body	other
cg15473329	SAMD4B	Body	other
cg27172175	NA	NA	other
cg18390495	DEFB132	Body	other
cg25479732	RNU5D	Body	other
cg25479732	CKMT2	TSS1500	other
cg25479732	RNU5E	Body	other
cg18547299	PODNL1	Body	other
cg15617545	SERPING1	TSS200	other
cg17888985	NA	NA	other
cg05337681	LIPC	Body	other
cg04315771	ATF5	5UTR	S_Shore
cg04315771	IL4I1	TSS1500	S_Shore
cg04315771	NUP62	TSS1500	S_Shore
cg09859596	ALPL	5UTR	other
cg20684375	NA	NA	other
cg19020855	NA	NA	other
cg20459495	NA	NA	other
cg09099242	MMRN2	Body	S_Shelf
cg21647035	EPHA2	Body	N_Shore
cg22335692	CHST8	Body	N_Shelf
cg13495118	TM4SF18	TSS200	other
cg21621538	MPP6	5UTR	other
cg22094599	CCRN4L	Body	other
cg09147068	NA	NA	other
cg24486958	NA	NA	other
cg04352088	SCUBE1	Body	S_Shelf
cg16731083	NA	NA	other
cg00711291	SDK2	Body	other
cg23697796	LOC100188947	Body	other
cg02627403	UNC13D	3UTR	other
cg08095452	CUEDC1	Body	N_Shelf
cg14236443	ABR	Body	other
cg18652900	PGLYRP2	Body	Island
cg07978472	LOC100192379	Body	Island
cg07978472	TMEM155	TSS200	Island
cg08423562	FHL3	5UTR	other
cg00957641	NA	NA	other
cg19493303	NA	NA	other
cg14580228	NA	NA	other
cg02923856	NR1D2	Body	S_Shore
cg17983217	DDAH2	TSS200	Island
cg19456540	SIX6	1stExon	Island
cg04752680	RFX1	5UTR	N_Shelf
cg03309328	ANKS1B	Body	other
cg01881444	C3orf64	5UTR	N_Shore
cg11152302	NYNRIN	TSS1500	N_Shore
cg00044466	NA	NA	other
cg05363616	TBX15	5UTR	N_Shore
cg09160589	LITAF	5UTR	other
cg25764899	NA	NA	Island
cg19841369	SYNE2	Body	other
cg24598922	PHACTR2	Body	other
cg19577548	PTGIS	Body	other
cg16971128	TMPRSS6	TSS200	other
cg07682160	UPF1	Body	other
cg13100190	NA	NA	other
cg06635952	ANXA4	Body	other
cg27264462	PRKCZ	Body	other
cg02669055	IDO2	Body	other
cg17907003	NA	NA	other
cg13038685	NA	NA	other
cg26158270	MICALCL	5UTR	other
cg24401262	NA	NA	other
cg04320316	NA	NA	other
cg05287409	MCM7	Body	S_Shelf
cg08764162	ZNF438	Body	other
cg14171486	NA	NA	other
cg18544564	COL3A1	1stExon	other
cg04263215	ADAMTS4	TSS200	N_Shelf
cg04263215	NDUFS2	TSS1500	N_Shelf
cg17538572	CYP26A1	Body	Island
cg05504759	DUSP7	Body	N_Shelf
cg15332386	SYNE1	Body	other
cg18276112	FOXK1	Body	N_Shelf
cg07958502	ITGA11	Body	other
cg10493436	ADAMTS4	TSS200	N_Shelf
cg10493436	NDUFS2	TSS200	N_Shelf
cg06788267	NA	NA	other
cg03345454	FZD7	3UTR	S_Shore
cg02634222	EDN2	3UTR	other
cg26296894	KAT2B	Body	other
cg01312265	TCERG1L	Body	other
cg07519235	GPRC5B	5UTR	Island
cg03773647	YPEL4	TSS1500	S_Shelf
cg13799919	POLR1D	Body	other
cg09671258	LHX4	Body	Island
cg21306949	NA	NA	other
cg09096031	RFTN2	5UTR	other
cg08554554	ARFRP1	3UTR	S_Shelf
cg03048488	NA	NA	N_Shelf
cg03462322	MPG	TSS1500	N_Shore
cg17648080	SMG6	Body	other
cg09427311	RALGPS1	Body	other
cg09427311	ANGPTL2	TSS1500	other
cg09912512	NA	NA	N_Shelf
cg23493020	NA	NA	other
cg04738464	NA	NA	other
cg12447928	NA	NA	other
cg20553124	PNPLA1	5UTR	other
cg20615910	NA	NA	other
cg25827524	WWP1	Body	other
cg24410255	NA	NA	other
cg02747950	RAB8B	Body	other
cg11787176	NA	NA	other
cg00100121	C1orf114	5UTR	Island
cg23015917	SLC35D1	Body	other
cg06527213	KLHL25	5UTR	S_Shelf
cg06527213	MIR1276	TSS1500	S_Shelf
cg01196788	NA	NA	N_Shore
cg20187047	SYNE1	Body	other
cg21357629	NA	NA	Island
cg06933697	NA	NA	other
cg21039708	OTX2OS1	TSS1500	Island
cg12389356	CPE	Body	other
cg00005112	WWP2	Body	other
cg00174573	NA	NA	other
cg27128761	SPARC	Body	other
cg12997538	CNTN4	5UTR	other
cg27656362	NA	NA	other
cg14356608	NA	NA	Island
cg16617774	PPP2R2B	5UTR	other
cg10582860	NA	NA	other
cg25182066	MAP3K8	Body	other
cg05374271	RGS2	Body	S_Shore
cg03899643	NA	NA	other
cg10693390	PARVA	Body	other
cg05403316	NA	NA	other
cg21879102	CIT	Body	N_Shore
cg03064940	NA	NA	other
cg00734904	NA	NA	other
cg03323067	TNS1	5UTR	other
cg17918556	LASS6	Body	other
cg16027775	MGLL	Body	other
cg27350402	NA	NA	other
cg19831403	LDB3	Body	other
cg20559385	NA	NA	other
cg03878190	FAM134A	3UTR	S_Shelf
cg25148758	NA	NA	other
cg03692651	NA	NA	Island
cg06108459	PTK7	Body	other
cg11030264	NA	NA	other
cg13420364	NA	NA	other
cg14776321	NCRNA00202	Body	other
cg02844899	TTC7A	Body	other
cg15472071	FBLIM1	5UTR	S_Shore
cg24316949	ARPC5	Body	N_Shelf
cg23972738	MEIS1	Body	other
cg00871371	sep.09	TSS1500	S_Shore
cg05256204	NA	NA	S_Shelf
cg12308279	ST5	Body	other
cg09841842	FRMD6	5UTR	other
cg17825194	NCOR2	Body	other
cg14416311	GAS1	1stExon	Island
cg21212139	NA	NA	other
cg01444716	BTBD3	TSS200	other
cg17526573	NRXN1	Body	Island
cg24207616	OGDH	Body	other
cg13390867	NA	NA	other
cg07604117	SYNE1	Body	other
cg07469637	CDK6	TSS1500	Island
cg14657277	NA	NA	other
cg11654900	NA	NA	S_Shore
cg08271229	SKI	Body	S_Shore
cg05707492	RPTOR	Body	S_Shore
cg04401067	NA	NA	other
cg00839584	IL1A	5UTR	other
cg23965588	RNF121	Body	other
cg06975914	NA	NA	other
cg25839439	CAPZB	Body	other
cg27631817	NA	NA	other
cg07961887	FABP5	TSS200	Island
cg20010506	FAM19A2	1stExon	Island
cg18617808	RNF216	Body	other
cg27310710	NCOR2	Body	S_Shore
cg11653466	C8orf86	TSS200	other
cg23198707	NA	NA	other
cg21185289	TLX2	3UTR	Island
cg07514618	NA	NA	other
cg13823666	BAAT	5UTR	other
cg04262428	SHANK2	Body	S_Shore
cg03245590	NA	NA	other
cg06687640	NA	NA	other
cg05733463	NA	NA	other
cg08260891	CTSA	TSS1500	N_Shore
cg08260891	NEURL2	Body	N_Shore
cg22494725	CSNK1E	Body	N_Shelf
cg22409100	SLC8A1	TSS1500	other
cg20432350	KCND3	Body	other
cg16365064	NA	NA	other
cg08654262	DDAH1	Body	other
cg06382344	TBR1	Body	Island
cg19619405	ADAMTS20	TSS200	Island
cg00329411	NA	NA	other
cg05647733	NUAK1	Body	other
cg08216099	PXDN	Body	other
cg16407699	NA	NA	N_Shore
cg22168676	NA	NA	other
cg14485744	EXT1	Body	other
cg11363168	NA	NA	other
cg19931491	FEZ1	Body	other
cg15286094	ST7	Body	other
cg04683149	WISP1	TSS200	other
cg02598335	GRM3	5UTR	other
cg00231389	ABAT	TSS200	other
cg06025774	NA	NA	other
cg19513834	POU3F3	TSS1500	Island
cg27621997	CCDC86	TSS1500	N_Shore
cg21416600	PAX7	Body	other
cg04276417	ITGB1	5UTR	other
cg14038391	NA	NA	Island
cg01642521	NA	NA	Island
cg22681190	ALPL	5UTR	other
cg09313482	NA	NA	other
cg01856529	CBX5	5UTR	other
cg13475583	NA	NA	other
cg08129092	INTS3	3UTR	N_Shore
cg04223424	NA	NA	Island
cg03205103	EGFLAM	TSS1500	N_Shore
cg10464467	DSCR4	Body	other
cg10030791	SERPING1	TSS200	other
cg04905421	IFT140	Body	N_Shelf
cg01238343	NGDN	TSS1500	other
cg18142262	NA	NA	other
cg19256731	SIRPA	TSS1500	N_Shore
cg04022561	NA	NA	other
cg16766632	LRP1	Body	other
cg15929771	VPS13D	Body	other
cg12459718	C17orf68	3UTR	S_Shelf
cg18932798	INA	1stExon	Island
cg15200418	FOXK1	Body	N_Shelf
cg14097568	NA	NA	other
cg00991994	C3orf26	Body	other
cg00991994	MIR548G	Body	other
cg00991994	FILIP1L	Body	other
cg00106345	NA	NA	S_Shore
cg07149609	NA	NA	Island
cg27549720	HTR6	1stExon	Island
cg07155381	RPH3AL	5UTR	other
cg03486379	NA	NA	other
cg13347910	GCNT2	Body	other
cg25409809	CYFIP1	5UTR	other
cg06825512	APCDD1	TSS1500	N_Shore
cg15596666	PRAP1	TSS200	other
cg17854454	NA	NA	N_Shore
cg06294319	NA	NA	other
cg11187916	ANKRD35	Body	other
cg06361405	ARL3	3UTR	other
cg21739530	GALNT7	Body	other
cg25260543	NA	NA	other
cg25529875	GFOD1	Body	other
cg25701646	NA	NA	other
cg00598204	ASPSCR1	Body	N_Shore
cg11682083	NA	NA	other
cg09017941	NA	NA	other
cg02609127	DIO3	TSS1500	Island
cg11116274	NA	NA	other
cg16680159	NA	NA	other
cg07405121	SLC9A3R2	Body	N_Shelf
cg03729092	NA	NA	other
cg03791955	NA	NA	other
cg15918732	SERPING1	TSS200	other
cg16085649	AKAP13	Body	other
cg25839877	NA	NA	other
cg23004031	MGMT	Body	other
cg18264284	NA	NA	other
cg13393001	NA	NA	other
cg14239655	NA	NA	other
cg13033858	SSH1	Body	N_Shelf
cg26620147	AVIL	TSS1500	other
cg17840719	ZNF454	5UTR	Island
cg24099067	NA	NA	other
cg14192542	CCDC46	5UTR	N_Shore
cg03619352	NA	NA	N_Shelf
cg15215612	NA	NA	Island
cg14384093	C9orf5	Body	N_Shelf
cg02082083	PLA2G5	TSS200	other
cg25790133	FAM193A	TSS200	other
cg04848137	NA	NA	other
cg13016916	CREB3L2	Body	other
cg21546522	NA	NA	other
cg04388970	AVL9	Body	other
cg13387113	MXRA7	Body	other
cg06653045	KCNJ2	TSS1500	Island
cg18716164	VSTM2B	Body	Island
cg15559833	NA	NA	other
cg26899651	sep.09	Body	other
cg18334392	SNORD123	TSS1500	S_Shore
cg13488570	SKI	Body	Island
cg17331296	ANK1	5UTR	Island
cg23907053	RAB3IP	3UTR	other
cg03916630	NA	NA	other
cg24949191	NA	NA	other
cg11775488	NA	NA	other
cg21162344	PRRX2	Body	other
cg18061327	NA	NA	S_Shelf
cg21687563	TTC28	Body	other
cg16126280	EBF1	TSS1500	Island
cg22537334	TLE3	Body	other
cg13213755	NPTN	TSS1500	S_Shore
cg21046160	C22orf15	TSS200	other
cg09555124	IGF2R	Body	other
cg01684586	IGFBP7	Body	other
cg22921760	SALL2	TSS200	other
cg09109383	ABCC1	Body	other
cg08499832	CNTN4	5UTR	other
cg15364504	ACTN1	Body	other
cg03940848	NA	NA	Island
cg26670562	MAPK10	Body	other
cg18582992	SHF	Body	Island
cg16231917	PVT1	Body	other
cg22831607	SFRP5	TSS200	Island
cg15191795	NA	NA	other
cg05835105	PITX2	Body	Island
cg20527270	NA	NA	Island
cg26277754	NA	NA	other
cg19711579	NEUROD1	TSS200	N_Shelf
cg26361535	ZC3H3	Body	other
cg07229760	NA	NA	other
cg07274253	NA	NA	N_Shelf
cg17419888	KLHL29	Body	other
cg08336425	NA	NA	other
cg01603973	NA	NA	other
cg17383842	NA	NA	other
cg19184885	NPEPPS	3UTR	other
cg23048068	FABP5	TSS200	Island
cg19698137	UGT3A1	Body	other
cg14414406	TMOD1	Body	other
cg06524039	BRI3	Body	S_Shore
cg23079727	ATG7	3UTR	other
cg23079727	VGLL4	3UTR	other
cg05099508	SPAG6	1stExon	Island
cg26904702	SLC27A3	TSS1500	N_Shore
cg08364561	NA	NA	N_Shore
cg18022921	VEGFA	TSS1500	N_Shore
cg03467825	NA	NA	other
cg18638180	C21orf70	Body	S_Shore
cg22222281	CD9	TSS1500	N_Shore
cg13539545	NA	NA	Island
cg07084627	NFIL3	5UTR	Island
cg04793527	FAP	1stExon	other
cg27434149	NA	NA	other
cg00174743	PCNT	Body	N_Shore
cg11660826	ULBP1	Body	Island
cg02067712	NA	NA	N_Shore
cg21944234	NA	NA	other
cg11635053	FAM131A	TSS200	N_Shore
cg13910377	NCRNA00111	Body	S_Shelf
cg10463299	CASS4	5UTR	other
cg00041666	SYNE1	Body	other
cg11784243	LRRC16A	Body	other
cg08774368	CHST2	5UTR	Island
cg09578475	ZNF177	TSS200	Island
cg25181170	PRTFDC1	Body	other
cg12170191	NA	NA	other
cg11802027	PODNL1	Body	other
cg08679180	ARHGEF17	Body	other
cg03073218	COLEC10	Body	other
cg13090478	NA	NA	N_Shore
cg23546512	NA	NA	other
cg27529555	KLHDC8A	1stExon	other
cg24645214	RGS20	Body	Island
cg15624624	TCF7L2	Body	other
cg10136354	EMX1	Body	Island
cg07126235	CUL9	3UTR	other
cg11317254	RDH5	3UTR	N_Shelf
cg18077971	PAX3	TSS1500	S_Shore
cg18077971	CCDC140	5UTR	S_Shore
cg13476133	GCK	Body	Island
cg12391352	ANKS1B	Body	Island
cg09032314	C8orf34	Body	other
cg14160480	FHAD1	Body	other
cg05380019	NA	NA	N_Shore
cg04791080	NA	NA	other
cg04928670	NA	NA	other
cg11331445	SLC38A4	TSS200	other
cg02324432	KLHL2	Body	S_Shore
cg10174333	NA	NA	other
cg01022780	NA	NA	S_Shelf
cg12998503	WWC2	Body	other
cg04922803	GLT8D2	TSS1500	other
cg00499837	PVRL1	Body	other
cg10397082	NA	NA	other
cg24938761	MOBKL2A	5UTR	N_Shelf
cg17032602	HS6ST1	TSS1500	Island
cg03100639	TGFB1I1	TSS1500	N_Shore
cg01332683	ABCC1	Body	other
cg16729415	GJD2	TSS1500	Island
cg18993113	SBF2	Body	other
cg08312412	NA	NA	other
cg19913426	NA	NA	other
cg10824259	NEDD9	Body	other
cg16136290	C1orf183	Body	N_Shore
cg11909137	SMAD7	Body	other
cg10437931	NA	NA	other
cg06468347	ITGAE	TSS1500	other
cg00087244	NA	NA	other
cg17093995	VWC2	Body	Island
cg03950476	ZCCHC11	TSS1500	S_Shore
cg16754788	PGCP	Body	other
cg14294859	SLC25A25	5UTR	other
cg04053798	SLC38A4	5UTR	other
cg00472277	TSPAN32	Body	other
cg09618904	GDF5	TSS1500	S_Shelf
cg06721601	CUX1	Body	other
cg24340081	NKAIN3	Body	other
cg27659903	AGAP1	Body	other
cg15215348	PDE4C	5UTR	S_Shore
cg11015893	FAM180A	5UTR	other
cg25316339	ANKRD34B	TSS200	Island
cg19107511	NA	NA	S_Shelf
cg11878712	MGAT5	Body	other
cg18603577	RILPL2	3UTR	other
cg20782117	SLC25A13	Body	other
cg17298989	EIF2B3	Body	other
cg07828472	MGMT	Body	other
cg11668813	NA	NA	other
cg00172849	COL11A1	TSS1500	other
cg09462956	SLC9A3R2	Body	N_Shelf
cg12097222	EFHA2	1stExon	Island
cg14405137	NCKAP5L	5UTR	N_Shelf
cg17687367	NA	NA	other
cg25692139	SLC38A10	Body	N_Shore
cg21876626	SALL2	1stExon	other
cg05429448	LOC152225	TSS200	other
cg25221092	CABLES1	Body	other
cg17243643	RDH5	5UTR	S_Shelf
cg00278392	NA	NA	other
cg08034171	DCHS1	Body	other
cg17342132	NR3C1	Body	N_Shore
cg08322102	ZFHX4	5UTR	S_Shore
cg08322102	LOC100192378	Body	S_Shore
cg02286857	TTC7A	Body	other
cg13454226	KLF6	Body	N_Shore
cg07018404	NA	NA	other
cg19366479	NR1H2	Body	N_Shore
cg12405136	MRGPRF	TSS1500	S_Shelf
cg03552937	ZMIZ2	5UTR	other
cg16985778	MTMR9L	TSS1500	S_Shore
cg21000533	PPM1H	Body	other
cg10660256	BHMT	1stExon	other
cg18121066	TBCD	Body	S_Shelf
cg18121066	ZNF750	5UTR	S_Shelf
cg22496437	ARHGEF10L	5UTR	other
cg00754357	ZCCHC11	TSS1500	S_Shore
cg26550235	IFFO2	Body	other
cg20907456	NA	NA	other
cg20505457	ACTN1	Body	other
cg12080909	GIT1	TSS1500	N_Shore
cg21940308	NA	NA	other
cg12483545	SKI	Body	other
cg22485921	P4HA2	5UTR	other
cg06807696	NA	NA	other
cg15615645	C10orf26	Body	other
cg24550112	PRDM2	5UTR	S_Shore
cg00924265	NA	NA	N_Shore
cg14156405	RGS7	1stExon	Island
cg16924776	NA	NA	other
cg26354493	FSD1	Body	Island
cg21658968	NA	NA	other
cg03928874	LY86	3UTR	other
cg17286326	ZNF831	Body	N_Shore
cg27481555	LRRC17	1stExon	other
cg27481555	FBXL13	Body	other
cg13904562	NA	NA	other
cg10703692	NA	NA	other
cg02776664	MAST1	Body	Island
cg20138186	NA	NA	other
cg27216899	NA	NA	other
cg22006625	NA	NA	other
cg06817455	NA	NA	other
cg24966958	POPDC2	TSS1500	other
cg00530564	NA	NA	N_Shelf
cg18025275	FLJ14107	Body	other
cg18025275	BIN3	Body	other
cg07771727	NA	NA	other
cg20663376	TRPM1	5UTR	other
cg08244301	SLC27A1	Body	N_Shore
cg02974898	EPHB2	Body	other
cg07467854	NA	NA	other
cg01295782	EIF4E3	Body	other
cg01524618	UTRN	Body	other
cg16081096	IQSEC1	Body	S_Shelf
cg01780009	B3GNTL1	Body	other
cg13636014	NA	NA	other
cg07378309	FBXO40	TSS200	other
cg21949305	C22orf45	Body	other
cg21949305	ADORA2A	5UTR	other
cg09488241	CA5A	Body	S_Shelf
cg26927190	TIMP2	Body	other
cg19513071	NA	NA	other
cg14588406	GPR107	3UTR	other
cg25879102	NA	NA	other
cg15036118	NA	NA	other
cg24134959	CTBP2	Body	other
cg09990194	TTLL5	Body	other
cg13443911	TGFBR1	TSS1500	N_Shore
cg08104202	C1orf114	TSS200	Island
cg20253855	CUX1	Body	other
cg25746092	C6orf15	TSS1500	other
cg25746092	PSORS1C1	TSS1500	other
cg02284273	FRMD4A	Body	other
cg04270489	NA	NA	other
cg07145038	NA	NA	other
cg11784631	NRM	Body	S_Shelf
cg05165862	PRPF40B	Body	other
cg00944304	BAHD1	5UTR	S_Shelf
cg11583762	ADAM5P	TSS200	other
cg19683675	FGF1	TSS200	other
cg11524039	TBCD	Body	S_Shelf
cg11530995	CALML4	1stExon	other
cg25883066	NA	NA	other
cg24329557	GCM2	TSS1500	N_Shore
cg26870725	MAST1	Body	S_Shore
cg07743702	NA	NA	other
cg08075452	FAM131A	Body	S_Shore
cg17646820	NA	NA	other
cg13730341	GABBR1	Body	other
cg18358723	LOC645323	Body	N_Shore
cg24004007	FBXL22	TSS1500	N_Shelf
cg12223258	DCAKD	5UTR	other
cg11050612	WWTR1	Body	N_Shore
cg13938187	OAZ2	3UTR	other
cg16747717	WWOX	Body	other
cg10400707	VANGL2	TSS1500	N_Shore
cg18763911	WIZ	TSS1500	N_Shelf
cg06728658	NA	NA	other
cg20899625	PLXNA1	Body	other
cg16888565	NA	NA	other
cg09573843	KIAA0922	Body	other
cg05426700	LMF1	Body	other
cg11023456	C21orf2	Body	N_Shore
cg21488066	ZSCAN12	TSS1500	S_Shore
cg26916780	ZNF609	Body	other
cg13537416	DAB2IP	5UTR	other
cg09820244	SSBP3	Body	other
cg25685510	TECR	Body	other
cg24414737	DTYMK	Body	Island
cg15122966	NA	NA	other
cg23111655	CAPZB	Body	other
cg13601435	NA	NA	Island
cg02483204	NA	NA	other
cg20309640	NA	NA	other
cg13828610	NA	NA	other
cg07546433	NA	NA	other
cg04045544	NA	NA	other
cg18388547	NA	NA	other
cg25278941	NA	NA	other
cg07168526	ST7	Body	other
cg26477169	SEC14L1	Body	other
cg12924309	NA	NA	other
cg00445232	SMAD3	Body	other
cg13870520	SCARB2	Body	N_Shelf
cg13917151	NA	NA	other
cg01724917	XYLT1	Body	other
cg04431186	NA	NA	other
cg24841318	PROCA1	1stExon	Island
cg05238917	NA	NA	other
cg14699728	NPAS4	1stExon	Island
cg21502250	HPD	TSS1500	other
cg01897496	NEUROD1	5UTR	N_Shelf
cg07209550	CMYA5	Body	other
cg06783737	NA	NA	other
cg04281464	NA	NA	Island
cg09642925	NA	NA	Island
cg04788957	SH3PXD2A	Body	other
cg07328664	DIS3L2	Body	other
cg16319860	NA	NA	other
cg20840795	CIT	Body	S_Shore
cg01240931	APC	5UTR	other
cg02708705	FAM100B	Body	S_Shelf
cg26390041	NA	NA	other
cg14416371	MIR129-2	TSS200	Island
cg06832449	PARD3	Body	other
cg13952483	DISP1	5UTR	other
cg15079315	SLC23A2	5UTR	other
cg03989068	NA	NA	other
cg00753548	ANO6	Body	other
cg10204320	MTMR9L	TSS1500	S_Shore
cg05383442	NA	NA	other
cg22800743	FLJ22536	Body	other
cg26327666	NA	NA	S_Shore
cg06388350	NA	NA	other
cg10988628	PRAP1	TSS200	other
cg27252696	SIM1	TSS1500	Island
cg12813802	PTDSS1	Body	other
cg22881914	NID2	TSS1500	Island
cg07601320	SLC38A4	TSS200	other
cg11923296	WWTR1	Body	N_Shore
cg15712777	ARSB	Body	other
cg26371327	EPHA2	Body	N_Shore
cg15534755	TAGLN	TSS200	other
cg17922695	sep.09	Body	S_Shelf
cg08010865	SPATA13	5UTR	other
cg21853707	PBX1	Body	other
cg21108215	RGL1	Body	other
cg16826777	MAP3K14	5UTR	other
cg25974017	MGMT	Body	other
cg06600725	NA	NA	other
cg14270293	SH3D19	TSS1500	other
cg25325257	NA	NA	other
cg14232108	NA	NA	other
cg01051098	LGALS3	Body	other
cg23705224	CTXN2	5UTR	other
cg03233918	NA	NA	other
cg08701183	NA	NA	other
cg24575128	NISCH	Body	other
cg05527337	SMOC2	TSS1500	N_Shore
cg00540769	RNU5D	Body	N_Shore
cg00540769	ACOT12	Body	N_Shore
cg00540769	RNU5E	Body	N_Shore
cg10765212	COL5A2	TSS200	other
cg19403104	RCN3	5UTR	Island
cg06851000	TRIM62	Body	S_Shore
cg17949969	ABLIM2	Body	other
cg05235171	TMPRSS4	Body	other
cg13808058	ATP2B4	5UTR	other
cg02520020	SERPING1	TSS200	other
cg04635334	NA	NA	S_Shore
cg22052659	CSMD3	Body	Island
cg13557373	NA	NA	other
cg24914185	NA	NA	other
cg11547613	FGFR1	Body	other
cg21730858	NHSL1	Body	other
cg14367020	NA	NA	N_Shore
cg19480385	NA	NA	other
cg06885189	NA	NA	other
cg24911283	NA	NA	other
cg13073564	NA	NA	other
cg25103337	H6PD	TSS1500	N_Shore
cg17816394	GNG4	5UTR	Island
cg08129583	GYPC	TSS1500	N_Shore
cg05094137	CHD9	5UTR	other
cg02683197	NA	NA	N_Shore
cg23437843	ZNF167	TSS1500	N_Shore
cg20743134	C3orf64	5UTR	N_Shore
cg27544405	PRDM2	Body	other
cg14485643	RAPGEF1	Body	other
cg20263156	SCARA5	TSS200	other
cg18991611	NA	NA	Island
cg09293816	FCGRT	TSS1500	N_Shore
cg17302155	PRDM13	Body	Island
cg10625365	SFT2D2	Body	S_Shore
cg17682949	TIMM44	Body	Island
cg12763828	SLC2A5	Body	N_Shore
cg00760872	NA	NA	other
cg07083818	KIAA1683	TSS1500	other
cg11549025	NA	NA	other
cg18770350	ACTN2	5UTR	Island
cg01943414	MRC2	Body	Island
cg14979301	NA	NA	N_Shore
cg26697605	NA	NA	other
cg22431093	FGD4	TSS200	other
cg09269891	CREBBP	Body	other
cg25338134	GXYLT2	Body	other
cg19938199	NA	NA	other
cg21826699	NA	NA	other
cg21204395	NA	NA	other
cg12338137	TNS1	Body	other
cg06195280	XAF1	TSS1500	other
cg02453013	NA	NA	other
cg07429623	KLHDC8A	TSS200	other
cg24635971	NA	NA	other
cg09423312	C7orf50	Body	other
cg01972751	OLIG3	1stExon	Island
cg14067873	MYF5	TSS200	N_Shore
cg05917460	PAX9	5UTR	Island
cg05729490	NA	NA	other
cg17173975	BICD1	Body	other
cg01821058	MMP2	TSS1500	N_Shore
cg13477614	BAHCC1	Body	S_Shelf
cg26980244	NEFM	Body	Island
cg02058108	SSPN	TSS1500	N_Shore
cg25330016	C1QTNF1	5UTR	other
cg18229521	SLC24A4	1stExon	Island
cg24973993	CIT	Body	S_Shore
cg09804616	KIAA1949	3UTR	S_Shelf
cg21836370	NA	NA	other
cg09238180	HOXD8	TSS1500	Island
cg09165441	NA	NA	Island
cg25651608	NA	NA	other
cg20449659	WT1	Body	other
cg25390440	GYPC	TSS1500	N_Shore
cg20427865	CX3CL1	TSS200	other
cg08334034	RGMA	Body	N_Shore
cg22764374	NA	NA	other
cg09242181	LRP4	TSS1500	S_Shore
cg23527366	ABHD14A	Body	S_Shore
cg10541466	NA	NA	other
cg13796823	NA	NA	Island
cg08690876	CYB5R3	5UTR	other
cg18114313	NA	NA	other
cg12702981	NR1I2	Body	N_Shore
cg05386769	TNS1	Body	other
cg23020514	TRAF3	Body	other
cg25832771	MSC	1stExon	Island
cg06445348	ILDR2	Body	Island
cg02077702	ISLR	TSS1500	N_Shore
cg02381853	NA	NA	other
cg03148889	MGC27382	Body	other
cg14781189	KCNH7	5UTR	other
cg21554552	RASSF1	TSS200	Island
cg25509467	NA	NA	S_Shelf
cg22682161	NA	NA	other
cg13662569	SORBS2	1stExon	other
cg12070159	RGS20	Body	N_Shore
cg15612257	NA	NA	N_Shore
cg18350391	IL32	5UTR	other
cg13845351	EPB41L4B	Body	other
cg00076538	EGFLAM	TSS1500	N_Shore
cg11109845	CUL1	TSS1500	N_Shore
cg19614321	RASSF2	TSS1500	S_Shore
cg02218776	NA	NA	other
cg20547777	EXT1	Body	other
cg25883083	LPAR5	TSS1500	other
cg15418509	FOLR1	TSS200	other
cg16292885	NA	NA	N_Shore
cg14902773	NA	NA	other
cg15894581	FBXL22	TSS200	N_Shelf
cg04859826	NA	NA	other
cg09837977	IMMP2L	Body	other
cg09837977	LRRN3	5UTR	other
cg14010513	NA	NA	other
cg05773194	ITPKB	Body	other
cg11018338	CCDC109A	3UTR	other
cg18361975	EFNA5	Body	other
cg07503658	NA	NA	other
cg24409808	JMJD1C	Body	other
cg25599924	ACOX3	Body	other
cg05370101	NA	NA	other
cg01204927	NA	NA	other
cg02479022	SLC39A14	5UTR	other
cg08677210	MSI2	Body	other
cg18206027	VWC2	5UTR	Island
cg24003955	CTNNBIP1	Body	other
cg10156302	DAPK2	Body	other
cg03339956	TCF7L2	Body	other
cg27366532	CREBBP	Body	other
cg17679604	SEMA6A	Body	other
cg15132165	NXN	Body	other
cg04118306	NEFM	1stExon	Island
cg16476975	NA	NA	Island
cg19737746	ELK3	Body	other
cg09375033	DZIP1L	TSS1500	N_Shore
cg03079733	RIPK4	Body	N_Shelf
cg09603829	LOC100302652	Body	other
cg02617388	NA	NA	S_Shelf
cg05194346	NA	NA	other
cg18126802	DNM3	Body	other
cg10427868	ZMIZ1	5UTR	other
cg23490077	NA	NA	other
cg10717189	NA	NA	N_Shore
cg07388347	NA	NA	N_Shelf
cg05939149	PLEKHH2	Body	other
cg09948958	NA	NA	other
cg21428710	SLC38A4	TSS200	other
cg19230867	NA	NA	other
cg03444722	NA	NA	other
cg08931515	GCM1	Body	other
cg03312117	NA	NA	other
cg20284239	GPR161	5UTR	other
cg02254461	CSRNP1	TSS1500	S_Shore
cg00063471	TNFAIP8L3	Body	Island
cg21156320	BLOC1S1	Body	S_Shelf
cg21156320	RDH5	TSS1500	S_Shelf
cg25542878	PPP2R2C	TSS1500	S_Shore
cg20698924	OCA2	TSS1500	S_Shore
cg26028440	NA	NA	N_Shelf
cg00603871	SPATA13	Body	other
cg09513276	BMP7	Body	N_Shelf
cg10024583	TBKBP1	5UTR	Island
cg01185345	STK24	Body	other
cg12053891	NA	NA	other
cg02283366	NA	NA	Island
cg08519905	CD9	TSS1500	N_Shore
cg09499136	SMOC2	Body	S_Shore
cg08416194	NA	NA	other
cg07354440	ADAMTS4	TSS200	N_Shelf
cg07354440	NDUFS2	TSS1500	N_Shelf
cg04399751	DNM3	TSS1500	N_Shore
cg00310940	SLC2A5	Body	N_Shore
cg22232207	CD40	TSS200	Island
cg17745234	TMPRSS6	5UTR	other
cg05597624	RNF220	5UTR	S_Shore
cg00515457	NA	NA	Island
cg09024126	PROM1	1stExon	Island
cg22549086	PRKCE	Body	other
cg04212092	AHDC1	5UTR	other
cg00807464	CUX2	Body	other
cg00321007	CDRT4	3UTR	other
cg10292154	IL21R	3UTR	other
cg01971181	MFSD1	TSS1500	N_Shore
cg13881341	FGF21	TSS200	S_Shelf
cg13881341	FUT1	TSS1500	S_Shelf
cg09360770	FOXC2	TSS1500	Island
cg13110749	NA	NA	other
cg01258789	CRB1	TSS200	other
cg02101307	RGR	TSS1500	other
cg18759209	BMP7	TSS1500	S_Shore
cg14927126	SIK3	Body	other
cg04243822	C1QTNF1	5UTR	other
cg12428326	ZHX3	3UTR	other
cg27360326	PCDH8	5UTR	Island
cg16398581	FGGY	Body	other
cg01064725	NA	NA	N_Shore
cg01324702	SIL1	Body	other
cg19309616	NA	NA	S_Shelf
cg04202465	NA	NA	other
cg12107072	PPIL1	Body	other
cg07600533	KLHDC7B	TSS1500	Island
cg04233193	NA	NA	other
cg13611006	SP2	Body	other
cg12071888	NA	NA	S_Shelf
cg21737226	NA	NA	other
cg17410236	FLRT2	5UTR	Island
cg18185648	ABCA4	Body	other
cg00196407	ABR	Body	other
cg06611426	GRASP	Body	S_Shelf
cg27389454	BRSK1	Body	N_Shore
cg05699304	ARHGEF10L	Body	other
cg03876150	MAP4K4	Body	other
cg05341781	PBX1	Body	other
cg25209842	FGF8	TSS1500	Island
cg26469387	OTUD7A	Body	other
cg10504000	CD81	Body	S_Shelf
cg08951958	ABL1	Body	Island
cg21683069	NA	NA	N_Shore
cg13210580	MPZ	Body	other
cg18546236	NA	NA	N_Shelf
cg20387392	ZBTB20	5UTR	other
cg00543976	ADORA3	Body	S_Shore
cg08640634	NR2E1	TSS1500	Island
cg20941184	HSD11B1	TSS200	other
cg14642395	SLC22A11	TSS1500	other
cg07979401	LEMD2	3UTR	Island
cg09229918	SYNGR3	Body	Island
cg24051242	LRP5	Body	other
cg06896909	TMEM196	TSS1500	S_Shore
cg12548824	MTUS1	5UTR	other
cg00088797	IQSEC1	Body	N_Shore
cg06566994	ZNF167	TSS1500	N_Shore
cg02337873	NA	NA	S_Shore
cg27317046	LTBP2	Body	other
cg05515072	PRDM11	Body	N_Shelf
cg01980793	EIF2C2	Body	other
cg19206146	NA	NA	other
cg22233890	PRR5L	Body	other
cg04610274	TSKU	5UTR	other
cg01659586	IQSEC1	Body	N_Shore
cg23647784	KIAA1217	5UTR	other
cg01812400	XRCC3	5UTR	N_Shelf
cg18055007	DDAH2	TSS200	Island
cg16646003	POLS	5UTR	other
cg13703049	HOXA10	1stExon	Island
cg00335286	MC2R	TSS1500	other
cg08304190	MIR663	TSS200	Island
cg06392169	IRF4	5UTR	Island
cg16861031	ALDH1L2	Body	N_Shore
cg11213150	RALGPS1	Body	other
cg11213150	ANGPTL2	5UTR	other
cg20585530	SIX6	TSS200	Island
cg18894552	NA	NA	other
cg17389988	C7orf10	Body	other
cg09522706	MIR93	Body	other
cg09522706	MCM7	Body	other
cg09522706	MIR25	TSS200	other
cg10327428	ADAM5P	TSS200	other
cg07901253	KIAA1026	Body	other
cg09371112	MICAL2	Body	other
cg16634404	COL11A2	TSS1500	S_Shore
cg16634404	RXRB	3UTR	S_Shore
cg22399133	CRYGD	5UTR	Island
cg06757585	PCDHGA5	Body	N_Shore
cg06757585	PCDHGA4	Body	N_Shore
cg06757585	PCDHGA6	TSS200	N_Shore
cg06757585	PCDHGA1	Body	N_Shore
cg06757585	PCDHGA3	Body	N_Shore
cg06757585	PCDHGA2	Body	N_Shore
cg06757585	PCDHGB1	Body	N_Shore
cg06757585	PCDHGB3	Body	N_Shore
cg06757585	PCDHGB2	Body	N_Shore
cg19601636	ARVCF	5UTR	N_Shelf
cg26210445	TBR1	1stExon	Island
cg17503995	SPATA13	Body	other
cg15678825	NFATC1	Body	N_Shelf
cg03989260	TBX15	5UTR	N_Shore
cg03419151	XAF1	TSS1500	other
cg02516189	CARD9	5UTR	S_Shelf
cg11071682	SERTAD4	5UTR	S_Shelf
cg05526269	PLXNA4	Body	other
cg05670193	BCAM	3UTR	other
cg11577716	C20orf26	Body	other
cg13096701	RAPGEF2	TSS1500	other
cg01812599	NA	NA	Island
cg14750757	MGLL	Body	other
cg14752089	NA	NA	other
cg04435420	SGCD	5UTR	other
cg10091408	NA	NA	other
cg20095656	PFN3	TSS200	N_Shore
cg01232040	NA	NA	other
cg05374982	SDC3	Body	other
cg14524724	NA	NA	other
cg18147605	IFFO1	Body	N_Shore
cg02642117	CDKAL1	Body	other
cg25051341	PRDM13	Body	Island
cg17349389	CTNNA2	Body	Island
cg17349389	LRRTM1	Body	Island
cg23668581	ME3	Body	other
cg21178378	PRICKLE2	Body	other
cg25264948	C6orf27	Body	other
cg16129526	FLJ44817	Body	other
cg05196969	NA	NA	Island
cg20479774	DLX6	Body	Island
cg20479774	DLX6AS	Body	Island
cg17353337	NHSL1	Body	other
cg08617683	FBRSL1	Body	other
cg26035892	NA	NA	other
cg18092028	CDH4	TSS1500	Island
cg18716912	POLR2B	Body	other
cg17176619	STK24	Body	other
cg05876069	SYNPO	Body	other
cg20843277	SHANK2	Body	N_Shore
cg20008734	IFITM3	TSS1500	S_Shelf
cg19808978	RCN3	5UTR	Island
cg20980783	NA	NA	Island
cg08490115	KCNA4	TSS200	Island
cg10351914	MFAP4	TSS200	other
cg11608390	GMDS	Body	other
cg20048045	CHST3	3UTR	S_Shelf
cg23648809	PRKCZ	Body	other
cg01402255	GATAD2B	Body	other
cg00112238	SSBP3	Body	N_Shelf
cg01271695	PXDN	Body	other
cg22940848	SKI	Body	Island
cg24686189	NA	NA	other
cg20301308	NA	NA	S_Shore
cg23089825	NA	NA	Island
cg11571702	H2AFY	Body	other
cg11394785	LTC4S	1stExon	N_Shore
cg19597382	POU4F2	TSS1500	Island
cg02970836	NA	NA	N_Shore
cg21271753	TMPRSS6	Body	other
cg06242243	NCOR2	5UTR	other
cg07002403	CTNNA3	Body	other
cg07002403	LRRTM3	Body	other
cg14025021	MAP1A	TSS1500	other
cg00970396	NA	NA	other
cg06635133	XYLT1	Body	other
cg13791254	FOXE1	1stExon	Island
cg02681442	FOXG1	TSS1500	N_Shore
cg15962744	RBM19	Body	other
cg22737154	NA	NA	other
cg12896318	NA	NA	other
cg26078436	HBBP1	TSS1500	other
cg21678312	PTPRR	TSS200	other
cg10903903	NA	NA	Island
cg23845168	NA	NA	other
cg17380661	SIM1	TSS1500	Island
cg21245875	TLE3	Body	other
cg24058732	NA	NA	N_Shore
cg13803765	ABL1	Body	Island
cg01432329	NA	NA	other
cg06363129	SOSTDC1	TSS200	other
cg27080986	ACOX3	Body	other
cg17668731	CCNJL	Body	other
cg16310003	HPD	TSS1500	other
cg23340218	NA	NA	other
cg25212090	LHX9	Body	S_Shore
cg14558529	NA	NA	S_Shore
cg19483007	WWTR1	Body	other
cg10236239	SULT1C4	1stExon	other
cg25428429	KIAA0240	1stExon	other
cg10054332	PVT1	Body	other
cg14537332	SHANK2	TSS200	N_Shore
cg01655356	SHANK2	Body	Island
cg02345613	EIF2C2	Body	other
cg17840501	sep.09	Body	other
cg13405226	NA	NA	N_Shelf
cg04106785	CDK5R1	TSS1500	N_Shore
cg20038070	STX18	Body	other
cg10633526	NA	NA	other
cg12384236	TMPRSS2	TSS1500	S_Shore
cg18226915	NA	NA	other
cg20152871	NA	NA	other
cg16345114	ERGIC1	Body	other
cg05205239	NA	NA	other
cg08732352	NA	NA	S_Shore
cg23429986	NFIC	Body	Island
cg09119776	SUFU	Body	other
cg01939477	MIR129-2	TSS200	Island
cg07545037	HOXC5	Body	N_Shore
cg07545037	HOXC6	3UTR	N_Shore
cg07545037	HOXC4	5UTR	N_Shore
cg22822656	NA	NA	S_Shelf
cg03943218	NA	NA	Island
cg27478659	KRT16	5UTR	other
cg19934381	B3GNTL1	Body	other
cg04701034	NID2	TSS1500	Island
cg01946042	NA	NA	N_Shore
cg02569115	TIMP2	TSS1500	S_Shore
cg24002149	MIR199A2	TSS200	other
cg24002149	DNM3	Body	other
cg25552843	ITPRIP	5UTR	other
cg11524454	PLEKHG7	TSS1500	other
cg20431135	MFAP4	TSS1500	other
cg09501509	NA	NA	other
cg05141578	SUFU	Body	other
cg24297509	NA	NA	other
cg11267829	NA	NA	Island
cg03170343	C1QTNF1	5UTR	other
cg24699021	ERGIC1	Body	other
cg14597214	TACC1	5UTR	other
cg06426114	PITPNM3	3UTR	N_Shelf
cg10512203	COL9A2	Body	N_Shore
cg26276327	NA	NA	other
cg02366262	NA	NA	N_Shore
cg06775523	MEGF6	Body	S_Shelf
cg27367615	NA	NA	other
cg14431361	NA	NA	other
cg03442712	NA	NA	other
cg22077197	HDAC4	Body	other
cg14843920	sep.09	Body	other
cg12547807	NA	NA	other
cg12141659	KCNQ1	Body	other
cg13651876	GRHPR	Body	other
cg11659361	NA	NA	N_Shore
cg10469520	NA	NA	other
cg04895616	ZNF283	TSS1500	other
cg01937819	ENG	Body	N_Shore
cg08388802	NA	NA	other
cg24724689	NA	NA	other
cg27255239	RFX8	TSS1500	S_Shore
cg22522598	BRD4	Body	other
cg26365545	OTP	Body	N_Shore
cg02025034	HIP1R	3UTR	other
cg10811426	NA	NA	other
cg00410926	FAM166B	Body	other
cg07288447	TCF23	TSS200	N_Shore
cg13662634	ANGPTL2	5UTR	other
cg13662634	RALGPS1	Body	other
cg20577663	CDRT4	5UTR	other
cg07074666	EFR3B	Body	Island
cg25023596	TAOK3	Body	other
cg19873536	NA	NA	other
cg03465652	GLI2	Body	S_Shore
cg10385101	PRKAR1B	Body	N_Shelf
cg27052418	NA	NA	other
cg25903779	NA	NA	Island
cg07159686	MIR1286	TSS1500	other
cg07159686	RTN4R	Body	other
cg21118780	MAP4K4	Body	other
cg04572930	FOXK1	Body	N_Shelf
cg14704669	NA	NA	N_Shelf
cg17864046	NA	NA	S_Shore
cg00956759	NA	NA	other
cg06743312	IFFO1	Body	N_Shelf
cg01608400	WWOX	Body	other
cg09065714	UCN	TSS1500	S_Shore
cg05949640	FAM193A	TSS200	other
cg08783616	C17orf76	Body	other
cg13828579	GSN	Body	other
cg23791626	PITPNC1	Body	other
cg17178220	DNM3	Body	other
cg17178220	MIR199A2	TSS1500	other
cg08200952	RIN2	TSS1500	other
cg13817265	SOX5	5UTR	other
cg08942800	CRISP2	TSS200	other
cg14561934	FAM171A1	Body	N_Shore
cg20438472	EPHB3	Body	S_Shelf
cg04503093	SND1	Body	other
cg24044501	NA	NA	other
cg21887591	EDEM1	3UTR	other
cg04658021	PER1	TSS1500	S_Shore
cg10541864	NBLA00301	TSS1500	Island
cg10541864	HAND2	1stExon	Island
cg15393221	PRX	TSS1500	other
cg24887387	ZMAT4	Body	other
cg11071231	NA	NA	Island
cg12600174	HOXA9	TSS200	Island
cg15962969	NHSL1	Body	other
cg25486143	RASSF1	TSS200	Island
cg27185501	NA	NA	other
cg27168573	PXN	Body	N_Shelf
cg15787039	SCG5	5UTR	other
cg24886257	NA	NA	Island
cg13713922	GLI2	Body	S_Shore
cg05310764	NA	NA	other
cg00698916	NA	NA	N_Shore
cg09992746	NA	NA	N_Shore
cg10136560	MAML3	Body	other
cg06864391	ADPRHL1	3UTR	other
cg13809441	NA	NA	other
cg18400079	AFAP1	Body	other
cg07008193	CREB3L1	Body	S_Shore
cg06829830	RASGRF2	TSS1500	Island
cg22978477	MAML2	Body	other
cg04231042	NA	NA	other
cg09858188	NA	NA	Island
cg05258736	NA	NA	other
cg07942990	CST11	Body	other
cg16270485	ALPL	Body	other
cg13862920	RASAL3	TSS200	other
cg20029881	LRP1	Body	other
cg20145598	SGTA	5UTR	S_Shore
cg00077904	NA	NA	other
cg05887079	CMIP	Body	other
cg14226212	MUSK	Body	other
cg18346576	NA	NA	other
cg01636575	HS3ST3A1	Body	other
cg22642777	PPP2R2B	Body	N_Shore
cg14269807	NA	NA	other
cg06173663	CUX1	Body	other
cg22805381	NA	NA	other
cg23048494	S100A4	5UTR	other
cg17427305	NA	NA	N_Shelf
cg16442712	PRINS	Body	other
cg16442712	KIAA1217	Body	other
cg20443254	ASCL4	1stExon	Island
cg00726786	MTERFD2	Body	N_Shore
cg00690082	STAT5A	TSS1500	N_Shore
cg08872742	CDH5	TSS1500	other
cg22444445	EFR3B	Body	S_Shore
cg23684249	SHISA3	5UTR	Island
cg27041049	COCH	Body	S_Shore
cg11517269	ZSCAN12L1	TSS200	other
cg02571534	LCTL	TSS1500	other
cg10192893	PHOX2B	Body	Island
cg13969788	TPM2	Body	N_Shore
cg07430967	C17orf28	Body	other
cg17652435	HNF1B	Body	Island
cg05511613	TNRC18	Body	Island
cg00465970	NA	NA	other
cg23657809	NA	NA	other
cg27368726	C2orf58	Body	other
cg04413853	C17orf64	TSS200	S_Shore
cg11203512	CCDC67	5UTR	S_Shore
cg04895345	STARD13	Body	other
cg06397398	ZNF331	TSS1500	N_Shore
cg12483476	GRM6	1stExon	Island
cg02296931	NA	NA	N_Shore
cg14794298	ARNTL	5UTR	other
cg22232327	NA	NA	Island
cg03216043	MIR199A1	TSS1500	other
cg03216043	DNM2	Body	other
cg01547915	GALM	Body	other
cg04727357	NA	NA	other
cg26560222	DMRTA2	5UTR	Island
cg08648138	TGFBR3	Body	other
cg12963656	LOC152225	TSS200	other
cg15959252	C12orf68	1stExon	S_Shore
cg14403090	NA	NA	other
cg24848787	LIPC	Body	other
cg27168131	PDE9A	Body	Island
cg00810971	NA	NA	N_Shore
cg15397593	CACNA1C	Body	other
cg04719721	NA	NA	other
cg15031661	FMN2	1stExon	Island
cg05017154	NA	NA	other
cg04635642	SNX29	Body	other
cg18847009	NA	NA	other
cg17540159	MAML3	Body	S_Shore
cg26215428	PKD2	TSS1500	N_Shore
cg07053697	NA	NA	other
cg01078772	KIF3B	3UTR	other
cg21822146	ISM2	Body	N_Shelf
cg11172693	PPP1R16B	TSS200	Island
cg00336700	NA	NA	N_Shore
cg25370416	NA	NA	other
cg13586696	C22orf31	TSS1500	other
cg12930727	HYAL1	TSS1500	other
cg21525330	SYNPO	Body	other
cg01794853	HSPG2	TSS1500	other
cg16640855	NEUROD1	Body	other
cg09718037	NA	NA	other
cg26644853	CX3CL1	TSS200	other
cg13694343	TIMP2	Body	other
cg15690379	PBRM1	Body	other
cg01314391	C21orf70	Body	Island
cg08216304	DPYSL2	Body	other
cg07319459	NA	NA	S_Shelf
cg17136011	TACC2	Body	other
cg17213154	ST5	5UTR	other
cg24041541	LOC100192378	Body	N_Shelf
cg21647182	PXDN	Body	other
cg00866870	LAMB1	Body	other
cg25941075	NA	NA	other
cg24234651	GLIPR1L1	1stExon	other
cg18917486	NA	NA	other
cg01620701	NA	NA	other
cg16307965	NA	NA	other
cg00446697	HCCA2	Body	other
cg06571407	CD40	TSS200	Island
cg20911718	NYNRIN	TSS1500	N_Shore
cg26965547	TRIM65	TSS1500	Island
cg05672912	NA	NA	other
cg14628274	ACER2	Body	other
cg26801613	LMO4	TSS1500	N_Shore
cg13703871	ZNF177	TSS200	Island
cg03381704	NCRNA00189	TSS200	other
cg01509853	FOXK1	Body	N_Shelf
cg10902738	NA	NA	other
cg20173014	FOXK2	Body	Island
cg03138928	EPHX1	5UTR	other
cg06788565	C9orf69	3UTR	N_Shore
cg05562203	ISLR	TSS1500	N_Shore
cg12231584	LRRC47	Body	N_Shore
cg15722751	CLEC1A	TSS200	other
cg00124375	DDAH2	TSS200	Island
cg22365906	ANKS1B	Body	other
cg19130973	IQSEC1	Body	S_Shore
cg03032512	C1QTNF1	5UTR	other
cg18254356	LOC153684	Body	S_Shore
cg03398002	KIAA1026	Body	other
cg21306775	NA	NA	other
cg02410867	TPM4	Body	other
cg24161793	ITPRIPL1	TSS1500	N_Shore
cg13874290	ANXA4	Body	other
cg06962177	NA	NA	Island
cg01578632	WWP2	Body	other
cg23491661	B4GALNT3	Body	other
cg20702205	RNF216	Body	other
cg08575722	WT1	Body	other
cg01948978	ATP2B4	3UTR	other
cg09085932	GRK5	Body	other
cg01537995	FLRT2	TSS200	N_Shore
cg23571857	XAF1	TSS1500	other
cg07792478	MIR124-2	TSS1500	Island
cg17807172	NA	NA	other
cg15954878	DMD	Body	other
cg10313368	ENO1	5UTR	N_Shelf
cg10249375	NA	NA	Island
cg10698928	MIR124-2	TSS1500	Island
cg23964724	KIAA0427	3UTR	Island
cg26786974	DAAM2	Body	other
cg11934419	LAMA4	TSS200	S_Shore
cg06105694	NA	NA	Island
cg22136098	NA	NA	N_Shore
cg02455706	CRISPLD2	Body	other
cg11944462	NA	NA	other
cg07677856	NA	NA	N_Shore
cg11847636	FCGRT	TSS1500	N_Shore
cg04918696	NA	NA	other
cg16238149	NA	NA	other
cg04390523	EDNRB	TSS200	Island
cg24834823	C8orf86	TSS1500	other
cg08134504	NA	NA	other
cg15026265	NA	NA	other
cg21353144	SPRY1	Body	S_Shelf
cg01793387	KIAA1967	TSS1500	N_Shore
cg01793387	C8orf58	3UTR	N_Shore
cg05127821	CYP26C1	Body	Island
cg10996589	NCOR2	5UTR	other
cg15811515	CSDAP1	TSS200	Island
cg13419925	MFSD1	TSS1500	N_Shore
cg18322569	BARHL2	1stExon	Island
cg19344322	FLJ23834	Body	S_Shore
cg25881804	NA	NA	Island
cg17985646	TBX20	TSS200	Island
cg14120049	HSPB6	3UTR	Island
cg13880868	GLE1	Body	other
cg20614671	SNX8	Body	S_Shelf
cg16525435	NA	NA	other
cg19167230	NA	NA	other
cg03454425	NA	NA	S_Shore
cg19087171	NA	NA	other
cg13007701	DLC1	Body	other
cg02673850	NA	NA	other
cg19538115	NA	NA	other
cg00995520	KCNA3	TSS1500	S_Shore
cg18977283	GABBR1	Body	other
cg23575099	LGALS3	5UTR	other
cg17023034	CACNB4	Body	other
cg24936095	LIMS1	TSS1500	other
cg16705395	NA	NA	other
cg09397246	FES	TSS1500	N_Shore
cg24471254	ACTL6B	Body	Island
cg19640166	ITPRIP	5UTR	other
cg21232625	COL11A2	TSS1500	S_Shore
cg21232625	RXRB	3UTR	S_Shore
cg14291663	NA	NA	N_Shore
cg13549845	GRID2	Body	N_Shore
cg26591066	ZZEF1	Body	other
cg16246169	SOX2OT	Body	N_Shore
cg03297163	NA	NA	other
cg23340017	TLX1	Body	N_Shore
cg14009900	AUH	Body	other
cg10474005	LPAR5	TSS1500	other
cg27641532	NA	NA	S_Shore
cg03046886	NA	NA	other
cg02310103	CYB561D2	3UTR	S_Shelf
cg08023751	MERTK	TSS1500	N_Shore
cg10674511	LPAR4	TSS200	other
cg19509663	AFAP1	Body	other
cg02500075	NA	NA	other
cg01066157	SYNE1	Body	other
cg24892628	ADAMTSL5	Body	N_Shore
cg20442697	FBXL13	Body	other
cg20442697	LRRC17	1stExon	other
cg05157360	NA	NA	other
cg06868100	PRR15	3UTR	S_Shore
cg24897392	NA	NA	N_Shelf
cg03368634	CREBBP	Body	other
cg09137301	C7orf29	1stExon	other
cg09137301	LRRC61	5UTR	other
cg18249173	TBX20	5UTR	Island
cg18551353	BCAS4	Body	N_Shelf
cg16924337	RGS17	TSS1500	Island
cg20591120	BRE	Body	other
cg05153380	ARHGAP26	Body	other
cg18450254	PRICKLE2	5UTR	other
cg20712415	SCHIP1	Body	other
cg20285002	CPT1A	5UTR	other
cg23901852	FAT4	1stExon	Island
cg03233490	BCAS3	Body	other
cg13921921	ARHGEF2	Body	other
cg23268630	SPOCD1	Body	other
cg21415530	KCNK9	TSS1500	Island
cg07745373	DTX4	Body	S_Shore
cg01532168	KCNK9	TSS1500	Island
cg11944284	CDKN1C	3UTR	N_Shore
cg02805028	GSG1L	5UTR	other
cg23318063	NA	NA	Island
cg06817490	NA	NA	other
cg07638689	FBN3	Body	S_Shelf
cg25493948	FMN1	Body	other
cg26860604	WWP2	5UTR	other
cg11667020	NKX2-4	1stExon	Island
cg12264626	CA3	TSS1500	N_Shore
cg04307508	C19orf38	TSS200	other
cg17092099	NA	NA	N_Shore
cg02888092	NA	NA	S_Shore
cg04515996	TBX18	TSS200	Island
cg13798679	NA	NA	N_Shelf
cg07240689	PDCD11	3UTR	other
cg27161027	NA	NA	other
cg01922613	ABCA4	Body	other
cg15988887	PPP1CC	TSS1500	S_Shore
cg09281220	NA	NA	N_Shelf
cg03991120	TNRC4	Body	other
cg06471596	CUX1	Body	other
cg23702848	XRCC3	Body	other
cg21795544	NA	NA	N_Shore
cg15475851	INA	1stExon	Island
cg26672375	NA	NA	other
cg08710564	ST5	5UTR	other
cg05822633	BTBD3	TSS200	other
cg01833057	AFAP1	5UTR	other
cg24975342	IL31RA	Body	other
cg19444779	NA	NA	N_Shore
cg26027052	NA	NA	other
cg09115473	TRIO	Body	other
cg03406844	TNFAIP6	Body	other
cg07651914	CLDN15	TSS1500	other
cg02357541	NA	NA	N_Shore
cg05858126	MIR146B	TSS200	S_Shelf
cg19192065	LOC100188947	Body	other
cg17333973	KCNQ1	Body	other
cg18637232	ADAMTSL3	TSS1500	N_Shore
cg02915920	ABL1	Body	N_Shore
cg05376374	MIR129-2	TSS200	Island
cg08333283	NA	NA	S_Shore
cg22705929	YPEL4	TSS1500	S_Shelf
cg19023977	ELL2	Body	other
cg25118606	ACTG2	5UTR	other
cg25221207	PVRL1	Body	other
cg12680205	NA	NA	other
cg08850169	NDUFS2	TSS1500	N_Shore
cg19005335	NCOR2	Body	S_Shore
cg21390363	NA	NA	S_Shelf
cg22339902	NA	NA	other
cg19940225	NA	NA	other
cg11827925	AQP1	5UTR	other
cg00010853	KIAA1949	1stExon	N_Shore
cg15712559	PHACTR3	Body	Island
cg09646197	ZNF467	Body	Island
cg21535462	KRR1	TSS1500	S_Shore
cg21245816	LOC153684	Body	S_Shore
cg04146745	ZNF662	TSS200	N_Shore
cg23385208	AHNAK2	Body	other
cg26100303	ZBTB20	5UTR	other
cg19216817	PIH1D1	Body	N_Shelf
cg02393699	PRKCZ	Body	other
cg00668519	VGLL4	3UTR	other
cg00668519	ATG7	3UTR	other
cg19871940	NA	NA	N_Shore
cg05459233	NA	NA	other
cg16639691	FLT3	Body	other
cg02093692	NA	NA	other
cg13849419	TJP2	Body	other
cg16210447	CASS4	TSS1500	other
cg22638766	MIR93	TSS200	other
cg22638766	MIR25	TSS1500	other
cg22638766	MCM7	Body	other
cg23676369	CASS4	TSS1500	other
cg18818866	LOC100286844	TSS1500	N_Shore
cg18818866	NCKAP5L	5UTR	N_Shore
cg14385362	NEK6	5UTR	other
cg13814747	TRPM1	5UTR	other
cg17208748	NA	NA	other
cg04369651	MYT1L	Body	other
cg24654028	ST5	5UTR	other
cg11192169	NA	NA	other
cg06760830	MOBKL2C	5UTR	S_Shore
cg22928082	SLC4A11	TSS200	N_Shore
cg10215604	BRD4	Body	other
cg26459229	C12orf75	Body	other
cg14019186	LXN	Body	other
cg14019186	GFM1	Body	other
cg24657817	BEND4	Body	Island
cg06825415	NA	NA	other
cg22948288	MEOX1	TSS1500	other
cg18609078	NA	NA	S_Shore
cg17220632	ARHGEF10	Body	N_Shore
cg15352562	NA	NA	other
cg07660236	ZSCAN12	TSS1500	S_Shore
cg17137307	TCF7L1	Body	S_Shore
cg02435495	HNF1B	Body	Island
cg13298379	UNK	3UTR	other
cg26724967	IL32	TSS1500	other
cg02709432	ENPP2	TSS200	other
cg05255522	TFAP2D	Body	Island
cg13623495	NA	NA	N_Shore
cg16664405	NA	NA	Island
cg23316253	NA	NA	Island
cg17311022	POPDC2	TSS1500	other
cg02459389	ZZEF1	Body	other
cg22214889	BCAS4	TSS1500	N_Shore
cg17227257	LOC100130872	Body	N_Shore
cg17227257	LOC100130872-SPON2	TSS200	N_Shore
cg19127283	TRIM71	TSS200	Island
cg25747192	RASSF1	TSS200	Island
cg10111629	ST7L	3UTR	other
cg26734335	NA	NA	other
cg08657492	HOXA4	TSS1500	S_Shore
cg22695779	NA	NA	other
cg21384402	INA	TSS1500	Island
cg00539360	VEGFA	TSS1500	N_Shore
cg12686273	CCDC64B	TSS1500	N_Shore
cg13021333	NRN1	Body	Island
cg18257996	NA	NA	other
cg16926102	NA	NA	S_Shore
cg25044876	CYB5R3	5UTR	N_Shelf
cg17466131	SORBS2	TSS200	other
cg10224098	RNF220	5UTR	Island
cg11546709	NA	NA	N_Shelf
cg13099139	KIAA0467	Body	other
cg18016181	FOXD4	1stExon	Island
cg15182643	EGFLAM	TSS1500	N_Shore
cg16735495	NA	NA	other
cg15791248	FGFR1	TSS1500	S_Shore
cg19523667	ZMIZ2	5UTR	other
cg12893030	CHST3	3UTR	S_Shore
cg26405020	FES	TSS1500	N_Shore
cg07931391	NA	NA	Island
cg26406074	NBEA	Body	N_Shore
cg04362112	MST1P9	TSS1500	other
cg07820868	TBX15	5UTR	N_Shore
cg12592359	ASXL1	TSS1500	N_Shore
cg13598735	NA	NA	other
cg13078671	IFFO1	Body	N_Shelf
cg03653855	PPP2R2B	TSS1500	other
cg24425531	KIAA1026	Body	N_Shelf
cg16780771	CMIP	Body	other
cg11559446	PTK2	Body	other
cg09684233	NA	NA	Island
cg03662459	IL11RA	5UTR	other
cg18376692	NA	NA	S_Shelf
cg04292941	DNHD1	TSS200	other
cg23731908	NA	NA	other
cg04751761	SLC9A3R2	Body	N_Shelf
cg01259423	ASAP2	Body	Island
cg15064964	NA	NA	other
cg05512756	UGT3A1	TSS1500	other
cg15153957	AKT2	3UTR	S_Shelf
cg02689072	CPLX1	Body	S_Shelf
cg09734791	MSC	1stExon	Island
cg21756647	ARRB1	Body	other
cg25109019	SOX2OT	Body	N_Shelf
cg13440206	ABL1	Body	N_Shore
cg03599147	ODZ4	Body	other
cg00197058	TBX4	Body	other
cg17324339	NA	NA	other
cg05725004	NA	NA	S_Shore
cg24527751	TLK1	Body	other
cg01357958	C17orf46	TSS1500	S_Shore
cg01357958	MAP3K14	3UTR	S_Shore
cg01357958	LOC100133991	Body	S_Shore
cg14679230	LIPE	TSS200	S_Shelf
cg10575376	DNAH10	TSS1500	N_Shore
cg11369206	C3orf64	5UTR	N_Shore
cg04164744	WDR27	5UTR	N_Shore
cg05704183	NA	NA	other
cg17419049	NA	NA	other
cg19542753	NA	NA	other
cg23170280	ZC3H3	Body	N_Shore
cg25616777	NA	NA	N_Shelf
cg22123464	SLC8A2	5UTR	other
cg14573817	C12orf23	TSS1500	N_Shore
cg05550420	DCHS1	5UTR	other
cg05758467	HDAC4	Body	S_Shelf
cg14613594	SIRPA	Body	S_Shelf
cg01741372	NA	NA	other
cg15092219	NA	NA	other
cg17912835	NA	NA	Island
cg00476608	ATN1	Body	N_Shore
cg21899461	STK39	Body	other
cg14454127	AHRR	Body	other
cg13866190	FLJ14107	TSS200	other
cg13866190	BIN3	Body	other
cg12793733	ATP10D	5UTR	other
cg24450239	NA	NA	other
cg19202618	NA	NA	other
cg06616729	NA	NA	Island
cg16004467	NA	NA	other
cg07788092	ZNF177	TSS200	Island
cg24688803	ALDH1L2	TSS1500	S_Shore
cg18456523	NA	NA	Island
cg13632630	NA	NA	N_Shelf
cg12651761	LLGL1	TSS1500	N_Shore
cg15374435	SPRY2	Body	N_Shore
cg09861057	TDRD10	Body	other
cg19636519	NA	NA	other
[truncated: 16,439 more rows]
