# Supplementary material for: Genome-wide DNA methylation profiles in progression to in situ and invasive carcinoma of the breast with impact on gene transcription and prognosis
Source: Genome Biol. 2014 Aug 22;15(8):435. doi: 10.1186/s13059-014-0435-x (PMC4165906; doi:10.1186/s13059-014-0435-x)
Supplement: Additional file 6: — SAM analysis of methylation level of individual CpGs between DCIS and IBC. Illumina probe ID, gene, CpG position relative to CGIs and gene region. [file 13059_2014_435_MOESM6_ESM.txt]

Probe	Gene	CpG_location_Gene	CpG_location_CGI
cg00491021	PLAT	5UTR	other
cg12091331	PLAT	TSS200	other
cg06947913	FAIM2	TSS200	Island
cg18486102	FAIM2	TSS200	Island
cg17631429	FOXS1	1stExon	Island
cg24743778	ACCN4	1stExon	S_Shore
cg08879099	FLOT1	Body	N_Shelf
cg02126235	SERPINA1	5UTR	other
cg04929173	GAS2L1	Body	Island
cg11806439	NA	NA	other
cg19129687	NA	NA	Island
cg17610929	ACCN4	1stExon	S_Shore
cg09942166	NA	NA	other
cg08500510	PFKFB3	Body	other
cg03723716	PPP2R1B	3UTR	other
cg21638357	GIGYF1	Body	S_Shore
cg05346611	SERPINA1	5UTR	other
cg22828990	SERPINA1	5UTR	other
cg23158754	NA	NA	S_Shore
cg08027484	GCNT2	Body	other
cg13439703	MLLT3	Body	other
cg15393585	NA	NA	other
cg04223044	C22orf9	TSS200	other
cg22041590	NA	NA	other
cg09968361	SERPINA1	5UTR	other
cg24446610	KCNAB2	Body	S_Shelf
cg21167761	USP35	5UTR	N_Shelf
cg13588954	OPA3	Body	Island
cg12695465	GCNT2	Body	other
cg06976589	MAEA	Body	N_Shore
cg20314918	SCN2A	5UTR	other
cg13787768	COL5A1	Body	other
cg11849385	SMOC2	Body	other
cg08810842	EGR3	Body	Island
cg23881119	KIAA1217	TSS1500	other
cg17315014	LRRTM2	TSS200	other
cg17315014	CTNNA1	Body	other
cg15341866	NA	NA	other
cg19912309	NA	NA	other
cg26168577	MRC2	Body	other
cg16717713	CCDC85C	1stExon	Island
cg12922161	LOC150622	TSS1500	other
cg23692500	NA	NA	other
cg18105529	DNAH2	Body	N_Shore
cg06606949	LRRTM2	TSS200	other
cg06606949	CTNNA1	Body	other
cg18592384	ASAP2	Body	Island
cg27404186	NA	NA	Island
cg12025832	BEGAIN	3UTR	N_Shore
cg11013793	NA	NA	Island
cg08771171	LRRTM2	TSS200	other
cg08771171	CTNNA1	Body	other
cg08381620	NA	NA	other
cg04148089	KIAA0182	Body	N_Shore
cg12201660	TRIM29	1stExon	Island
cg06398643	FLJ42393	TSS1500	other
cg06398643	LPP	5UTR	other
cg21279207	FLOT1	Body	N_Shelf
cg15168995	CARD10	Body	N_Shore
cg23251858	NA	NA	other
cg16197388	PSG3	3UTR	other
cg07264048	GCNT2	Body	other
cg24537942	KANK4	5UTR	other
cg18489009	OPA3	Body	N_Shore
cg04781339	NA	NA	N_Shore
cg18050520	PEBP4	TSS1500	other
cg17635294	TSNARE1	Body	other
cg17083429	PTEN	Body	S_Shelf
cg20153240	PRKCZ	5UTR	other
cg11581865	NA	NA	N_Shelf
cg06545268	NA	NA	Island
cg04724873	KIAA1751	Body	other
cg19098437	MIR30A	Body	other
cg11460035	NA	NA	N_Shore
cg05964918	C10orf129	TSS200	other
cg22038738	PLAT	5UTR	other
cg01966160	PEBP4	TSS1500	other
cg09506661	SBNO2	Body	Island
cg10190334	KHDC1L	TSS1500	other
cg06382028	NA	NA	other
cg09978906	PTGR2	Body	other
cg24437293	NA	NA	S_Shore
cg18925726	NA	NA	other
cg17702388	NA	NA	Island
cg09303201	KIAA0182	Body	Island
cg18988889	NA	NA	Island
cg23809813	RNLS	Body	other
cg12472022	DAGLA	5UTR	other
cg03776495	NEK10	5UTR	N_Shore
cg04738220	NA	NA	Island
cg26133126	GRTP1	Body	other
cg18844301	ACCN4	1stExon	S_Shore
cg27360784	ZNF423	Body	N_Shore
cg04835925	C5orf52	3UTR	other
cg26394916	NA	NA	N_Shore
cg09726982	ACCN4	1stExon	S_Shore
cg18157012	SLIT3	Body	other
cg00732807	KHDC1L	TSS1500	other
cg05334190	NA	NA	other
cg11701367	NA	NA	other
cg07500713	SMOC2	Body	other
cg20172563	CD2AP	Body	other
cg03113038	NA	NA	other
cg04066190	TFAP2A	Body	N_Shelf
cg09388920	MRPS28	Body	other
cg06948763	KCNC4	Body	N_Shelf
cg10820551	C22orf9	5UTR	other
cg09883659	NA	NA	other
cg01411725	FBXW10	TSS1500	other
cg11229864	NA	NA	other
cg11194299	KCNAB2	Body	S_Shelf
cg04487857	SLC7A11	Body	other
cg25484790	MCAM	Body	N_Shore
cg17971587	TRIM29	1stExon	Island
cg15365038	PRAF2	Body	Island
cg16580289	GABRR2	TSS1500	other
cg02534450	NA	NA	other
cg19186105	NA	NA	N_Shelf
cg26824721	NA	NA	other
cg00668592	TSNARE1	Body	other
cg13780428	NA	NA	N_Shelf
cg20650914	NA	NA	other
cg25754673	NCOR2	Body	other
cg17974012	FOXS1	1stExon	S_Shore
cg07625619	TMCO7	Body	other
cg04608004	PIK3CD	Body	other
cg06078747	NA	NA	other
cg20066001	PLCH2	TSS1500	N_Shelf
cg10802444	GRIP1	TSS200	other
cg27138223	EDAR	5UTR	S_Shelf
cg07215298	HDAC4	Body	other
cg27391679	OPA3	Body	Island
cg07637658	PPP1R13L	Body	N_Shore
cg14596967	ZBTB16	Body	S_Shelf
cg16603916	ECE1	Body	N_Shore
cg12302875	NA	NA	Island
cg16375048	PDGFC	Body	other
cg17806069	NA	NA	N_Shore
cg10505163	CDH23	Body	other
cg21959781	NA	NA	other
cg13325066	NA	NA	Island
cg06291428	CTNND1	Body	other
cg23109530	NA	NA	other
cg26473110	DGKZ	Body	N_Shelf
cg01595505	PLEKHG2	Body	S_Shore
cg24831879	CALML3	TSS200	N_Shore
cg09824889	FBXO40	TSS1500	other
cg09921423	ACYP2	Body	other
cg16915803	LPP	5UTR	other
cg16472011	TOLLIP	Body	N_Shore
cg10379476	TOLLIP	Body	N_Shore
cg22791543	FLJ33630	Body	N_Shelf
cg15406343	NA	NA	other
cg01820950	DLGAP2	Body	S_Shore
cg06844845	NA	NA	other
cg13400249	RERE	Body	N_Shelf
cg02823457	NGFR	Body	Island
cg01028017	NA	NA	other
cg07812877	CCDC151	3UTR	Island
cg07812877	RGL3	TSS1500	Island
cg13859589	KDM4C	Body	other
cg23429966	TSSC1	Body	N_Shore
cg09511724	CASZ1	5UTR	other
cg11677683	CTNNA1	Body	other
cg11677683	LRRTM2	1stExon	other
cg14370595	B3GNT1	1stExon	Island
cg14370595	BRMS1	TSS1500	Island
cg10716120	PLCH2	TSS1500	N_Shelf
cg18592964	CAST	Body	other
cg24103040	GRIP1	TSS200	other
cg23304156	NA	NA	Island
cg08878372	NA	NA	other
cg23184518	CTNNA1	Body	other
cg23184518	LRRTM2	TSS200	other
cg18224729	CTNND1	Body	other
cg05027258	ASAP2	Body	Island
cg13089599	ANO1	Body	Island
cg20017132	CALHM3	Body	Island
cg14482811	LCN8	TSS200	N_Shelf
cg00777198	KRT75	TSS200	other
cg00142933	LIMS2	5UTR	N_Shore
cg22105158	C19orf77	TSS200	N_Shore
cg23933606	UHRF1	Body	N_Shore
cg03403081	ADAMTS7	Body	S_Shore
cg21221545	NA	NA	other
cg24455236	PLEKHH3	Body	S_Shore
cg20691436	CALML3	1stExon	Island
cg26572392	KIAA1217	TSS1500	other
cg14594111	DAB2IP	Body	S_Shore
cg13728108	FUT3	Body	Island
cg18365406	LPPR2	Body	Island
cg11816566	SH2D5	Body	other
cg18030386	UHRF1	Body	Island
cg16560209	SKI	Body	other
cg17363387	ATP4B	Body	other
cg05242402	MICALL2	Body	Island
cg08531052	PPFIA3	Body	Island
cg03565674	HCCA2	Body	other
cg25578728	CHD7	Body	other
cg03291548	NA	NA	N_Shore
cg24086592	RD3	5UTR	S_Shelf
cg13305458	SH2D5	Body	other
cg16940803	NA	NA	other
cg00025626	KLHL30	5UTR	Island
cg23364226	RGS6	Body	other
cg15773539	CYB561	5UTR	N_Shelf
cg12494545	OPA3	Body	Island
cg10158717	GOLGA3	Body	S_Shore
cg06470424	CSNK1G2	5UTR	N_Shore
cg00575896	HYAL2	Body	N_Shore
cg03517024	TRAF7	Body	other
cg12334013	EEPD1	Body	S_Shelf
cg10321723	PDZK1	5UTR	other
cg26248173	NA	NA	Island
cg25138365	ZAP70	Body	N_Shore
cg23336143	CRIM1	Body	other
cg01178603	MAD1L1	Body	N_Shore
cg16575319	NA	NA	other
cg17972100	ABLIM2	Body	other
cg05002837	GRAMD4	Body	N_Shore
cg14394550	EGR3	Body	Island
cg20226122	NA	NA	S_Shore
cg05129568	FLOT1	Body	N_Shelf
cg12251779	C22orf9	TSS200	other
cg05803361	PDZK1	TSS1500	other
cg01302853	MAD1L1	Body	other
cg06654118	MAEA	Body	N_Shore
cg09323975	NA	NA	Island
cg25343618	NA	NA	S_Shelf
cg04098479	WHSC2	Body	Island
cg22109930	MIR200B	TSS1500	S_Shore
cg14781778	C22orf9	TSS1500	other
cg18403960	SMOC2	Body	other
cg10019329	FAM3B	Body	S_Shelf
cg07368069	NA	NA	other
cg02873384	OR51G2	1stExon	other
cg07297322	RFWD3	Body	other
cg13607709	PTH1R	Body	Island
cg24760467	LZTS2	5UTR	S_Shore
cg13912117	NA	NA	Island
cg05498586	C16orf81	TSS200	N_Shore
cg19353949	PDZK1	TSS1500	other
cg06136185	AATK	Body	N_Shore
cg06136185	LOC388428	TSS1500	N_Shore
cg08618451	ERAP1	Body	other
cg14468692	RNH1	5UTR	N_Shore
cg02532293	WHSC2	Body	Island
cg21176026	GUCY1A3	5UTR	S_Shelf
cg04889043	CPEB3	Body	other
cg00728046	PSG2	3UTR	other
cg04839706	GPT2	5UTR	S_Shore
cg13976683	HMGCS2	1stExon	other
cg13011452	C6orf136	TSS1500	N_Shore
cg16985632	FOXS1	1stExon	Island
cg09433928	TSNARE1	Body	other
cg12620935	ARL15	Body	N_Shelf
cg20127102	NA	NA	S_Shelf
cg24393942	C17orf90	TSS1500	S_Shore
cg24393942	CCDC137	Body	S_Shore
cg15451250	TBC1D14	Body	other
cg20627046	SPATS2L	Body	other
cg11164860	WHSC2	Body	Island
cg12296772	MTMR7	TSS200	Island
cg19287349	TPM1	Body	other
cg26145461	NA	NA	other
cg00383793	CACNA2D2	Body	other
cg14312114	NA	NA	Island
cg04863197	MYADML2	3UTR	N_Shore
cg06890747	LOC646999	Body	Island
cg12087471	DGKZ	Body	other
cg00996847	FGGY	Body	other
cg16399833	NA	NA	other
cg16813854	KIAA1751	Body	other
cg08070200	FAT1	Body	other
cg09205083	KIAA0182	Body	Island
cg15148078	C19orf77	TSS200	N_Shore
cg03905247	NCOR2	Body	other
cg11141503	RFFL	TSS1500	other
cg04661888	NA	NA	Island
cg08124461	CGNL1	Body	other
cg07860833	ACCN1	Body	other
cg20022862	GPR152	1stExon	other
cg24720604	NA	NA	other
cg05406635	CCDC85C	1stExon	Island
cg09144398	TREH	TSS200	other
cg00513611	KDM4B	Body	Island
cg11837016	ZBTB7C	Body	S_Shore
cg21522892	NA	NA	other
cg00748072	NA	NA	other
cg07505932	BEGAIN	Body	Island
cg07347148	ADCY10	Body	N_Shelf
cg25344672	C9orf171	TSS1500	N_Shore
cg20333727	LSP1	Body	N_Shelf
cg27483455	ACCN2	Body	Island
cg27563126	PRRX2	Body	Island
cg25410746	NA	NA	N_Shore
cg05516390	ZFHX3	5UTR	N_Shelf
cg06907332	FUT6	Body	Island
cg15683856	MBNL2	Body	other
cg15412772	MED24	3UTR	other
cg07134230	NA	NA	S_Shelf
cg04318619	ABR	5UTR	other
cg16903174	ASAP2	Body	other
cg02416781	NA	NA	other
cg06120000	ATP6V0D1	Body	other
cg22021076	NA	NA	N_Shore
cg10532980	MAD1L1	Body	S_Shore
cg06332339	NPTN	Body	other
cg11855117	TGFBR3	Body	other
cg13085403	NA	NA	other
cg11387340	RPS6KA2	Body	other
cg00425213	ACOT7	TSS1500	other
cg15397577	SMCR7L	Body	other
cg06583549	IRF2BP1	1stExon	Island
cg08611602	B3GNT1	1stExon	Island
cg08611602	BRMS1	TSS1500	Island
cg09837648	PLXNB1	5UTR	N_Shelf
cg04071398	IL20RA	Body	N_Shore
cg13625403	TRIM29	1stExon	Island
cg04617640	COL18A1	TSS1500	N_Shore
cg19439123	RAI1	5UTR	S_Shore
cg26057765	NA	NA	S_Shelf
cg24462260	PRAM1	Body	Island
cg25376875	ASAP2	Body	Island
cg17085576	NA	NA	other
cg05545808	CMIP	Body	Island
cg25407736	GNG12	5UTR	N_Shelf
cg01443071	CNP	Body	Island
cg21184951	HDAC4	Body	other
cg02506248	NA	NA	other
cg21812476	GLIS1	Body	other
cg21155852	MAD1L1	Body	S_Shelf
cg21113776	NA	NA	Island
cg13283153	NA	NA	Island
cg17112975	sep.09	Body	other
cg04768368	TACC2	5UTR	other
cg19847588	GTF2E2	Body	other
cg13039454	NA	NA	other
cg21004604	SPNS3	Body	other
cg13105522	TBCD	Body	N_Shore
cg13105522	ZNF750	Body	N_Shore
cg04707348	ZAP70	Body	N_Shore
cg10288437	SYNJ2	Body	other
cg07936030	SRCIN1	Body	other
cg24672173	NA	NA	Island
cg09845093	NA	NA	other
cg01860459	MYLK	Body	other
cg03797504	NA	NA	other
cg06643567	NA	NA	other
cg22910549	KLHDC7B	TSS1500	Island
cg12198140	NA	NA	other
cg19249749	CAPN8	1stExon	other
cg05661282	ZNF154	1stExon	Island
cg27530053	FAM83E	TSS200	S_Shore
cg22855020	SLC20A2	5UTR	other
cg11685162	NA	NA	Island
cg25611369	CCND1	Body	N_Shore
cg27059389	XKR6	Body	other
cg05325705	DAXX	Body	Island
cg21790626	ZNF154	1stExon	Island
cg08528486	MCF2L	Body	Island
cg01706263	MIR598	TSS1500	other
cg01706263	XKR6	Body	other
cg09591524	HOXA3	Body	Island
cg02361027	LRP2	Body	N_Shore
cg12918421	NA	NA	other
cg00247334	OXTR	TSS1500	S_Shore
cg18695800	FLOT1	Body	N_Shelf
cg07483244	NA	NA	N_Shore
cg20537554	LHPP	Body	other
cg22868951	PHF17	Body	other
cg13932450	LOC100132354	Body	other
cg08036074	NT5DC1	Body	S_Shelf
cg07706367	RGS12	Body	S_Shore
cg15513657	NA	NA	other
cg17556406	ARHGAP18	Body	other
cg14499959	DAXX	Body	Island
cg22488367	C22orf9	TSS200	other
cg12937413	NA	NA	N_Shelf
cg05676251	C16orf81	TSS200	N_Shore
cg21913981	MIR1178	TSS200	other
cg21913981	CIT	Body	other
cg00117869	LHPP	Body	other
cg13751267	TTC30B	1stExon	N_Shore
cg10328047	PLEC1	Body	Island
cg12508078	MYO18A	5UTR	N_Shore
cg14350114	SNX30	Body	other
cg24707311	NA	NA	Island
cg24384437	CGNL1	5UTR	other
cg06174078	TOLLIP	Body	other
cg16935039	NA	NA	Island
cg09829164	RADIL	5UTR	N_Shelf
cg05881698	NA	NA	N_Shelf
cg01426475	RAPGEF5	TSS1500	S_Shore
cg23687466	RNH1	5UTR	N_Shore
cg09869291	NA	NA	other
cg07022764	ASPG	Body	Island
cg09449988	PRKAG2	Body	other
cg23631070	NHS	Body	other
cg26419378	TRIO	Body	other
cg13977835	NA	NA	N_Shore
cg15283194	DIAPH3	Body	other
cg01792749	SCN10A	Body	other
cg24188163	IDO1	Body	other
cg02892357	TRPM2	Body	S_Shore
cg04996238	WHSC2	Body	N_Shore
cg27469606	SBNO2	5UTR	Island
cg11983038	NA	NA	other
cg05871254	HS3ST3B1	Body	S_Shore
cg23921031	C11orf52	TSS200	other
cg08284564	BCAR1	TSS1500	S_Shore
cg04291079	MEG3	Body	Island
cg08071329	NA	NA	other
cg00228796	ECE1	Body	N_Shore
cg08244518	NA	NA	S_Shelf
cg02683114	C2orf84	Body	Island
cg13960999	NA	NA	other
cg25691442	TPM1	Body	other
cg08826152	ADORA2B	Body	other
cg00624564	AFAP1	Body	other
cg00624564	LOC84740	Body	other
cg09805254	NA	NA	other
cg20305005	SCN2A	5UTR	other
cg12763668	CAPZB	Body	other
cg03171770	NA	NA	Island
cg00901161	PEBP4	TSS1500	other
cg09412061	HYAL2	Body	Island
cg21224972	HTRA3	3UTR	Island
cg17379405	NA	NA	S_Shore
cg09848010	CA12	Body	other
cg17045844	C4orf6	TSS200	other
cg16961492	ENPP4	5UTR	S_Shelf
cg16328381	FADS1	3UTR	other
cg02541592	C22orf9	TSS1500	other
cg03115444	CLIP1	Body	other
cg04277677	CARD10	Body	N_Shore
cg08969274	NA	NA	other
cg19851563	GNG7	5UTR	Island
cg27286609	MICAL2	5UTR	other
cg04934595	NA	NA	N_Shelf
cg02045493	ANO6	Body	other
cg01170069	SUB1	Body	other
cg10060191	NA	NA	other
cg00949980	SUMO3	Body	Island
cg14213581	CACNA2D3	Body	other
cg14213581	HESRG	TSS1500	other
cg16972885	SYT7	Body	N_Shelf
cg12125484	PRKAR1B	Body	N_Shore
cg17461600	DAB1	5UTR	other
cg15341575	CPEB3	Body	other
cg26373351	ETV6	Body	other
cg21935981	C22orf9	TSS200	other
cg26720961	TSNARE1	Body	other
cg05736186	PPFIBP2	Body	other
cg07812957	NA	NA	N_Shore
cg13936992	NA	NA	S_Shelf
cg17332705	AFAP1	Body	other
cg17332705	LOC84740	Body	other
cg18882091	ATP5J2	Body	other
cg04975920	TSPAN1	5UTR	other
cg23858650	NA	NA	other
cg12578536	NA	NA	S_Shelf
cg07531343	MGAT5	Body	other
cg07268431	PTPN23	Body	other
cg06756436	CLUL1	5UTR	other
cg26322781	CABP1	3UTR	other
cg25094467	NA	NA	other
cg03969996	PNMAL2	5UTR	Island
cg06427816	ABR	5UTR	other
cg03332546	EPS15L1	Body	other
cg24134292	NA	NA	N_Shelf
cg27392771	NFIX	Body	S_Shore
cg17073169	NA	NA	other
cg24604172	NA	NA	other
cg03990139	NA	NA	other
cg09179916	EGFLAM	Body	other
cg12092005	NA	NA	other
cg13984060	PLEC1	Body	Island
cg02335909	NA	NA	other
cg18733925	EIF4H	Body	other
cg01400480	MICAL2	Body	other
cg02196422	NA	NA	N_Shore
cg11355849	NA	NA	other
cg05819221	FLOT1	Body	N_Shelf
cg02761110	MAGI1	Body	other
cg02870741	CIB3	Body	other
cg02216394	TRIM26	5UTR	N_Shelf
cg14917706	SCARA5	Body	other
cg00656991	FAM135A	5UTR	other
cg11374933	NA	NA	S_Shore
cg15158106	MACF1	Body	N_Shore
cg16405454	ANKK1	TSS1500	N_Shore
cg00309313	CACNA2D3	Body	other
cg03716032	NA	NA	N_Shelf
cg24365121	TNNI2	TSS1500	other
cg16617301	PNMAL2	5UTR	Island
cg25015613	MMP1	Body	other
cg19075081	MTSS1L	Body	Island
cg21574244	GANC	Body	S_Shelf
cg23753807	ABR	5UTR	other
cg25738786	NA	NA	S_Shelf
cg19959041	NA	NA	other
cg06094113	BTBD18	Body	N_Shelf
cg11580028	NA	NA	other
cg16564894	ASB10	5UTR	other
cg13428066	KCNQ1	Body	other
cg13428066	KCNQ1OT1	Body	other
cg01392481	ILK	Body	N_Shore
cg26689934	CASZ1	5UTR	other
cg17050097	MARCH10	Body	S_Shore
cg20817822	NA	NA	other
cg22789065	CPA2	Body	other
cg24617171	NA	NA	other
cg05569923	NA	NA	S_Shelf
cg04657517	PDLIM7	Body	Island
cg21167157	HIP1R	Body	other
cg16460157	POMT2	Body	other
cg10575219	ATXN7L1	5UTR	other
cg25921544	HDAC4	Body	other
cg16890563	NA	NA	other
cg08797194	UGGT2	Body	N_Shore
cg15470102	HCCA2	Body	other
cg14564939	MYOM3	5UTR	other
cg19567689	NA	NA	Island
cg26537335	CHST11	Body	other
cg00448560	ZNF423	Body	N_Shore
cg04355439	NA	NA	Island
cg08243094	NA	NA	other
cg12497374	NA	NA	Island
cg08489309	NA	NA	other
cg10525394	NA	NA	S_Shelf
cg15215830	NA	NA	other
cg21807594	NA	NA	other
cg23730558	XKR6	Body	other
cg03316570	LOC100132354	Body	other
cg24336374	RUNX1	3UTR	N_Shore
cg21585640	ZAP70	1stExon	Island
cg02735058	NA	NA	other
cg03454250	NA	NA	other
cg09388489	NA	NA	other
cg05207347	TOP1MT	Body	N_Shore
cg14521421	ST5	5UTR	other
cg01963374	EPS8L2	TSS1500	N_Shore
cg21770622	DGKZ	Body	other
cg21168489	CTSL3	TSS1500	other
cg03290418	FAM108A1	5UTR	S_Shore
cg23421114	NA	NA	S_Shelf
cg00273464	IGF2	5UTR	other
cg00273464	INS-IGF2	Body	other
cg00415057	SLC7A6	3UTR	other
cg18450270	HTRA3	3UTR	S_Shore
cg00781749	NA	NA	other
cg05008975	SCN4B	Body	N_Shore
cg24446009	NCOR2	Body	S_Shelf
cg02181287	GSTZ1	TSS1500	N_Shore
cg02181287	POMT2	Body	N_Shore
cg22664250	SPDYE4	TSS200	other
cg15118606	KIAA1026	Body	other
cg00282953	ARL10	Body	S_Shore
cg17283169	CALML3	1stExon	Island
cg00546897	LOC284837	Body	other
cg06847624	PFN3	TSS200	Island
cg05226729	DEFB135	TSS200	other
cg19837259	NA	NA	N_Shore
cg27190138	PIK3AP1	Body	Island
cg26594179	NA	NA	other
cg12996100	NA	NA	N_Shore
cg13416249	CAPN10	Body	N_Shore
cg01038940	EXOC6	Body	other
cg15689513	WDR81	Body	N_Shelf
cg08801479	NOTCH4	Body	S_Shore
cg17318719	TMPRSS4	Body	other
cg01154283	CRIM1	Body	other
cg01669948	KCNK16	TSS1500	other
cg05897803	KCNK16	TSS200	other
cg13256546	APOBEC3G	TSS1500	other
cg00124095	NA	NA	other
cg19097150	NA	NA	S_Shore
cg04551925	AQP1	1stExon	other
cg03991807	FLOT1	Body	N_Shelf
cg19458529	MAST4	Body	other
cg06636938	SORCS2	Body	other
cg07715395	NA	NA	other
cg17752089	PGLYRP2	1stExon	other
cg27496506	TGM5	TSS200	other
cg22809017	DOCK2	Body	other
cg22809017	FAM196B	5UTR	other
cg11351809	HS3ST3B1	Body	S_Shore
cg24708480	NA	NA	other
cg14417974	GSN	5UTR	N_Shelf
cg21506800	CCDC151	Body	Island
cg20388165	CHSY1	Body	other
cg15101245	NA	NA	S_Shelf
cg19301960	CIRBP	Body	S_Shore
cg19301960	C19orf23	TSS1500	S_Shore
cg21625570	FAIM2	Body	other
cg04799210	WHSC2	Body	Island
cg26864691	NA	NA	other
cg05631486	TPPP	3UTR	N_Shore
cg06740440	PPM1J	Body	N_Shore
cg27220097	NA	NA	Island
cg24448870	CHCHD6	Body	N_Shore
cg07450210	UBAC2	Body	other
cg20210057	ZAP70	1stExon	Island
cg14062152	TMEM26	Body	N_Shore
cg24526103	IRS2	Body	N_Shore
cg22859289	NA	NA	N_Shore
cg15371815	CRIM1	TSS1500	N_Shore
cg03131724	NA	NA	Island
cg11550547	KCTD14	TSS200	other
cg24333150	NA	NA	S_Shore
cg24603926	MIR1178	TSS200	other
cg24603926	CIT	Body	other
cg18395327	ACCN4	1stExon	S_Shore
cg11300341	RAI1	5UTR	S_Shelf
cg05193470	NA	NA	other
cg20758098	SLC2A11	Body	Island
cg22875391	TPRG1	5UTR	other
cg07795766	C22orf9	TSS200	other
cg00848945	CACNA1C	3UTR	Island
cg15443301	NA	NA	other
cg00730857	WHSC2	Body	N_Shore
cg23357130	OSBPL5	5UTR	Island
cg16902973	NOTCH3	Body	N_Shore
cg01891259	NA	NA	N_Shore
cg04208996	NA	NA	N_Shore
cg07301044	NA	NA	S_Shore
cg07444408	SCOC	5UTR	other
cg22445447	RTF1	Body	S_Shelf
cg27183456	ALPK1	Body	Island
cg12387154	PRRT1	5UTR	S_Shore
cg04291970	C8orf12	Body	other
cg02037681	RAB40C	Body	N_Shore
cg26858238	DAXX	Body	N_Shore
cg12704462	CIT	Body	other
cg12704462	MIR1178	Body	other
cg18704865	DAXX	Body	Island
cg07893738	NA	NA	other
cg08224682	NA	NA	other
cg09942546	NA	NA	N_Shore
cg01890568	ACCN1	Body	other
cg01325552	NA	NA	N_Shore
cg02050985	TBC1D8	Body	N_Shore
cg19430553	SMAD7	Body	other
cg03599812	RAB40C	Body	N_Shore
cg02164574	NA	NA	N_Shore
cg09935388	GFI1	Body	Island
cg08675117	RFX2	3UTR	N_Shore
cg09043941	NA	NA	other
cg02189356	NA	NA	other
cg19990022	PCDHB1	TSS1500	other
cg22991039	NA	NA	N_Shelf
cg16358920	OVOL1	TSS1500	N_Shore
cg06003022	CASP4	3UTR	other
cg00949008	DAXX	Body	Island
cg22857109	DMBT1	Body	other
cg07098566	DAXX	Body	Island
cg20426361	LOC150622	TSS1500	other
cg26736232	SCT	TSS1500	S_Shore
cg09386458	QPCT	TSS1500	N_Shore
cg18183817	FBLN2	Body	other
cg05561696	PFKP	Body	S_Shore
cg19614643	NA	NA	other
cg01834541	PEX14	Body	other
cg25706683	AHR	Body	other
cg22672187	PLEKHH2	Body	other
cg25088412	NA	NA	other
cg21221455	TPM1	Body	S_Shore
cg11842367	MGC27382	Body	other
cg02863073	SYCN	1stExon	Island
cg10296914	MAGEC3	TSS1500	other
cg22796355	MARCH10	Body	S_Shore
cg19745607	NA	NA	other
cg22123728	NOL12	TSS1500	N_Shore
cg19847945	MARCH10	Body	S_Shore
cg10515731	ACCN4	1stExon	S_Shore
cg03987786	LOC100128288	TSS1500	other
cg08488569	NA	NA	other
cg14834925	NA	NA	other
cg14757661	NA	NA	other
cg13860360	STARD13	Body	other
cg16515546	LMF1	TSS1500	S_Shore
cg25949033	PFKP	Body	S_Shore
cg04857395	LRPAP1	Body	Island
cg00009001	MIR1178	TSS1500	other
cg00009001	CIT	Body	other
cg09451427	CACNA2D2	Body	other
cg17680767	NA	NA	other
cg07398954	NCOR2	Body	Island
cg27345111	ZNF750	5UTR	other
cg27345111	TBCD	Body	other
cg02101892	ZNF423	Body	N_Shore
cg18114129	NA	NA	other
cg15136913	NA	NA	S_Shore
cg10503992	TRIM62	Body	N_Shelf
cg04461867	SERPINA11	TSS200	other
cg14757311	LMF1	Body	Island
cg17841545	NRAP	Body	other
cg11957331	TMEM145	Body	Island
cg24203376	TDRD1	TSS200	N_Shore
cg18201505	TMEM181	Body	other
cg21514227	NOTCH3	Body	Island
cg25237396	PTBP1	Body	N_Shelf
cg15936066	SLC20A2	5UTR	other
cg17241776	DLEU7	1stExon	Island
cg19137748	CCND1	3UTR	N_Shelf
cg15970259	TUB	Body	other
cg02360367	SKI	Body	other
cg17076780	TTBK1	Body	Island
cg27445557	YKT6	Body	other
cg09021225	NA	NA	other
cg18805612	CIT	Body	other
cg18805612	MIR1178	TSS200	other
cg12083336	NA	NA	other
cg16409259	LRP5	Body	S_Shore
cg20667575	ANKK1	TSS1500	N_Shore
cg08775230	C11orf52	TSS200	other
cg05661060	PTPRF	Body	S_Shelf
cg18832348	TTC37	Body	other
cg12678462	NA	NA	other
cg05526364	IFT122	Body	other
cg18394557	P2RX1	Body	other
cg02202315	NA	NA	other
cg21859290	CDK2AP2	3UTR	N_Shore
cg17056048	ARHGAP15	Body	other
cg06475633	P2RX1	Body	other
cg17051704	FAM189A1	Body	other
cg10750828	NA	NA	N_Shore
cg03383006	GFAP	TSS200	S_Shelf
cg23848152	NOTCH2NL	5UTR	S_Shore
cg18801579	NA	NA	N_Shore
cg08907956	REEP3	Body	S_Shore
cg03024720	NA	NA	S_Shore
cg04609635	C2orf84	Body	S_Shore
cg01107476	EGR1	3UTR	S_Shore
cg06353098	KRT5	1stExon	other
cg26762050	CES8	TSS200	other
cg26074349	NA	NA	Island
cg17881600	NA	NA	other
cg19210770	ACCN4	1stExon	S_Shore
cg18147280	PEX14	Body	other
cg05393025	RNF186	TSS200	other
cg11117460	NA	NA	S_Shore
cg21442419	SKI	Body	other
cg12616484	MIR671	TSS1500	Island
cg12616484	CHPF2	Body	Island
cg02303016	CPA1	TSS200	N_Shore
cg10177528	TRAF5	TSS1500	N_Shore
cg07706812	PHLPP2	Body	other
cg15253604	CADPS	Body	other
cg25038317	C10orf71	Body	N_Shelf
cg16246713	C21orf130	TSS200	other
cg14051662	RXRA	Body	other
cg25848076	NA	NA	S_Shore
cg20062681	NA	NA	other
cg12414557	RNF212	5UTR	Island
cg17206001	CD3G	Body	other
cg05138040	LHPP	Body	other
cg05119467	GNB1	5UTR	other
cg15123573	NA	NA	Island
cg08843623	NA	NA	other
cg18846889	CCDC85C	Body	other
cg20450058	COL4A2	Body	other
cg12041459	BEND6	Body	other
cg18709349	PNMAL2	TSS200	Island
cg25932446	FRMD4A	Body	other
cg18529243	FAM111A	TSS1500	S_Shore
cg02852210	NA	NA	other
cg03779937	ITGA6	Body	other
cg08190615	SIK3	Body	other
cg11594934	RPAP1	TSS1500	S_Shore
cg09102690	ACCN1	Body	other
cg13702536	GPR81	TSS1500	other
cg07725163	NA	NA	other
cg23600322	TGIF1	Body	other
cg11857646	KCNH2	Body	Island
cg07744822	MCCC2	3UTR	other
cg08857545	NA	NA	other
cg18725544	PRRT4	Body	S_Shelf
cg08462879	PDE4B	Body	other
cg10443159	NA	NA	other
cg07057687	TRAF7	Body	S_Shore
cg17506563	NA	NA	other
cg01124922	NA	NA	other
cg16210324	PARK2	Body	other
cg25348940	NA	NA	N_Shelf
cg20366397	FHIT	Body	other
cg17495046	PRKCZ	5UTR	other
cg12350325	CACNA1C	3UTR	Island
cg01997606	NA	NA	S_Shelf
cg08887146	ZNF331	5UTR	S_Shore
cg03594790	GRAMD3	Body	other
cg03820176	RNASEN	Body	other
cg11829633	PPP1R13B	Body	other
cg04994456	RNF186	1stExon	other
cg02525995	NA	NA	S_Shelf
cg23129573	ELN	1stExon	other
cg19631779	TPM1	Body	N_Shore
cg16110788	NA	NA	other
cg13699479	NA	NA	S_Shore
cg26266274	PRRX2	Body	Island
cg06540950	NA	NA	other
cg22532774	ESPNL	Body	N_Shore
cg04560029	NA	NA	other
cg18119644	BRSK2	Body	N_Shore
cg15476894	NA	NA	Island
cg19777783	SLC15A4	TSS1500	S_Shore
cg27049766	ZNF154	1stExon	Island
cg21520549	CRIM1	Body	other
cg20179907	PDE2A	Body	other
cg06747362	C21orf71	Body	other
cg18337963	DGKZ	Body	other
cg12984369	UBC	Body	N_Shore
cg01925891	NA	NA	other
cg12301814	NR2F6	Body	S_Shore
cg14013040	PALM2-AKAP2	Body	other
cg14013040	AKAP2	Body	other
cg04017036	NA	NA	S_Shelf
cg09555706	SPON2	3UTR	N_Shore
cg15601371	NA	NA	N_Shelf
cg01923020	BACE1	Body	N_Shore
cg00748640	GPRC5B	5UTR	other
cg16005559	NA	NA	S_Shore
cg07184627	MBP	Body	N_Shelf
cg22775642	SCARB1	Body	other
cg05161074	PLA2G4E	Body	other
cg16769649	NA	NA	other
cg18741175	NA	NA	other
cg16851046	IL17D	Body	other
cg15089481	BMP8B	Body	N_Shelf
cg02941385	NA	NA	S_Shore
cg11729934	NA	NA	Island
cg17775079	LOC84989	TSS1500	N_Shore
cg17775079	JMJD1C	Body	N_Shore
cg27241416	NA	NA	S_Shelf
cg01514272	ACTN3	Body	N_Shore
cg13634736	OSBPL5	5UTR	Island
cg02652569	PTDSS2	Body	N_Shore
cg10092499	MIR324	TSS200	S_Shelf
cg10092499	ACADVL	Body	S_Shelf
cg11689732	LOC388428	TSS1500	N_Shore
cg11689732	AATK	Body	N_Shore
cg02061596	MLLT4	Body	N_Shore
cg20212823	OR13J1	1stExon	other
cg08572513	KIRREL3	Body	other
cg27541454	AGRN	Body	Island
cg18795569	C19orf77	1stExon	N_Shore
cg05895018	CDC42BPB	Body	S_Shelf
cg00276389	TMPRSS6	Body	S_Shore
cg05697249	C11orf52	5UTR	other
cg21454760	ARID1A	Body	other
cg13197283	NA	NA	other
cg04981940	ATAD3C	Body	S_Shelf
cg20566840	GPR81	TSS200	other
cg01716603	LASP1	Body	S_Shelf
cg22777979	B3GAT1	TSS1500	S_Shore
cg04153551	FBLN5	Body	other
cg03508348	KRT14	Body	other
cg10788939	EFNA5	Body	other
cg27110054	NCALD	TSS200	S_Shore
cg11678118	PKIB	5UTR	S_Shelf
cg27405128	NA	NA	other
cg17624310	GOSR1	Body	other
cg17125837	NA	NA	S_Shelf
cg06182099	NA	NA	N_Shore
cg01973483	PITPNM2	5UTR	other
cg27258878	RBPMS	Body	other
cg13582950	POU2AF1	3UTR	other
cg18484679	NR3C1	Body	other
cg23695222	NA	NA	other
cg11845417	C11orf52	5UTR	other
cg03486976	NA	NA	other
cg20760057	ARHGAP18	Body	other
cg13036702	SFRS2B	TSS1500	N_Shore
cg14150803	PARK7	Body	other
cg09763373	SOLH	Body	S_Shore
cg08929436	NA	NA	S_Shelf
cg03265268	DEFB135	TSS200	other
cg17307051	CCDC6	Body	other
cg06875832	RUFY1	Body	S_Shelf
cg00526069	NA	NA	other
cg00052588	NA	NA	other
cg12468478	TCF21	5UTR	N_Shore
cg08965374	NA	NA	other
cg08946658	DARS	Body	other
cg02851873	ZMIZ1	5UTR	other
cg14048837	MIR548Q	Body	other
cg14048837	ZNF462	5UTR	other
cg22759823	NA	NA	Island
cg15694715	TMEM25	5UTR	S_Shore
cg15690822	RFFL	TSS1500	other
cg20822628	GATA5	Body	Island
cg27486151	ZBTB4	Body	N_Shore
cg27638453	ARID1B	Body	other
cg03772567	USP24	Body	N_Shelf
cg25928881	EPC1	Body	N_Shelf
cg21139046	NA	NA	S_Shore
cg20964248	SIK2	Body	other
cg10921702	NA	NA	S_Shelf
cg12615205	MEGF6	Body	other
cg26608694	YAP1	Body	other
cg03575122	UBR5	Body	other
cg22137075	NA	NA	S_Shelf
cg23049226	TM2D3	3UTR	other
cg20982052	NA	NA	other
cg01385253	CCDC58	3UTR	other
cg02896515	TSPAN1	5UTR	other
cg27162642	GPR133	Body	N_Shelf
cg26875450	ADAMTSL4	Body	S_Shore
cg25721039	ARHGAP22	Body	Island
cg04327538	NKX1-2	Body	Island
cg11066033	THAP4	5UTR	other
cg19193197	SLC2A11	Body	Island
cg26816748	CALD1	TSS1500	other
cg04001668	GPR56	5UTR	other
cg09595050	PRDM8	5UTR	Island
cg19045731	ESPNL	Body	Island
cg06907680	C14orf159	TSS1500	other
cg01772422	NA	NA	N_Shelf
cg06929724	MBNL2	Body	other
cg09336628	CLCN1	Body	other
cg00016968	RHOC	TSS1500	S_Shore
cg13390372	NA	NA	other
cg16201273	ZMIZ1	5UTR	other
cg12385643	UGT1A6	TSS1500	other
cg12385643	UGT1A9	Body	other
cg12385643	UGT1A7	Body	other
cg12385643	UGT1A10	Body	other
cg12385643	UGT1A8	Body	other
cg00562598	NA	NA	other
cg02985293	NA	NA	Island
cg07121644	DGKZ	Body	other
cg07952905	PHF12	Body	N_Shore
cg03065614	MRPL14	TSS1500	S_Shore
cg03065614	TMEM63B	5UTR	S_Shore
cg22476807	GLRA1	Body	other
cg21047206	PDE4DIP	TSS200	S_Shore
cg05264279	PTPRN2	Body	other
cg14696311	RASA3	Body	S_Shelf
cg21461649	CFTR	TSS200	other
cg03305454	HIGD1A	5UTR	N_Shore
cg14058239	SLC39A6	5UTR	N_Shelf
cg16240368	SPAG17	TSS1500	Island
cg14593418	TPPP	3UTR	N_Shore
cg12602633	PRRT1	5UTR	S_Shore
cg21523564	NA	NA	Island
cg20963741	NA	NA	N_Shore
cg15070677	DAXX	Body	Island
cg17526103	NA	NA	S_Shore
cg09980176	CCDC151	Body	N_Shore
cg16058105	PHGR1	5UTR	other
cg24307368	SLN	TSS200	other
cg14974749	HOXA5	Body	N_Shore
cg12635602	NA	NA	Island
cg26749414	HIF3A	Body	Island
cg06788790	RNF126P1	Body	Island
cg08331733	ALPK1	Body	Island
cg05380916	USP13	Body	other
cg01919374	NA	NA	other
cg12506930	ZNF154	TSS200	S_Shore
cg07837520	GPRC5B	3UTR	other
cg00931644	KCTD12	TSS1500	S_Shore
cg00132255	NA	NA	N_Shore
cg08696032	C7orf50	Body	N_Shore
cg02717117	C2orf63	5UTR	other
cg02717117	RPS27A	TSS1500	other
cg24884444	NA	NA	other
cg02768721	PTPRN2	Body	S_Shore
cg03551401	ADCY8	Body	N_Shore
cg02090418	ALPK1	Body	Island
cg13503268	NA	NA	S_Shelf
cg21137236	ALPK1	Body	Island
cg05147195	DAXX	Body	Island
cg05990366	FAM101A	TSS200	other
cg11071242	NA	NA	S_Shelf
cg21427213	LPP	5UTR	S_Shore
cg02095290	PLEKHA7	Body	other
cg09002358	NA	NA	other
cg01062470	KIF24	5UTR	N_Shore
cg05406923	NA	NA	other
cg03687650	OSBPL5	Body	S_Shelf
cg16853770	VPS37B	Body	S_Shelf
cg02527886	CARD11	Body	Island
cg01874562	CRTC1	Body	Island
cg09451574	C4orf32	Body	S_Shore
cg24448167	PRDM15	Body	N_Shelf
cg05120309	NA	NA	other
cg04085768	ALPK1	Body	Island
cg19384106	DAXX	Body	N_Shore
cg02810967	NCAPG	Body	S_Shore
cg02810967	DCAF16	TSS1500	S_Shore
cg06821641	PRKCZ	5UTR	other
cg10630457	FAM155A	Body	other
cg13508904	SPTAN1	5UTR	S_Shore
cg16890121	POLR1D	Body	S_Shelf
cg18533313	EBAG9	5UTR	S_Shore
cg14197071	PRDM8	5UTR	Island
cg23855986	APLP2	Body	other
cg05085566	PPFIBP2	Body	other
cg16932820	KLHL30	5UTR	Island
cg17540450	NA	NA	other
cg13632655	PTPRN2	Body	other
cg15012484	NA	NA	Island
cg15186969	ADARB2	Body	S_Shelf
cg24495643	NA	NA	other
cg07164556	PDZK1	TSS1500	other
cg24754277	DAPK1	Body	S_Shore
cg01699293	NA	NA	other
cg06047778	KCNQ1	Body	N_Shore
cg17297045	AACS	Body	S_Shelf
cg27295642	NA	NA	other
cg01586506	SOX10	Body	Island
cg21347412	STAP2	TSS1500	other
cg22214349	NA	NA	other
cg23221723	TNFRSF10C	Body	S_Shelf
cg18920088	MTHFD1L	Body	other
cg01506678	RNF212	Body	S_Shelf
cg00920668	LOC148696	TSS1500	other
cg15374582	PTPRN2	Body	S_Shore
cg01331772	NA	NA	other
cg08114852	BTBD10	Body	other
cg06186992	ZNF423	3UTR	N_Shore
cg21116077	NA	NA	other
cg26800525	ATP11A	Body	S_Shore
cg15712510	MLPH	Body	other
cg00212786	NA	NA	N_Shore
cg04741118	CDK17	Body	other
cg00616135	LACTB	TSS1500	N_Shore
cg10960969	TRPC6	TSS1500	S_Shore
cg10089626	MMACHC	Body	S_Shelf
cg06699422	PSG2	Body	other
cg18044113	MAD1L1	Body	other
cg01577755	TRIP13	Body	N_Shore
cg12847662	PDLIM3	Body	other
cg21350498	DAXX	Body	Island
cg26195495	ARHGEF10	3UTR	other
cg26279216	MGMT	Body	other
cg26816432	PTPRN2	Body	other
cg24399924	ATOH8	TSS1500	Island
cg09404633	LMOD1	1stExon	other
cg09014626	NA	NA	other
cg21550804	NA	NA	other
cg26104083	NA	NA	Island
cg25172185	ACCN1	Body	other
cg19229215	ELN	Body	other
cg21670987	ATP8B4	Body	other
cg03400139	NAV1	Body	S_Shore
cg08123067	METRNL	Body	N_Shore
cg20813589	RNH1	5UTR	N_Shore
cg20818407	DAXX	Body	N_Shore
cg10022155	EXPH5	TSS1500	S_Shore
cg01286133	APP	Body	N_Shore
cg04794662	FOXP1	Body	other
cg26242302	SESN3	Body	other
cg26691200	TNFRSF8	Body	other
cg00981737	NA	NA	Island
cg25609878	NA	NA	other
cg14722290	OSBPL5	Body	S_Shelf
cg27148800	NA	NA	S_Shore
cg26826927	COG5	Body	other
cg18459449	RAD51L1	Body	other
cg27089768	TCL1A	TSS200	Island
cg07898713	PLEC1	Body	Island
cg03661929	NA	NA	other
cg06687091	RNF165	TSS1500	N_Shore
cg22846582	NA	NA	other
cg05787462	TLK2	Body	other
cg09754272	C1orf61	TSS1500	other
cg01950495	TPPP	3UTR	N_Shore
cg00281100	RNLS	Body	other
cg04164584	PHF12	Body	other
cg00224083	NA	NA	other
cg00572966	NA	NA	other
cg20520804	PFKP	Body	S_Shore
cg04642105	CTBP1	5UTR	N_Shelf
cg27048140	ATP5J2	Body	other
cg25300390	MAD1L1	Body	Island
cg15468564	ST8SIA6	Body	N_Shelf
cg14753458	IP6K2	Body	N_Shelf
cg08411235	SLC1A2	Body	other
cg27545565	PALLD	Body	other
cg24694549	GRIP1	5UTR	other
cg10517535	GAS7	TSS200	other
cg18237739	TMEM26	3UTR	other
cg02115117	C2orf84	Body	Island
cg04666346	PRKAR1B	Body	N_Shore
cg22304285	CHADL	Body	Island
cg02613818	IGF1R	Body	other
cg23406509	ACCN1	Body	other
cg22329515	PATE4	Body	other
cg17602903	NA	NA	N_Shore
cg13048147	ATP5H	TSS1500	S_Shore
cg13048147	KCTD2	Body	S_Shore
cg14556323	NA	NA	other
cg24495350	HEXA	Body	other
cg09408917	NA	NA	Island
cg12569013	NA	NA	N_Shore
cg14301844	WDR25	Body	other
cg15169374	CACNB2	Body	other
cg23314364	NA	NA	other
cg01551133	NA	NA	other
cg00086488	MCF2L	Body	Island
cg01345055	CPLX1	Body	S_Shore
cg04930693	ERRFI1	5UTR	N_Shelf
cg03689403	NA	NA	S_Shore
cg22495322	PDE4D	5UTR	other
cg06741996	PDXK	Body	S_Shore
cg05707655	ABR	3UTR	N_Shore
cg25463742	CASZ1	5UTR	other
cg14183865	CPLX1	Body	S_Shore
cg22039204	VCAN	Body	other
cg19788250	APP	Body	N_Shore
cg07532353	NA	NA	other
cg26217572	NA	NA	other
cg15442907	CACNA1C	3UTR	Island
cg11070191	MACF1	Body	other
cg04017512	NA	NA	other
cg15709989	DGKG	Body	Island
cg21854895	CDC42EP4	5UTR	N_Shore
cg22290648	SYCN	1stExon	Island
cg20265661	LYPD1	5UTR	Island
cg15384598	JPH4	Body	Island
cg24377150	SKI	Body	other
cg03463076	NA	NA	other
cg07264025	MGAT4C	5UTR	other
cg14453762	NTNG2	Body	other
cg01988285	SEMA3B	5UTR	other
cg25877553	FKBP1A	3UTR	other
cg22731383	NA	NA	other
cg00107682	NA	NA	Island
cg18967587	NA	NA	other
cg19515484	NA	NA	Island
cg17401720	PTPRN2	Body	S_Shore
cg24902461	GRK5	Body	other
cg25953930	NA	NA	other
cg19047670	CCND1	Body	S_Shore
cg14624145	NA	NA	N_Shore
cg00830813	ADAP1	Body	N_Shore
cg01154355	ZNF608	Body	other
cg17288760	NA	NA	other
cg05905731	NA	NA	other
cg01043616	ACCN2	Body	Island
cg21239997	C2orf84	Body	Island
cg20599748	SERPINA10	TSS200	other
cg12155969	NA	NA	other
cg19516515	C1orf104	Body	Island
cg19516515	RUSC1	TSS200	Island
cg05334053	MEGF6	Body	other
cg22166106	MUC2	Body	N_Shore
cg26393964	GRAMD1B	TSS1500	other
cg12989041	TMEM181	Body	other
cg03638937	PKP3	TSS1500	N_Shore
cg13430173	PALM2-AKAP2	Body	other
cg13430173	AKAP2	Body	other
cg24779921	NA	NA	other
cg25209111	GBF1	5UTR	S_Shelf
cg04685632	KCNQ2	Body	N_Shore
cg14323834	NA	NA	other
cg06000876	HCFC1	Body	N_Shore
cg02039987	GPD2	TSS1500	N_Shore
cg14601981	KCNMA1	Body	other
cg02744046	LIPC	Body	other
cg25046720	NA	NA	other
cg23849812	ZIM2	5UTR	other
cg23849812	PEG3	5UTR	other
cg22743884	DEFB135	1stExon	other
cg19022839	PLOD1	3UTR	other
cg13060157	NA	NA	Island
cg01015662	NA	NA	N_Shore
cg13564064	DENND1A	Body	Island
cg21895324	SLC1A2	Body	other
cg23756265	NA	NA	other
cg14414873	C9orf152	TSS200	other
cg24533864	PPM1F	TSS1500	S_Shore
cg23214395	RNF186	TSS200	other
cg26204682	NA	NA	other
cg01838596	CDYL	Body	other
cg04462132	PARK2	Body	other
cg02081701	NXPH2	Body	N_Shore
cg14617041	TMEM171	TSS1500	Island
cg06849167	DAGLA	5UTR	S_Shore
cg00669330	C2orf85	TSS1500	S_Shelf
cg11938738	NA	NA	other
cg21422605	LPAR3	Body	other
cg09146232	PRKCA	Body	other
cg11157440	CSGALNACT1	Body	N_Shelf
cg18565023	DOC2B	TSS1500	S_Shore
cg06572974	CHD2	TSS1500	other
cg10174683	NA	NA	other
cg22048405	KIAA1522	Body	other
cg24590395	NA	NA	other
cg10095801	C21orf63	Body	S_Shore
cg17246606	SPEN	3UTR	N_Shelf
cg03223959	NA	NA	other
cg12120406	KSR1	5UTR	other
cg25370658	NA	NA	other
cg04537185	TMPRSS3	Body	other
cg22789298	NA	NA	Island
cg10832938	SIX3	Body	Island
cg21182196	CLMN	TSS1500	S_Shore
cg22125433	TSNARE1	Body	other
cg18217706	TFF3	Body	other
cg23894587	ZFR2	Body	N_Shelf
cg01273330	NA	NA	other
cg26875384	FAM107B	TSS1500	other
cg22764782	NA	NA	other
cg11832339	BBOX1	TSS1500	other
cg14759494	NA	NA	other
cg17092761	NA	NA	other
cg06880028	NA	NA	S_Shore
cg03071553	FUT5	Body	Island
cg07918509	ICAM2	Body	other
cg22551546	NA	NA	other
cg18127648	DLG5	Body	other
cg02727530	KIAA1257	5UTR	N_Shore
cg19007141	MAML3	Body	other
cg16132139	CASP7	TSS1500	N_Shore
cg25662428	MKNK2	Body	S_Shore
cg04286558	NA	NA	other
cg13506296	NA	NA	S_Shore
cg26343910	RBM5	Body	S_Shore
cg08462372	PCGF3	Body	S_Shelf
cg25862072	NA	NA	other
cg01373896	KLF16	Body	Island
cg26728709	ARSJ	3UTR	other
cg10798059	NA	NA	S_Shelf
cg23927970	RNH1	5UTR	N_Shore
cg09329079	TMEM184A	3UTR	N_Shore
cg21397393	RNF212	TSS200	Island
cg10021122	TTF2	Body	other
cg25198049	CGN	Body	N_Shelf
cg19611163	MYLK	Body	other
cg19715094	TMEM25	Body	S_Shore
cg05700897	LOC148696	TSS1500	other
cg19255465	NA	NA	N_Shore
cg19425116	ZNF460	3UTR	other
cg15849060	ALDH3A1	TSS200	S_Shore
cg09197075	SNN	5UTR	other
cg11136654	NA	NA	other
cg01835394	NA	NA	other
cg06010326	TMEM150C	5UTR	other
cg00430287	FRK	TSS1500	other
cg18587340	EMILIN3	TSS200	Island
cg10650127	IGF2	TSS200	other
cg10650127	INS-IGF2	Body	other
cg21103992	MICAL3	Body	S_Shore
cg12491368	EEF1DP3	Body	N_Shelf
cg09400566	CIRBP	Body	S_Shore
cg09400566	C19orf23	TSS1500	S_Shore
cg15518950	TMEM171	TSS1500	Island
cg21070669	MARS	Body	S_Shelf
cg23585686	NA	NA	Island
cg07192718	TMEM61	TSS1500	N_Shore
cg07161848	SCD	3UTR	other
cg27065717	NA	NA	other
cg02819992	NA	NA	other
cg04635504	KCNQ1	Body	S_Shore
cg10759817	HSP90B3P	Body	other
cg09539496	NA	NA	S_Shelf
cg12363671	UMODL1	TSS1500	other
cg16600934	AKT1	Body	N_Shelf
cg22395624	NA	NA	other
cg20170533	DLEU7	5UTR	Island
cg14472291	IQUB	Body	other
cg01080552	ARSF	5UTR	other
cg24479299	NA	NA	other
cg27445278	TPST2	TSS200	other
cg04886981	HPGDS	3UTR	other
cg13826459	SERPINA1	5UTR	other
cg08783514	NA	NA	other
cg12601909	TOLLIP	Body	other
cg24669449	NA	NA	other
cg08607209	NA	NA	other
cg06307913	PRDM8	5UTR	N_Shore
cg20061654	C22orf9	TSS200	other
cg15695383	MSL3	3UTR	other
cg07001334	RBM20	Body	other
cg02433515	MEIS2	Body	other
cg13878023	NA	NA	Island
cg21757872	BTBD11	Body	N_Shore
cg25445101	UNC119	Body	N_Shore
cg06556702	GEFT	TSS1500	N_Shore
cg19562439	NA	NA	other
cg24687970	ATAD3C	Body	S_Shore
cg03528246	P4HA3	Body	other
cg00351537	ZNF358	TSS1500	N_Shore
cg06848247	NA	NA	N_Shore
cg03573445	INF2	TSS1500	N_Shore
cg15555017	ETS1	5UTR	other
cg26222407	STAG2	TSS1500	S_Shore
cg12623183	NA	NA	other
cg13531735	NA	NA	S_Shore
cg08862742	CARS	3UTR	other
cg05417162	NA	NA	Island
cg20815778	MIR30A	TSS200	other
cg21909859	PTDSS1	Body	other
cg24953596	MEGF6	Body	S_Shelf
cg18005867	ZNF876P	TSS200	N_Shore
cg18951227	INPP5A	Body	S_Shore
cg14161885	NBPF15	5UTR	other
cg20625379	NA	NA	other
cg02892650	LRRC36	TSS1500	other
cg06142324	HEPACAM	Body	other
cg27324527	NA	NA	Island
cg06446824	MMEL1	Body	N_Shelf
cg07168060	SH3PXD2A	Body	other
cg23131974	ADARB2	Body	other
cg16754857	TMEM181	Body	other
cg20490031	SERPINB5	TSS1500	other
cg02433671	RGL3	Body	Island
cg17116120	COX4I2	TSS200	Island
cg13002044	NA	NA	other
cg12651953	ACCN1	Body	other
cg04213746	GATA3	Body	other
cg08461097	NA	NA	Island
cg02061804	DOC2B	TSS1500	S_Shore
cg20370281	VPS18	TSS1500	N_Shore
cg06793890	ATXN3L	5UTR	other
cg00158528	NA	NA	Island
cg18932078	MMEL1	Body	N_Shelf
cg25630588	HYAL2	Body	N_Shore
cg11554566	NA	NA	N_Shelf
cg09040896	TELO2	3UTR	Island
cg09631415	CDH11	5UTR	other
cg02499967	KCNMA1	Body	other
cg14401749	NA	NA	other
cg19450302	DENND5A	3UTR	other
cg17031944	ECE1	Body	N_Shelf
cg02032221	LRRFIP1	Body	other
cg17279839	RARRES2	5UTR	Island
cg05380921	GPT2	5UTR	S_Shelf
cg07306006	FTO	Body	other
cg05572751	NA	NA	other
cg15901963	PDGFA	Body	other
cg10786870	ZNF225	TSS1500	N_Shore
cg24622589	NA	NA	other
cg27579233	ZBTB40	Body	other
cg26700277	ZNF469	1stExon	N_Shore
cg22983694	NFIX	Body	N_Shore
cg27517424	NA	NA	other
cg03135535	TBC1D9	Body	other
cg05272790	TMPRSS13	TSS200	other
cg05938889	SOX7	Body	Island
cg27021368	NA	NA	S_Shelf
cg19623519	C1orf229	TSS1500	S_Shore
cg20412356	FOXK2	Body	other
cg11504740	GPR152	1stExon	other
cg18599533	ZSCAN18	Body	N_Shelf
cg04543516	NA	NA	other
cg04863758	MAEA	Body	Island
cg15340431	AKAP13	Body	other
cg13898290	GRK5	Body	other
cg00793937	NA	NA	other
cg13428086	CASZ1	Body	other
cg16706099	FLJ32810	Body	other
cg02517473	NA	NA	other
cg16441068	RCOR1	Body	other
cg10668926	NA	NA	N_Shore
cg23738424	IGF2R	Body	S_Shelf
cg23738424	LOC729603	Body	S_Shelf
cg02562419	TMEM181	Body	other
cg12930553	ATOH8	TSS200	Island
cg17665927	INS-IGF2	Body	other
cg17665927	IGF2	5UTR	other
cg04899446	CASZ1	Body	other
cg13471932	RALGDS	Body	N_Shelf
cg18011099	C6orf129	Body	other
cg24531022	PAM	1stExon	Island
cg24406754	C12orf56	Body	N_Shore
cg10531637	C22orf41	5UTR	N_Shore
cg11120450	CHSY1	Body	other
cg08314208	RLTPR	Body	Island
cg13379339	NA	NA	other
cg13251373	IKBKB	Body	other
cg09102257	EGR1	Body	Island
cg23684449	GPT2	5UTR	S_Shore
cg27545611	DIRAS3	TSS1500	N_Shore
cg00736984	PLEC1	Body	S_Shore
cg07787771	SUFU	Body	other
cg23026754	TNS3	TSS1500	S_Shelf
cg13209298	SEMA3B	TSS1500	other
cg26891150	ANKRD34C	5UTR	N_Shore
cg02257517	SLC2A6	Body	Island
cg08951638	NA	NA	S_Shore
cg26948596	RIN3	Body	other
cg20232119	HSPA1L	Body	S_Shelf
cg20737500	CRMP1	Body	other
cg08900409	PGPEP1	3UTR	other
cg19812944	HEATR2	Body	S_Shore
cg19812944	PRKAR1B	TSS1500	S_Shore
cg23949216	GRAMD4	TSS1500	N_Shore
cg19784428	NWD1	TSS200	other
cg27193726	C4orf50	TSS200	other
cg26226408	LOC646982	TSS200	other
cg04189320	NA	NA	S_Shore
cg17382841	EGFLAM	Body	other
cg03598938	NA	NA	other
cg10105110	C10orf99	Body	other
cg20163115	CAMKK1	Body	Island
cg21915742	NA	NA	other
cg10333594	CRAMP1L	Body	N_Shore
cg00690280	WFDC13	Body	other
cg00690280	WFDC10B	5UTR	other
cg03803789	DIXDC1	Body	other
cg13531977	EPB41L4B	Body	other
cg04129430	CCDC36	5UTR	N_Shore
cg05924254	RNF212	TSS200	Island
cg10946295	NA	NA	N_Shore
cg15239304	WDFY1	TSS1500	S_Shore
cg08887327	LRRFIP1	Body	other
cg06440041	NA	NA	other
cg00529236	NA	NA	N_Shelf
cg24670552	IRS2	1stExon	Island
cg26228460	NA	NA	N_Shore
cg14618411	NCOA2	5UTR	other
cg02448679	MNT	Body	S_Shore
cg07415388	SREBF1	Body	S_Shore
cg07415388	MIR33B	TSS200	S_Shore
cg04076387	SOLH	Body	S_Shore
cg10640944	PAM	1stExon	Island
cg06046629	CACNA1D	Body	other
cg10365469	KIF25	TSS1500	other
cg23596199	DVL1	Body	N_Shelf
cg08834050	CUL7	TSS1500	S_Shore
cg08834050	MRPL2	Body	S_Shore
cg14491362	NA	NA	S_Shelf
cg15569292	NA	NA	other
cg02294791	SYT8	TSS200	other
cg08531365	PLG	5UTR	other
cg01202296	IL17B	TSS200	other
cg17960164	PLEC1	TSS200	Island
cg03382501	TXNDC11	Body	other
cg27578439	FAM18B	TSS1500	N_Shore
cg07237540	CTDP1	Body	Island
cg16348668	HDAC4	Body	N_Shore
cg10741478	HERPUD2	Body	other
cg15975960	CNN2	Body	S_Shore
cg13074866	NA	NA	other
cg21138012	COX6C	Body	N_Shore
cg06778183	MCTP1	Body	other
cg26107890	SLC12A8	Body	Island
cg00575665	MAFB	1stExon	N_Shore
cg14960007	COX6C	Body	N_Shelf
cg18187729	HHLA1	1stExon	other
cg26413942	ZNF608	TSS1500	other
cg11518454	NA	NA	other
cg18045685	NA	NA	other
cg23262213	SLC25A12	Body	other
cg19664945	LOC100302652	TSS200	S_Shore
cg19664945	GPR75	TSS1500	S_Shore
cg17256711	OPRM1	TSS1500	other
cg06539449	CCND1	Body	N_Shore
cg27438218	NA	NA	S_Shore
cg03991300	RAB40C	Body	Island
cg14644378	DNAJB5	TSS1500	N_Shore
cg11552829	FOXI1	TSS200	N_Shore
cg01539224	KIF26A	Body	Island
cg04713108	MRPS30	TSS1500	N_Shore
cg09409486	FAM170B	3UTR	N_Shore
cg00252594	ANKRD9	5UTR	Island
cg00019678	C12orf34	5UTR	S_Shore
cg11575295	PTPRN2	Body	S_Shore
cg23864180	ADARB2	Body	S_Shelf
cg24733126	SCUBE2	Body	N_Shore
cg19113920	DNAH9	Body	other
cg21779805	LPP	5UTR	other
cg05307752	ARHGAP15	Body	other
cg18592447	NA	NA	N_Shore
cg08668790	ZNF154	TSS200	S_Shore
cg02886375	NA	NA	N_Shore
cg25230235	POLR2I	Body	Island
cg25230235	TBCB	TSS1500	Island
cg04348305	PYGB	Body	S_Shore
cg01719079	C7orf50	Body	N_Shore
cg02473562	CDH22	Body	S_Shore
cg19486673	LILRA2	TSS1500	other
cg02682905	ZNF776	Body	S_Shelf
cg21104276	FZD1	3UTR	Island
cg03032025	CPEB4	1stExon	S_Shore
cg06960356	KCNQ1	Body	Island
cg25644224	PTPRN2	Body	N_Shelf
cg07309820	ZNF282	Body	other
cg00459904	EBF3	Body	other
cg27025722	SPTBN1	Body	other
cg12121983	MYO1C	Body	N_Shore
cg18613324	RBM9	TSS200	other
cg17220545	NA	NA	other
cg13527872	DAPK1	Body	S_Shore
cg05791356	ATG7	Body	other
cg25307318	TACC2	Body	Island
cg07498426	NA	NA	other
cg19311244	NA	NA	N_Shore
cg16463044	ZZEF1	Body	other
cg25312054	IRS2	1stExon	Island
cg07060505	NA	NA	other
cg24333189	TERC	TSS1500	S_Shore
cg14915316	PFKP	Body	S_Shore
cg27288226	NA	NA	Island
cg01288155	RGL3	3UTR	other
cg03234186	ZNF154	TSS200	S_Shore
cg00004775	NA	NA	N_Shore
cg03103919	CACNB2	Body	other
cg08761535	ZNRF1	Body	other
cg01496199	NA	NA	Island
cg02710860	MAPKBP1	TSS1500	N_Shore
cg14599315	ZNF256	Body	N_Shelf
cg12161935	NA	NA	Island
cg02723558	BDNFOS	Body	other
cg13056369	ARHGEF10	3UTR	other
cg10075819	LIMS1	5UTR	other
cg01842867	NA	NA	N_Shore
cg25102293	NA	NA	S_Shelf
cg11376227	ALPK1	Body	Island
cg01924493	FAM101A	5UTR	N_Shore
cg00587301	NA	NA	N_Shore
cg02956274	TMPRSS12	TSS200	N_Shore
cg04617936	NA	NA	S_Shore
cg26643476	GPR81	TSS1500	other
cg21067632	FOXP1	5UTR	other
cg17296990	NA	NA	other
cg18238908	NA	NA	N_Shelf
cg03707696	ZMIZ1	3UTR	other
cg00800229	SALL2	1stExon	other
cg24495017	PITX1	TSS1500	S_Shore
cg00769161	AGAP2	Body	Island
cg01704474	RNH1	5UTR	N_Shore
cg22042348	NA	NA	S_Shelf
cg25451958	NA	NA	S_Shore
cg02832224	SSBP3	Body	S_Shelf
cg24517066	RSAD1	TSS1500	N_Shore
cg19499884	LZTS2	5UTR	S_Shore
cg21672292	PLEC1	TSS200	Island
cg11294513	ZNF154	Body	Island
cg20995304	HDAC7	Body	other
cg03650068	NA	NA	S_Shelf
cg05719612	CACNB2	Body	other
cg27078890	ETS1	TSS200	other
cg04578362	NA	NA	other
cg15408020	NA	NA	other
cg09271279	NA	NA	other
cg01093369	NA	NA	other
cg00606880	TMEM26	TSS1500	S_Shore
cg17737967	MAN2B1	Body	Island
cg20893956	ESR1	TSS200	N_Shelf
cg24527636	NA	NA	other
cg06677013	CYB5R4	Body	S_Shore
cg05746403	POU6F2	Body	other
cg22997262	KIAA1671	Body	S_Shelf
cg19582491	RLTPR	Body	Island
cg06091934	NA	NA	S_Shelf
cg03745383	ACCN1	Body	other
cg09651136	PKM2	TSS1500	S_Shore
cg00498816	FBLN2	Body	other
cg07708521	NA	NA	N_Shore
cg12190322	NA	NA	other
cg19528963	LPP	5UTR	other
cg16559243	EGFLAM	Body	other
cg17004733	NA	NA	S_Shore
cg20176142	ZBTB10	Body	other
cg13676902	ZMIZ1	3UTR	other
cg16197636	DKK4	TSS200	other
cg25417042	DUSP5	Body	S_Shore
cg08463758	EMILIN3	TSS200	Island
cg10461878	IQCJ	Body	other
cg26025557	HIGD1A	5UTR	N_Shelf
cg19969694	VPS18	TSS1500	N_Shore
cg12393623	METRNL	Body	Island
cg05242915	NA	NA	S_Shore
cg06000330	NA	NA	N_Shore
cg15549231	BCAS4	Body	S_Shelf
cg23949782	NRXN3	Body	other
cg14016200	ICAM5	TSS1500	N_Shore
cg14016200	ICAM4	3UTR	N_Shore
cg26951614	LONP2	Body	S_Shelf
cg01959429	LMAN2	Body	Island
cg21582253	MARCH11	TSS1500	S_Shore
cg03464366	NA	NA	other
cg16209517	KIAA1737	Body	other
cg01472882	ATOH8	TSS1500	Island
cg22340762	RGL1	Body	other
cg14573411	CRB2	Body	Island
cg22179564	NA	NA	other
cg03188793	TALDO1	Body	other
cg09684557	OR6C68	TSS1500	other
cg19214331	MYL9	TSS1500	Island
cg14793596	MXRA8	Body	Island
cg18074820	IGF1R	Body	other
cg14157107	BNC2	Body	other
cg06143732	CPA2	Body	other
cg06122864	MOG	Body	other
cg24803346	SFXN5	Body	other
cg23204461	THSD4	TSS1500	other
cg14488317	OSBPL5	5UTR	N_Shore
cg24492202	SH3BP2	5UTR	other
cg11728747	CPVL	Body	other
cg12646227	NSUN4	TSS1500	N_Shore
cg02748083	NA	NA	N_Shore
cg10574861	LMO4	Body	S_Shore
cg06582806	MUC5B	Body	S_Shore
cg23240145	KLHL1	TSS200	S_Shore
cg23240145	ATXN8OS	Body	S_Shore
cg08260025	KCNJ11	3UTR	N_Shelf
cg04965671	PISD	3UTR	other
cg12646386	NA	NA	other
cg19274914	NA	NA	S_Shelf
cg22729539	MLXIP	Body	S_Shore
cg01235820	SCRT2	3UTR	Island
cg22723675	NA	NA	N_Shore
cg11658874	FAM101A	5UTR	other
cg25704278	NA	NA	other
cg07897169	NA	NA	N_Shore
cg05641535	PRDM16	Body	N_Shelf
cg27321949	LRPAP1	Body	Island
cg06803420	NA	NA	other
cg09032423	ADCY9	3UTR	Island
cg10569493	MAN2A1	Body	other
cg01626681	CCDC151	Body	N_Shore
cg24587744	NA	NA	N_Shore
cg21825792	NA	NA	N_Shelf
cg01035923	NA	NA	N_Shore
cg23462514	RNF212	TSS200	Island
cg22599740	LMO7	Body	S_Shelf
cg27481555	LRRC17	1stExon	other
cg27481555	FBXL13	Body	other
cg00484803	NA	NA	N_Shore
cg14134616	NA	NA	Island
cg15101392	FXYD6	TSS1500	S_Shore
cg06902609	ADAP1	Body	Island
cg01650818	APBA2	5UTR	other
cg06711254	NA	NA	other
cg02719634	SLC22A18	Body	S_Shore
cg02719634	SLC22A18AS	5UTR	S_Shore
cg10296799	NA	NA	other
cg27022853	LRRC33	5UTR	other
cg21535366	BTBD11	Body	N_Shore
cg11351837	SLC46A1	Body	Island
cg06033721	SLC44A3	Body	other
cg24200165	NA	NA	other
cg02680086	SLC43A1	Body	Island
cg27413385	FXR2	Body	N_Shelf
cg11468148	DIP2C	Body	S_Shore
cg16381688	ACOT13	TSS1500	N_Shore
cg16381688	TTRAP	Body	N_Shore
cg26166717	PARK2	Body	other
cg27178155	NA	NA	other
cg15279308	CACNA1C	3UTR	Island
cg05801329	NA	NA	other
cg01616349	KCNQ1	Body	Island
cg18990365	PDE1A	Body	other
cg27121959	PGR	3UTR	other
cg09405227	CCBP2	5UTR	other
cg13429194	ELK3	3UTR	other
cg16757332	SLC24A4	Body	other
cg12409149	LOC100270710	TSS1500	S_Shelf
cg00813720	NA	NA	N_Shore
cg03951662	CPD	Body	S_Shelf
cg20078807	C22orf9	TSS1500	other
cg01854588	SLC2A11	Body	Island
cg09970593	OPRD1	Body	S_Shore
cg05424060	GNAI1	Body	S_Shelf
cg05522498	DCPS	Body	other
cg25546118	PSG8	3UTR	other
cg19815376	FLJ34503	TSS1500	other
cg02153208	NA	NA	other
cg26888672	OBFC1	Body	other
cg02572796	SORBS2	TSS200	other
cg05004506	OR51G1	1stExon	other
cg21068480	ATOH8	TSS1500	Island
cg11197258	NCOR2	Body	other
cg19301114	PARK2	Body	other
cg03984866	ABLIM2	TSS1500	S_Shore
cg16074643	NT5DC1	Body	S_Shore
cg15618758	ARID1B	Body	other
cg11573518	CLIP2	5UTR	S_Shore
cg10820544	NA	NA	other
cg14085952	NA	NA	other
cg06709297	C2orf48	Body	other
cg03517918	C1orf151	Body	other
cg15176338	ZNF212	3UTR	other
cg22201588	CCDC151	Body	Island
cg04724387	NA	NA	other
cg24354924	DAXX	Body	N_Shore
cg14406401	NAV2	Body	other
cg02591280	NA	NA	N_Shore
cg02837128	RBPMS	TSS1500	N_Shore
cg17851134	FAM120B	5UTR	other
cg06146331	ZNF423	Body	other
cg27637606	CIB2	Body	N_Shelf
cg26767614	NFIX	Body	Island
cg23333920	ATP11A	Body	S_Shore
cg05114898	NA	NA	S_Shore
cg16429975	ACOT7	1stExon	other
cg01897797	SALL2	1stExon	other
cg00502444	NA	NA	N_Shelf
cg10120856	GLRB	TSS1500	N_Shore
cg05712979	FAM101A	5UTR	Island
cg05543520	LRIG1	Body	other
cg26624026	NA	NA	other
cg21547283	NA	NA	other
cg18492208	NA	NA	N_Shore
cg17292384	COX8A	3UTR	S_Shore
cg07727425	NA	NA	S_Shelf
cg25886621	PLEKHG7	TSS200	other
cg02518546	AFF3	Body	other
cg02657611	TESK2	Body	other
cg01250212	GNG7	5UTR	Island
cg26064774	NA	NA	Island
cg16213787	NA	NA	N_Shelf
cg12652442	NA	NA	other
cg06334484	NA	NA	other
cg09954189	NA	NA	other
cg05366923	LAMC2	TSS200	other
cg14695378	NA	NA	other
cg10216832	NA	NA	N_Shore
cg22242614	SYNJ2	Body	S_Shore
cg13519918	NA	NA	S_Shore
cg01500055	NA	NA	other
cg11523350	BACE1	Body	other
cg21201393	EGFLAM	Body	other
cg12367786	KCNJ6	TSS1500	S_Shore
cg23729777	IL16	Body	other
cg18864926	CCDC85C	Body	other
cg06793402	NA	NA	other
cg09130676	PTPRN2	Body	S_Shore
cg14957731	KRTAP3-1	TSS1500	other
cg05291374	DIXDC1	Body	N_Shore
cg22160612	FAM118A	TSS200	N_Shore
cg03551367	TMEM174	TSS1500	other
cg12800962	NA	NA	Island
cg09639964	ABR	3UTR	N_Shore
cg09120171	NLK	Body	other
cg05335944	FRMD4A	Body	other
cg00710466	TSSC1	Body	N_Shore
cg15680359	NA	NA	other
cg06109293	NA	NA	Island
cg17559156	SLC43A1	Body	S_Shelf
cg17443753	NA	NA	other
cg03757145	CDKL2	TSS200	Island
cg19028706	TRAK1	Body	other
cg10076902	SYT8	Body	other
cg16679093	LOC400931	Body	S_Shore
cg27275698	CHRM5	Body	other
cg01435442	CHSY1	Body	other
cg02374107	ADCY9	Body	N_Shore
cg03062717	FFAR2	TSS200	other
cg24836409	NA	NA	other
cg21962426	ZSCAN22	TSS1500	N_Shore
cg20558320	NA	NA	other
cg01043250	NA	NA	N_Shore
cg24057615	TFF3	3UTR	other
cg03757387	COL25A1	Body	other
cg11394820	NA	NA	S_Shore
cg23296369	SHD	3UTR	other
cg06849723	OSBPL5	Body	S_Shelf
cg20960181	NA	NA	other
cg16471612	NA	NA	other
cg14543179	NA	NA	N_Shelf
cg19570321	HRASLS5	Body	N_Shore
cg22700848	NCOR2	5UTR	other
cg12637676	GATA4	Body	other
cg17242490	C1orf175	TSS1500	other
cg12800012	SH3PXD2A	Body	other
cg11060666	NA	NA	other
cg19502207	GCH1	Body	other
cg13845049	C9orf95	5UTR	N_Shore
cg17871403	ADCY2	3UTR	other
cg16663142	NA	NA	other
cg24047187	C2orf55	3UTR	other
cg21765730	NOX3	TSS200	other
cg06308720	ZMIZ1	Body	S_Shelf
cg02152417	CAMTA1	Body	other
cg24863255	TMEM212	TSS200	other
cg11823235	NA	NA	other
cg23308047	EMX2OS	Body	Island
cg21776667	PLAGL1	5UTR	other
cg01794802	PSORS1C1	5UTR	other
cg03270619	KIF25	TSS200	other
cg01569664	IRS2	Body	N_Shore
cg05473387	SCAP	5UTR	other
cg26225073	NA	NA	other
cg19412964	PRKAG2	Body	other
cg11634930	MKNK2	Body	Island
cg20966426	NA	NA	other
cg16424439	NA	NA	S_Shore
cg18376773	CDH22	Body	N_Shore
cg16822666	ACACA	Body	other
cg01960300	PDZK1	TSS1500	other
cg25368917	FAM101A	5UTR	Island
cg01775379	PKP4	5UTR	S_Shore
cg00959431	NA	NA	Island
cg08051386	CDH1	Body	other
cg15789789	TMEM184B	5UTR	N_Shelf
cg10583651	IL21	Body	other
cg13935689	NA	NA	S_Shore
cg17296589	ATP11A	Body	other
cg11862144	SERPINB5	TSS200	other
cg00104707	AEN	3UTR	other
cg12445832	NA	NA	other
cg00331677	CX3CL1	Body	N_Shelf
cg11786623	NA	NA	other
cg14498722	NA	NA	other
cg03736099	NA	NA	S_Shore
cg19706472	SLC6A9	3UTR	other
cg13963658	MAPK12	Body	N_Shore
cg15676292	NA	NA	other
cg23005797	C2orf48	Body	other
cg26635451	NA	NA	S_Shore
cg17147537	TSPAN2	Body	other
cg21912308	PRAF2	Body	Island
cg07145988	RERE	Body	other
cg01001286	NA	NA	other
cg06127202	FRK	Body	other
cg05923015	CRISPLD2	5UTR	S_Shelf
cg15423315	LOC100188947	Body	other
cg26392277	EVC	Body	other
cg15694113	NA	NA	other
cg23034373	CLDN14	TSS1500	other
cg16790560	NA	NA	S_Shore
cg21945260	NA	NA	other
cg06801483	ALDH2	Body	other
cg03746851	KCNJ12	5UTR	S_Shore
cg07605285	NA	NA	Island
cg24100115	FLOT1	Body	other
cg01388889	NA	NA	other
cg02133624	NA	NA	other
cg05790451	APBA2	Body	Island
cg20433989	FNDC3A	TSS1500	other
cg10833551	NA	NA	other
cg00350405	IWS1	Body	other
cg07162700	NA	NA	other
cg11056055	MET	Body	other
cg03111629	NA	NA	N_Shelf
cg25113462	TRAF3IP1	Body	other
cg07165610	XIRP1	5UTR	other
cg05202347	TLE3	Body	other
cg14071588	NA	NA	S_Shore
cg09187007	MEGF6	Body	S_Shelf
cg23534766	TSPAN4	Body	S_Shore
cg14468953	NA	NA	N_Shelf
cg12968732	NA	NA	other
cg16973098	NA	NA	N_Shore
cg19784880	NA	NA	N_Shore
cg18354462	UPK2	TSS1500	other
cg03995457	NA	NA	other
cg17641252	PLEK2	Body	Island
cg05540913	CCR6	5UTR	other
cg23392390	ALDH3A1	TSS1500	S_Shore
cg20974609	HOXA5	Body	N_Shore
cg05875302	NA	NA	Island
cg20293725	C7orf50	Body	S_Shore
cg05964487	NA	NA	S_Shore
cg11715594	PRTFDC1	3UTR	other
cg07953015	SEPW1	3UTR	S_Shelf
cg16042099	NA	NA	other
cg14470792	NA	NA	other
cg14281612	DNAH9	Body	other
cg09560549	SPG7	TSS1500	N_Shore
cg19022006	SERPINB5	TSS200	other
cg09274988	SDCBP2	5UTR	S_Shelf
cg08698198	NA	NA	other
cg12400041	DST	Body	S_Shore
cg23248910	FGFR2	Body	other
cg25503169	NA	NA	other
cg15145767	SEMA3B	5UTR	other
cg16960810	FBLN2	5UTR	S_Shelf
cg19048176	PPT2	TSS1500	N_Shore
cg19048176	PRRT1	TSS1500	N_Shore
cg11548083	MSRA	Body	other
cg21171610	NA	NA	other
cg02234235	FHL2	5UTR	other
cg05214427	PKP3	TSS1500	N_Shore
cg13149245	NA	NA	other
cg07525202	RHBDL3	TSS1500	N_Shore
cg12289801	SFRS14	Body	other
cg09654247	NA	NA	Island
cg24724917	SLC22A18	Body	S_Shore
cg24724917	SLC22A18AS	TSS1500	S_Shore
cg06633438	MLLT1	Body	Island
cg24983858	ZMIZ1	5UTR	other
cg11934832	NA	NA	N_Shelf
cg22756608	NA	NA	N_Shelf
cg00701706	OTOP3	TSS1500	N_Shore
cg12069042	PLXNB1	5UTR	N_Shelf
cg26158406	NA	NA	other
cg12300731	NA	NA	other
cg26954519	MB	5UTR	other
cg18569623	FOXN3	Body	S_Shelf
cg00722081	NA	NA	other
cg06289583	NA	NA	Island
cg21150843	NA	NA	other
cg14408997	UBAP2	TSS1500	S_Shore
cg10399850	NA	NA	N_Shelf
cg00456892	ESAM	Body	Island
cg05505103	NA	NA	other
cg05423018	EEPD1	5UTR	S_Shore
cg05612966	NA	NA	other
cg06801676	CD59	Body	other
cg23731146	TMEM151A	Body	Island
cg22402224	ORAI2	Body	other
cg10201712	NA	NA	other
cg11680826	NA	NA	S_Shore
cg18180407	ACOT11	Body	other
cg14791193	C1orf144	Body	other
cg00528191	KIAA1522	Body	Island
cg06755717	DLK1	Body	S_Shelf
cg04953958	ZNF862	Body	Island
cg01807748	ABCA4	Body	other
cg13928490	GUCY1B2	TSS200	other
cg02657438	STON2	5UTR	other
cg22510970	SNX9	Body	other
cg07425824	NA	NA	other
cg25145360	ALDH3A1	TSS200	S_Shelf
cg24213437	RGL3	Body	Island
cg20703122	OCA2	5UTR	N_Shore
cg23922520	AGAP1	Body	Island
cg09533708	KCNIP3	TSS1500	other
cg22626506	KANK2	Body	N_Shore
cg18749309	NA	NA	other
cg04880253	VANGL1	Body	other
cg05491854	FAM65B	5UTR	N_Shore
cg03577486	NA	NA	other
cg23237972	NA	NA	N_Shore
cg24874003	GNG7	5UTR	other
cg21947394	NA	NA	N_Shelf
cg26621780	RASAL1	Body	N_Shelf
cg00230517	SPRED2	Body	other
cg05801628	ARSF	5UTR	other
cg02895447	SYT7	Body	S_Shore
cg12626957	NA	NA	other
cg05905030	NA	NA	other
cg19755714	MAML3	Body	other
cg26552621	CIRBP	Body	S_Shore
cg26552621	C19orf23	TSS1500	S_Shore
cg24434387	NA	NA	N_Shelf
cg01290856	NCKAP5	5UTR	other
cg12761472	NA	NA	other
cg21446172	CAPN8	Body	S_Shore
cg20856545	NA	NA	S_Shelf
cg14911393	NA	NA	other
cg12463325	TCF7L1	Body	other
cg18390025	ELOVL3	Body	S_Shore
cg08353606	GNA15	TSS1500	other
cg13649658	EHMT1	Body	N_Shelf
cg00514486	CDH29	TSS200	N_Shelf
cg01698392	TIMP2	Body	other
cg15532667	CRIP2	TSS1500	N_Shore
cg17140299	TXNL1	3UTR	other
cg20577307	NA	NA	other
cg06100161	RORA	Body	other
cg04021672	C9orf25	Body	N_Shore
cg00565412	MIR155HG	TSS1500	N_Shore
cg23466769	RASA3	Body	N_Shelf
cg06222162	RAPGEF3	Body	other
cg27073142	SORD	TSS1500	N_Shore
cg08130275	FNDC3B	5UTR	other
cg24457743	NA	NA	other
cg16546016	C4orf31	TSS1500	S_Shore
cg07045803	NA	NA	other
cg25599619	GNB1	5UTR	other
cg02235049	ADIPOQ	TSS1500	other
cg18703515	NA	NA	other
cg11926610	NA	NA	Island
cg03419646	ABI3	Body	Island
cg14323928	TRPM1	5UTR	other
cg04520704	MICAL3	Body	S_Shore
cg27287944	MIDN	Body	Island
cg24016626	USP2	Body	other
cg03821443	TOLLIP	Body	S_Shelf
cg23144649	COG5	Body	other
cg10588705	USP22	3UTR	other
cg13285004	TRIM29	1stExon	Island
cg27453857	VMO1	1stExon	S_Shore
cg24485284	C11orf46	3UTR	other
cg24673101	CCDC85C	1stExon	Island
cg04245250	FAM166B	1stExon	other
cg22883125	NA	NA	S_Shore
cg16386293	ECM1	Body	other
cg11450947	NA	NA	Island
cg03123136	PTPN18	3UTR	S_Shelf
cg24849133	NA	NA	N_Shelf
cg04258189	PKNOX2	5UTR	other
cg02152290	PDGFA	Body	S_Shore
cg23701184	MEPCE	Body	N_Shelf
cg06144018	NA	NA	N_Shelf
cg10389771	BCAN	Body	Island
cg17469359	POU6F2	Body	other
cg16896313	NA	NA	other
cg01665118	BTF3L1	Body	other
cg10493324	NA	NA	N_Shelf
cg09656382	DNAH17	Body	other
cg17502394	TTBK1	Body	Island
cg22951524	AHRR	3UTR	other
cg01564661	CRIP2	Body	N_Shore
cg13449535	MIR200B	TSS1500	S_Shore
cg16675525	NA	NA	other
cg27477067	NAP1L4	3UTR	S_Shore
cg16463697	NA	NA	other
cg25192226	KIAA0564	Body	other
cg11719157	PITPNA	TSS1500	S_Shore
[truncated: 64 more rows]
