# Supplementary material for: Genome-wide DNA methylation profiles in progression to in situ and invasive carcinoma of the breast with impact on gene transcription and prognosis
Source: Genome Biol. 2014 Aug 22;15(8):435. doi: 10.1186/s13059-014-0435-x (PMC4165906; doi:10.1186/s13059-014-0435-x)
Supplement: Additional file 7: — SAM analysis of methylation level of gene regions between healthy breast tissue and DCIS. Analyses performed in two independent datasets. Only concordant results in both datasets are reported. [file 13059_2014_435_MOESM7_ESM.txt]

Gene_region	Gene	Region
VCAM1_futr	VCAM1	futr
RUSC2_futr	RUSC2	futr
ENPP2_tss1500	ENPP2	tss1500
ZFP106_tss200	ZFP106	tss200
DDR2_tss200	DDR2	tss200
CCR7_tutr	CCR7	tutr
NCRNA00202_body	NCRNA00202	body
IGJ_tss1500	IGJ	tss1500
ANGPTL2_tss200	ANGPTL2	tss200
SOSTDC1_tss200	SOSTDC1	tss200
IZUMO1_tss200	IZUMO1	tss200
GRAP2_body	GRAP2	body
C1orf54_tss200	C1orf54	tss200
MIR1276_tss1500	MIR1276	tss1500
RFTN2_futr	RFTN2	futr
FMO2_exon	FMO2	exon
SPARC_tss200	SPARC	tss200
NEURL2_body	NEURL2	body
CX3CL1_exon	CX3CL1	exon
NPY_exon	NPY	exon
PRPF40B_futr	PRPF40B	futr
DEFB132_body	DEFB132	body
TM4SF18_tss200	TM4SF18	tss200
RDH5_futr	RDH5	futr
COL3A1_exon	COL3A1	exon
EDN2_tutr	EDN2	tutr
ANGPTL2_tss1500	ANGPTL2	tss1500
MIR25_tss200	MIR25	tss200
C8orf86_tss200	C8orf86	tss200
CSNK1E_body	CSNK1E	body
SNX18_body	SNX18	body
UGT3A1_body	UGT3A1	body
CHST3_tutr	CHST3	tutr
DTNA_futr	DTNA	futr
SALL2_tss200	SALL2	tss200
KRT32_tss1500	KRT32	tss1500
CASS4_futr	CASS4	futr
CHST2_futr	CHST2	futr
KLHDC8A_exon	KLHDC8A	exon
RDH5_tutr	RDH5	tutr
NYNRIN_tss1500	NYNRIN	tss1500
C1orf114_tss200	C1orf114	tss200
LOC152225_tss200	LOC152225	tss200
ANGPTL2_futr	ANGPTL2	futr
FLJ14107_body	FLJ14107	body
SOD3_tss200	SOD3	tss200
MTMR9L_tss1500	MTMR9L	tss1500
GSN_futr	GSN	futr
SPAG6_exon	SPAG6	exon
LTC4S_tss1500	LTC4S	tss1500
MYF5_tss200	MYF5	tss200
PROCA1_exon	PROCA1	exon
AHDC1_tutr	AHDC1	tutr
TMPRSS6_futr	TMPRSS6	futr
ZHX3_tutr	ZHX3	tutr
LOC100270710_tss200	LOC100270710	tss200
AKT1_futr	AKT1	futr
BCHE_futr	BCHE	futr
ZNF177_tss200	ZNF177	tss200
HSD11B1_tss200	HSD11B1	tss200
C22orf31_tss1500	C22orf31	tss1500
GYPC_tss1500	GYPC	tss1500
EGFLAM_tss1500	EGFLAM	tss1500
TMPRSS6_tss200	TMPRSS6	tss200
CX3CL1_tss200	CX3CL1	tss200
MIR93_body	MIR93	body
LGALS2_tss200	LGALS2	tss200
CARD9_futr	CARD9	futr
IFITM3_tss1500	IFITM3	tss1500
LTC4S_exon	LTC4S	exon
MAP1A_tss1500	MAP1A	tss1500
PLA2G5_tss200	PLA2G5	tss200
SPOCK2_tss1500	SPOCK2	tss1500
FABP5_tss200	FABP5	tss200
MIR199A2_tss200	MIR199A2	tss200
RGR_tss1500	RGR	tss1500
FAM166B_body	FAM166B	body
MIR1286_tss1500	MIR1286	tss1500
CST11_body	CST11	body
RASAL3_tss200	RASAL3	tss200
PRINS_body	PRINS	body
SNORD123_tss1500	SNORD123	tss1500
PROM1_futr	PROM1	futr
KCNJ2_tutr	KCNJ2	tutr
CLEC1A_tss200	CLEC1A	tss200
FCGRT_tss1500	FCGRT	tss1500
TNFAIP6_body	TNFAIP6	body
MICALCL_futr	MICALCL	futr
C1S_tss200	C1S	tss200
SLC23A2_futr	SLC23A2	futr
SLC38A4_tss200	SLC38A4	tss200
LRRC17_exon	LRRC17	exon
NKAPL_tss1500	NKAPL	tss1500
FOLR1_tss200	FOLR1	tss200
HEPHL1_tss200	HEPHL1	tss200
TMEM213_body	TMEM213	body
GRHPR_body	GRHPR	body
FLJ14107_tss200	FLJ14107	tss200
IL1A_futr	IL1A	futr
MIR199A2_tss1500	MIR199A2	tss1500
DUPD1_exon	DUPD1	exon
C2orf58_body	C2orf58	body
CCDC89_exon	CCDC89	exon
ZMIZ2_futr	ZMIZ2	futr
ATP6V0A1_tutr	ATP6V0A1	tutr
FNDC1_tss200	FNDC1	tss200
CLDN15_tss200	CLDN15	tss200
FAM193A_tss200	FAM193A	tss200
ENPP2_exon	ENPP2	exon
MIR129-2_tss200	MIR129-2	tss200
FOLR4_tss1500	FOLR4	tss1500
YPEL4_tss1500	YPEL4	tss1500
STAT5A_tutr	STAT5A	tutr
PRAP1_tss200	PRAP1	tss200
RFTN2_tss200	RFTN2	tss200
STAT5A_tss1500	STAT5A	tss1500
ALS2CR11_tss200	ALS2CR11	tss200
AURKC_tss200	AURKC	tss200
EEF1A2_tutr	EEF1A2	tutr
SERPINA12_tss1500	SERPINA12	tss1500
CPT2_tss1500	CPT2	tss1500
BHMT_exon	BHMT	exon
PROM1_exon	PROM1	exon
C8orf86_tss1500	C8orf86	tss1500
LAMA4_tss1500	LAMA4	tss1500
LGALS3BP_tss1500	LGALS3BP	tss1500
CRY2_tss1500	CRY2	tss1500
LMO4_tss1500	LMO4	tss1500
MFAP4_body	MFAP4	body
CORIN_exon	CORIN	exon
C8orf58_tutr	C8orf58	tutr
MEOX1_tss1500	MEOX1	tss1500
INA_exon	INA	exon
MXRA7_body	MXRA7	body
PCDHGA9_tss200	PCDHGA9	tss200
INA_tss200	INA	tss200
SGCD_futr	SGCD	futr
C1orf52_tss1500	C1orf52	tss1500
PARP15_exon	PARP15	exon
MICALCL_tutr	MICALCL	tutr
HSPA12B_futr	HSPA12B	futr
PDCD1LG2_tss200	PDCD1LG2	tss200
TMEM35_futr	TMEM35	futr
CRISP2_futr	CRISP2	futr
BCMO1_tss1500	BCMO1	tss1500
MIR130A_tss1500	MIR130A	tss1500
TMEM132B_tutr	TMEM132B	tutr
GRIA4_exon	GRIA4	exon
TCTN1_tss1500	TCTN1	tss1500
INPP5B_tss200	INPP5B	tss200
RXFP4_tss200	RXFP4	tss200
COL11A1_tss1500	COL11A1	tss1500
CILP_exon	CILP	exon
SIGLEC1_tutr	SIGLEC1	tutr
FLRT2_futr	FLRT2	futr
GPR111_futr	GPR111	futr
RFX8_tss1500	RFX8	tss1500
GIPR_tss1500	GIPR	tss1500
EPR1_tss200	EPR1	tss200
HPD_tss200	HPD	tss200
ACSM5_tutr	ACSM5	tutr
KIAA1161_futr	KIAA1161	futr
FES_tss1500	FES	tss1500
MIR34A_tss200	MIR34A	tss200
MARCH3_tutr	MARCH3	tutr
PPP1R14A_tutr	PPP1R14A	tutr
HPD_tss1500	HPD	tss1500
OLFML1_exon	OLFML1	exon
C2CD4D_futr	C2CD4D	futr
CNTN2_tss1500	CNTN2	tss1500
FZD7_tutr	FZD7	tutr
ALPL_body	ALPL	body
TAGLN_tss200	TAGLN	tss200
MIR199A2_body	MIR199A2	body
ZC3H12D_tss200	ZC3H12D	tss200
MMP2_tss1500	MMP2	tss1500
MIR195_tss1500	MIR195	tss1500
POLR2C_tutr	POLR2C	tutr
SLC14A1_exon	SLC14A1	exon
BIRC5_tutr	BIRC5	tutr
CDK14_exon	CDK14	exon
CAPN1_tutr	CAPN1	tutr
SLC35F1_body	SLC35F1	body
FBXO40_tss200	FBXO40	tss200
S100A5_tss1500	S100A5	tss1500
FAM150A_tss1500	FAM150A	tss1500
TMEM90A_tss200	TMEM90A	tss200
USP44_futr	USP44	futr
CFTR_tss1500	CFTR	tss1500
HDC_exon	HDC	exon
FAM59B_tss1500	FAM59B	tss1500
POPDC2_tss1500	POPDC2	tss1500
CMTM5_tss200	CMTM5	tss200
MIR25_body	MIR25	body
CSTA_futr	CSTA	futr
FGD4_tss200	FGD4	tss200
TREM2_futr	TREM2	futr
C11orf2_tss1500	C11orf2	tss1500
MGC14436_tss1500	MGC14436	tss1500
ABL1_body	ABL1	body
PROCA1_tss200	PROCA1	tss200
AKR1CL1_tss200	AKR1CL1	tss200
SYVN1_tutr	SYVN1	tutr
FAM131A_futr	FAM131A	futr
NPTN_tss1500	NPTN	tss1500
CHI3L1_tss1500	CHI3L1	tss1500
HOXA4_tss1500	HOXA4	tss1500
LPAR4_tss200	LPAR4	tss200
PTPRN_tutr	PTPRN	tutr
RAPGEF5_futr	RAPGEF5	futr
FAM193A_tutr	FAM193A	tutr
PTGDS_exon	PTGDS	exon
SCG5_tss200	SCG5	tss200
SLC2A2_tss1500	SLC2A2	tss1500
TRANK1_tutr	TRANK1	tutr
PLEKHG7_tss1500	PLEKHG7	tss1500
GALR1_futr	GALR1	futr
GLIPR1L1_exon	GLIPR1L1	exon
COL5A2_tss200	COL5A2	tss200
FBXO40_futr	FBXO40	futr
MIA_tss200	MIA	tss200
C15orf62_exon	C15orf62	exon
CLEC1A_exon	CLEC1A	exon
ZNF22_tss1500	ZNF22	tss1500
NKAPL_tss200	NKAPL	tss200
MMP19_tss200	MMP19	tss200
KCNA4_tss200	KCNA4	tss200
DDR2_tss1500	DDR2	tss1500
BCAS4_tss1500	BCAS4	tss1500
SLC4A11_tutr	SLC4A11	tutr
INSL4_tss200	INSL4	tss200
GSTA4_body	GSTA4	body
ELAVL4_exon	ELAVL4	exon
LCAT_tss200	LCAT	tss200
P2RY11_tutr	P2RY11	tutr
FABP7_exon	FABP7	exon
C12orf71_tss1500	C12orf71	tss1500
LOC728264_tss1500	LOC728264	tss1500
KCNV2_body	KCNV2	body
LOC284100_body	LOC284100	body
SLC15A3_tss1500	SLC15A3	tss1500
CASS4_tss1500	CASS4	tss1500
TMCO4_tutr	TMCO4	tutr
CMTM5_exon	CMTM5	exon
PLIN4_tutr	PLIN4	tutr
CLDN15_tss1500	CLDN15	tss1500
MIR199A1_tss200	MIR199A1	tss200
TPM2_body	TPM2	body
C20orf173_tss1500	C20orf173	tss1500
ZMIZ2_body	ZMIZ2	body
ADAMTS4_body	ADAMTS4	body
ABI2_tutr	ABI2	tutr
PRAP1_body	PRAP1	body
MIR647_tss200	MIR647	tss200
PCDH12_futr	PCDH12	futr
SCG5_futr	SCG5	futr
ZSCAN12L1_body	ZSCAN12L1	body
FAM78B_body	FAM78B	body
AQP1_tss200	AQP1	tss200
ZEB2_tss200	ZEB2	tss200
KLHL25_futr	KLHL25	futr
ASCL4_tutr	ASCL4	tutr
F2RL2_body	F2RL2	body
NRN1_tss200	NRN1	tss200
ZNF709_tss200	ZNF709	tss200
TIMM50_tutr	TIMM50	tutr
FAM180B_tss200	FAM180B	tss200
TMEM111_tutr	TMEM111	tutr
EPR1_body	EPR1	body
NES_tutr	NES	tutr
CD40_tss1500	CD40	tss1500
ADAMTSL5_body	ADAMTSL5	body
SEC14L3_tutr	SEC14L3	tutr
CPXM1_exon	CPXM1	exon
MST1P9_tss1500	MST1P9	tss1500
CSDC2_futr	CSDC2	futr
C6orf145_body	C6orf145	body
NAV3_exon	NAV3	exon
FAM180B_tss1500	FAM180B	tss1500
C1R_body	C1R	body
MIR106B_body	MIR106B	body
CRYBB3_futr	CRYBB3	futr
PRAP1_futr	PRAP1	futr
PTPRF_tutr	PTPRF	tutr
SALL1_exon	SALL1	exon
BRD4_body	BRD4	body
ZPBP2_exon	ZPBP2	exon
SALL2_exon	SALL2	exon
PLAU_tss1500	PLAU	tss1500
LOC153684_body	LOC153684	body
MIR146B_tss200	MIR146B	tss200
TAGLN_tss1500	TAGLN	tss1500
ADCK4_tutr	ADCK4	tutr
OLFML3_body	OLFML3	body
VNN1_body	VNN1	body
BTN2A2_tutr	BTN2A2	tutr
DSCR9_tss200	DSCR9	tss200
ZNF454_body	ZNF454	body
KRTAP5-9_exon	KRTAP5-9	exon
LTK_tss200	LTK	tss200
ZC3H12D_tss1500	ZC3H12D	tss1500
TDRD10_futr	TDRD10	futr
GPX7_body	GPX7	body
BARHL2_tss1500	BARHL2	tss1500
S100A4_body	S100A4	body
TMPRSS5_tss200	TMPRSS5	tss200
C7orf44_body	C7orf44	body
TRIM65_tss1500	TRIM65	tss1500
PROCA1_tss1500	PROCA1	tss1500
CRYGD_tss200	CRYGD	tss200
INA_tss1500	INA	tss1500
MMRN2_exon	MMRN2	exon
PSTPIP1_exon	PSTPIP1	exon
MYO15A_tutr	MYO15A	tutr
IGFBP2_body	IGFBP2	body
FABP7_tss200	FABP7	tss200
CA12_tutr	CA12	tutr
GRIA4_futr	GRIA4	futr
C10orf10_body	C10orf10	body
HBQ1_futr	HBQ1	futr
TBC1D24_futr	TBC1D24	futr
C2orf40_tss200	C2orf40	tss200
MIR1914_tss1500	MIR1914	tss1500
EMILIN1_tss1500	EMILIN1	tss1500
FLRT2_tss200	FLRT2	tss200
ZNF473_body	ZNF473	body
TMEM140_body	TMEM140	body
RDH5_tss1500	RDH5	tss1500
ZNF454_futr	ZNF454	futr
GRAMD2_tss1500	GRAMD2	tss1500
C9orf167_tss200	C9orf167	tss200
CYP2B6_tutr	CYP2B6	tutr
AQP1_futr	AQP1	futr
SLC22A15_tutr	SLC22A15	tutr
REC8_tutr	REC8	tutr
FAM132A_tutr	FAM132A	tutr
MIR26B_body	MIR26B	body
SIX6_tss1500	SIX6	tss1500
CCDC91_tss1500	CCDC91	tss1500
HYAL1_tss200	HYAL1	tss200
MIR662_body	MIR662	body
ARPP-21_futr	ARPP-21	futr
CLEC11A_tss200	CLEC11A	tss200
LRRN4CL_tss200	LRRN4CL	tss200
CRISP2_tss200	CRISP2	tss200
ADIG_exon	ADIG	exon
PLA2G3_exon	PLA2G3	exon
MLH3_tutr	MLH3	tutr
LHX1_tss200	LHX1	tss200
FPGS_body	FPGS	body
OR2C3_body	OR2C3	body
EMILIN1_futr	EMILIN1	futr
FBXL19_tutr	FBXL19	tutr
OLIG3_exon	OLIG3	exon
ODF4_body	ODF4	body
LRRC17_body	LRRC17	body
NPHS2_tss200	NPHS2	tss200
MIR663_tss200	MIR663	tss200
BRF2_body	BRF2	body
CHI3L1_tss200	CHI3L1	tss200
C2orf80_futr	C2orf80	futr
C17orf64_tss200	C17orf64	tss200
LOC390858_body	LOC390858	body
ZFP42_futr	ZFP42	futr
TAGLN_exon	TAGLN	exon
MIR25_tss1500	MIR25	tss1500
C21orf7_tss200	C21orf7	tss200
MIR93_tss200	MIR93	tss200
DCUN1D3_futr	DCUN1D3	futr
S100A3_tss1500	S100A3	tss1500
MUSTN1_tss200	MUSTN1	tss200
NETO1_futr	NETO1	futr
CDK2AP1_body	CDK2AP1	body
PPP1R14A_body	PPP1R14A	body
SEMA4G_tutr	SEMA4G	tutr
MTSS1L_tutr	MTSS1L	tutr
BPI_body	BPI	body
CAD_tutr	CAD	tutr
LOC100130872_tss200	LOC100130872	tss200
CA3_tss1500	CA3	tss1500
PLEKHA4_tss1500	PLEKHA4	tss1500
ZNF177_futr	ZNF177	futr
MYH9_tutr	MYH9	tutr
FBXW10_exon	FBXW10	exon
MIR1537_tss200	MIR1537	tss200
NEFM_exon	NEFM	exon
FGF8_tss1500	FGF8	tss1500
BAAT_futr	BAAT	futr
ADAM5P_tss200	ADAM5P	tss200
UCN_tss1500	UCN	tss1500
TACC1_futr	TACC1	futr
TSPAN10_tutr	TSPAN10	tutr
MIR663_body	MIR663	body
OTX2OS1_tss1500	OTX2OS1	tss1500
GIPC2_tss1500	GIPC2	tss1500
GDF3_exon	GDF3	exon
PSMG3_tutr	PSMG3	tutr
VSTM2B_exon	VSTM2B	exon
SLC12A4_tutr	SLC12A4	tutr
CLDN6_tss200	CLDN6	tss200
S100A5_tss200	S100A5	tss200
SSPN_tutr	SSPN	tutr
SLC9A3R2_body	SLC9A3R2	body
GPR25_tss200	GPR25	tss200
MYF6_body	MYF6	body
APOL6_tss1500	APOL6	tss1500
NCOA1_tutr	NCOA1	tutr
CX3CL1_tss1500	CX3CL1	tss1500
MIA2_exon	MIA2	exon
PCDHGB6_tss200	PCDHGB6	tss200
LMAN1L_tss1500	LMAN1L	tss1500
CRTAP_tutr	CRTAP	tutr
GRASP_body	GRASP	body
CRYAB_body	CRYAB	body
HSPB6_body	HSPB6	body
VASN_body	VASN	body
RRN3P1_tss1500	RRN3P1	tss1500
VAX1_tutr	VAX1	tutr
CYP26C1_tss1500	CYP26C1	tss1500
BLOC1S1_body	BLOC1S1	body
KCTD19_tss1500	KCTD19	tss1500
HOXA4_body	HOXA4	body
NKX2-3_futr	NKX2-3	futr
TSSK1B_tss1500	TSSK1B	tss1500
THSD4_tutr	THSD4	tutr
ZSCAN12_body	ZSCAN12	body
FGF2_tss1500	FGF2	tss1500
DNM3_exon	DNM3	exon
FHL3_tutr	FHL3	tutr
NKAPL_exon	NKAPL	exon
HERC5_body	HERC5	body
CACNG7_tutr	CACNG7	tutr
FOXE3_exon	FOXE3	exon
SPNS3_body	SPNS3	body
MTNR1B_tss200	MTNR1B	tss200
SPHK2_tutr	SPHK2	tutr
KCNH7_futr	KCNH7	futr
ELAC1_tutr	ELAC1	tutr
ABAT_tss200	ABAT	tss200
LRRTM2_exon	LRRTM2	exon
PYGB_tutr	PYGB	tutr
LCAT_tss1500	LCAT	tss1500
TMEM179B_tutr	TMEM179B	tutr
NPBWR1_tss200	NPBWR1	tss200
C11orf92_futr	C11orf92	futr
EDNRB_futr	EDNRB	futr
RASSF2_tss200	RASSF2	tss200
GLIPR2_tutr	GLIPR2	tutr
ADIG_futr	ADIG	futr
WDR52_tss1500	WDR52	tss1500
SOX10_body	SOX10	body
CCNI_body	CCNI	body
INHBC_tss200	INHBC	tss200
MIR146B_body	MIR146B	body
UCKL1_body	UCKL1	body
C18orf2_tss1500	C18orf2	tss1500
SPARC_body	SPARC	body
SERTAD2_tutr	SERTAD2	tutr
LFNG_futr	LFNG	futr
ODF4_tss1500	ODF4	tss1500
TBX18_tss200	TBX18	tss200
NPY_tss200	NPY	tss200
BRI3_body	BRI3	body
C7orf61_exon	C7orf61	exon
HTR5A_body	HTR5A	body
THBS4_futr	THBS4	futr
SOX17_body	SOX17	body
C17orf64_futr	C17orf64	futr
INPP1_tss1500	INPP1	tss1500
DPP6_futr	DPP6	futr
VWCE_tutr	VWCE	tutr
LOC285370_tss1500	LOC285370	tss1500
ENPP2_tss200	ENPP2	tss200
FOXB1_futr	FOXB1	futr
PRLHR_tss1500	PRLHR	tss1500
CRISP2_exon	CRISP2	exon
TACR2_futr	TACR2	futr
ZNF575_body	ZNF575	body
MIR130A_body	MIR130A	body
LOC440040_tss200	LOC440040	tss200
SLC25A34_tss200	SLC25A34	tss200
CD6_body	CD6	body
DOK4_tutr	DOK4	tutr
NEFM_body	NEFM	body
C19orf41_tss200	C19orf41	tss200
TMEM190_tss1500	TMEM190	tss1500
DDTL_body	DDTL	body
STAT5A_tss200	STAT5A	tss200
SLIT2_body	SLIT2	body
MIR1301_tss200	MIR1301	tss200
HOXA4_exon	HOXA4	exon
CDRT1_futr	CDRT1	futr
WBSCR17_tss1500	WBSCR17	tss1500
S100A3_tutr	S100A3	tutr
SEMA3G_exon	SEMA3G	exon
KRT71_tutr	KRT71	tutr
LOC286238_tss1500	LOC286238	tss1500
HSPB2_body	HSPB2	body
COL5A2_futr	COL5A2	futr
TLX3_tss200	TLX3	tss200
ALS2CR12_futr	ALS2CR12	futr
RFX8_body	RFX8	body
HOXA9_tss200	HOXA9	tss200
MIR214_body	MIR214	body
DCLK1_tutr	DCLK1	tutr
VGLL4_futr	VGLL4	futr
POU3F3_tss200	POU3F3	tss200
AIFM3_body	AIFM3	body
ITPRIPL1_tss1500	ITPRIPL1	tss1500
METRNL_body	METRNL	body
ERGIC1_body	ERGIC1	body
MIR187_tss1500	MIR187	tss1500
C7orf49_tutr	C7orf49	tutr
C21orf70_body	C21orf70	body
CRISPLD2_futr	CRISPLD2	futr
ATP6V0A4_tss1500	ATP6V0A4	tss1500
NKX2-4_exon	NKX2-4	exon
BET3L_exon	BET3L	exon
AMT_exon	AMT	exon
C11orf93_tss1500	C11orf93	tss1500
TGM7_tutr	TGM7	tutr
SCUBE1_tutr	SCUBE1	tutr
TMC7_tss1500	TMC7	tss1500
HILS1_tss1500	HILS1	tss1500
PLIN4_body	PLIN4	body
MIR1301_body	MIR1301	body
C20orf196_tutr	C20orf196	tutr
C2orf48_body	C2orf48	body
TAL1_tss200	TAL1	tss200
SPINK8_exon	SPINK8	exon
PHYHD1_futr	PHYHD1	futr
PPY_tutr	PPY	tutr
GPR62_tss1500	GPR62	tss1500
LOC158376_tss200	LOC158376	tss200
GABRP_tss1500	GABRP	tss1500
LTK_tutr	LTK	tutr
FGF11_tss1500	FGF11	tss1500
LCAT_exon	LCAT	exon
C1orf189_tss1500	C1orf189	tss1500
RBP1_tutr	RBP1	tutr
MIR199B_tss1500	MIR199B	tss1500
HOXD8_tss1500	HOXD8	tss1500
DMRTA2_tss1500	DMRTA2	tss1500
NSUN5B_futr	NSUN5B	futr
ST8SIA3_body	ST8SIA3	body
TMEM115_tutr	TMEM115	tutr
NEUROD1_tss200	NEUROD1	tss200
BAT2L1_body	BAT2L1	body
SLC12A4_futr	SLC12A4	futr
C8orf46_tss1500	C8orf46	tss1500
MOGAT1_tss1500	MOGAT1	tss1500
CYP2F1_futr	CYP2F1	futr
TBC1D24_tutr	TBC1D24	tutr
HIST1H1A_exon	HIST1H1A	exon
CECR1_body	CECR1	body
PCDHGA11_exon	PCDHGA11	exon
SNORA71B_tss1500	SNORA71B	tss1500
MIR1287_body	MIR1287	body
KDR_tutr	KDR	tutr
AKT2_tutr	AKT2	tutr
C14orf48_tss1500	C14orf48	tss1500
C13orf18_body	C13orf18	body
SOD3_futr	SOD3	futr
NHSL1_body	NHSL1	body
NPTX2_tss1500	NPTX2	tss1500
EBF1_tss1500	EBF1	tss1500
DBC1_futr	DBC1	futr
DNM3_tss200	DNM3	tss200
GRM6_tss200	GRM6	tss200
ADCY4_tss1500	ADCY4	tss1500
EMILIN1_exon	EMILIN1	exon
ZNF274_futr	ZNF274	futr
CARTPT_tss200	CARTPT	tss200
SLC5A1_tss1500	SLC5A1	tss1500
S100A4_tss1500	S100A4	tss1500
POU4F2_body	POU4F2	body
ALDH3B1_tutr	ALDH3B1	tutr
GPX7_tss1500	GPX7	tss1500
POPDC2_exon	POPDC2	exon
OGDH_body	OGDH	body
CARD14_exon	CARD14	exon
C10orf125_tss1500	C10orf125	tss1500
SLC22A16_body	SLC22A16	body
RIMS3_tutr	RIMS3	tutr
FBXO39_tss200	FBXO39	tss200
RLBP1_tss200	RLBP1	tss200
BCAN_tss1500	BCAN	tss1500
GPC2_tss1500	GPC2	tss1500
CLIP4_tss200	CLIP4	tss200
RGS3_tutr	RGS3	tutr
ATP6AP1L_body	ATP6AP1L	body
KLF11_body	KLF11	body
ZSCAN23_body	ZSCAN23	body
RTN4R_body	RTN4R	body
L1TD1_futr	L1TD1	futr
LOC100129550_body	LOC100129550	body
LMNA_body	LMNA	body
FHL3_body	FHL3	body
WNT2B_futr	WNT2B	futr
FOXD4_exon	FOXD4	exon
C7orf49_body	C7orf49	body
CCDC13_tutr	CCDC13	tutr
ALS2CR11_tss1500	ALS2CR11	tss1500
ZSCAN12L1_tss200	ZSCAN12L1	tss200
SMARCB1_tss1500	SMARCB1	tss1500
ADAMTSL1_tss1500	ADAMTSL1	tss1500
RBPMS_tss1500	RBPMS	tss1500
PHYHIPL_exon	PHYHIPL	exon
GPATCH4_body	GPATCH4	body
ERAL1_tutr	ERAL1	tutr
KRTAP1-5_exon	KRTAP1-5	exon
P2RX6_tutr	P2RX6	tutr
ZNF833_body	ZNF833	body
ZNF454_tss200	ZNF454	tss200
ZIC1_tss1500	ZIC1	tss1500
TNFRSF1A_tutr	TNFRSF1A	tutr
BHMT_tss200	BHMT	tss200
WNK4_body	WNK4	body
C15orf50_body	C15orf50	body
NICN1_tutr	NICN1	tutr
TIGD3_tutr	TIGD3	tutr
PFN3_tss200	PFN3	tss200
ZNF540_tss200	ZNF540	tss200
COL28A1_body	COL28A1	body
PCDHGC5_tss200	PCDHGC5	tss200
COL1A1_body	COL1A1	body
TBX15_body	TBX15	body
SYCP1_body	SYCP1	body
CRYGD_futr	CRYGD	futr
ISLR_futr	ISLR	futr
RILPL1_body	RILPL1	body
MIR671_body	MIR671	body
UCN_tutr	UCN	tutr
TMPRSS5_tss1500	TMPRSS5	tss1500
IFFO1_tss200	IFFO1	tss200
ZNF334_exon	ZNF334	exon
CACNA1B_exon	CACNA1B	exon
WT1_body	WT1	body
PIGZ_body	PIGZ	body
CXCL12_body	CXCL12	body
MIR1180_tss1500	MIR1180	tss1500
LOC152024_body	LOC152024	body
TIE1_tss1500	TIE1	tss1500
C1orf61_futr	C1orf61	futr
KDELR1_tss1500	KDELR1	tss1500
RGS20_body	RGS20	body
GLE1_body	GLE1	body
VGLL4_body	VGLL4	body
SYCP1_futr	SYCP1	futr
IL2RB_body	IL2RB	body
MTMR15_body	MTMR15	body
TBRG4_tutr	TBRG4	tutr
GSTM5_tss200	GSTM5	tss200
HOXA9_exon	HOXA9	exon
C10orf108_tss200	C10orf108	tss200
REM1_body	REM1	body
CLEC14A_exon	CLEC14A	exon
DBX1_tss200	DBX1	tss200
PCDH11X_futr	PCDH11X	futr
SRRD_tutr	SRRD	tutr
ZFP42_tss1500	ZFP42	tss1500
HFE2_exon	HFE2	exon
KCNAB3_tss1500	KCNAB3	tss1500
RIMS3_futr	RIMS3	futr
TBX20_tss200	TBX20	tss200
LMAN1L_exon	LMAN1L	exon
C12orf34_futr	C12orf34	futr
STAC_tss200	STAC	tss200
PCDHGA12_futr	PCDHGA12	futr
WNT10A_exon	WNT10A	exon
MIR1471_tss200	MIR1471	tss200
ITPKA_body	ITPKA	body
KCNE3_tss1500	KCNE3	tss1500
SGIP1_futr	SGIP1	futr
TNFAIP8L3_body	TNFAIP8L3	body
GP2_tutr	GP2	tutr
TMPRSS4_body	TMPRSS4	body
COQ9_tutr	COQ9	tutr
KCNE3_tss200	KCNE3	tss200
GJA4_tss200	GJA4	tss200
EDN3_futr	EDN3	futr
MIA_futr	MIA	futr
RSPO2_tss200	RSPO2	tss200
TPD52L3_futr	TPD52L3	futr
PLIN4_exon	PLIN4	exon
C19orf59_body	C19orf59	body
RPH3AL_tss200	RPH3AL	tss200
SNORD37_body	SNORD37	body
MIRLET7B_body	MIRLET7B	body
TGFB1I1_tutr	TGFB1I1	tutr
SLC25A18_futr	SLC25A18	futr
CCDC17_body	CCDC17	body
ARHGAP30_exon	ARHGAP30	exon
SLC7A3_tss200	SLC7A3	tss200
NID1_tss200	NID1	tss200
CTPS_tss1500	CTPS	tss1500
XRCC3_body	XRCC3	body
MIR663_tss1500	MIR663	tss1500
CIDEC_tutr	CIDEC	tutr
GCM2_tss1500	GCM2	tss1500
PRX_tss200	PRX	tss200
HOXA5_tss200	HOXA5	tss200
PTPRS_tutr	PTPRS	tutr
KLHDC7B_tss1500	KLHDC7B	tss1500
IRF4_exon	IRF4	exon
LEP_tss1500	LEP	tss1500
TSC22D4_tutr	TSC22D4	tutr
NPR2_tss200	NPR2	tss200
NID2_exon	NID2	exon
CD40_body	CD40	body
MOS_tss1500	MOS	tss1500
LTC4S_futr	LTC4S	futr
TLX1NB_body	TLX1NB	body
MIR34A_tss1500	MIR34A	tss1500
MIR93_tss1500	MIR93	tss1500
LECT1_tss1500	LECT1	tss1500
MIR671_tss1500	MIR671	tss1500
NYNRIN_body	NYNRIN	body
CLDN22_tutr	CLDN22	tutr
SLC30A8_tss200	SLC30A8	tss200
KCTD4_futr	KCTD4	futr
TOX2_tss200	TOX2	tss200
FOXG1_exon	FOXG1	exon
CA3_futr	CA3	futr
MMP14_body	MMP14	body
LDHAL6A_futr	LDHAL6A	futr
SALL3_tss1500	SALL3	tss1500
LOC650368_tss200	LOC650368	tss200
SEZ6L2_body	SEZ6L2	body
TLX3_exon	TLX3	exon
SNORA74B_body	SNORA74B	body
HOXD9_exon	HOXD9	exon
CD40_tss200	CD40	tss200
CNTF_tss200	CNTF	tss200
FOXJ1_body	FOXJ1	body
UAP1L1_tss1500	UAP1L1	tss1500
PTPRN_body	PTPRN	body
FOXE3_tss1500	FOXE3	tss1500
FFAR3_tss200	FFAR3	tss200
NDRG2_tss1500	NDRG2	tss1500
WDR52_futr	WDR52	futr
MRPL23_body	MRPL23	body
RAET1E_tss200	RAET1E	tss200
UNC13D_tss1500	UNC13D	tss1500
WDR8_tutr	WDR8	tutr
CALML4_body	CALML4	body
PAX3_tss1500	PAX3	tss1500
MSC_tss1500	MSC	tss1500
DVL3_tutr	DVL3	tutr
FOLR1_futr	FOLR1	futr
AMT_tss200	AMT	tss200
C20orf123_tss200	C20orf123	tss200
LOC285370_tss200	LOC285370	tss200
RPL22_tss1500	RPL22	tss1500
CYP2A6_body	CYP2A6	body
TLX1_body	TLX1	body
AMT_futr	AMT	futr
LEFTY2_tss1500	LEFTY2	tss1500
CNTNAP5_tss1500	CNTNAP5	tss1500
SURF6_tutr	SURF6	tutr
BAK1_body	BAK1	body
CYP26C1_tss200	CYP26C1	tss200
ZNF7_body	ZNF7	body
SOX2OT_body	SOX2OT	body
POU3F3_tss1500	POU3F3	tss1500
CHID1_tss200	CHID1	tss200
FOXB2_tss200	FOXB2	tss200
CASKIN2_tss200	CASKIN2	tss200
BRD4_tutr	BRD4	tutr
MAGI2_tss1500	MAGI2	tss1500
PDIA3P_body	PDIA3P	body
FAM19A3_body	FAM19A3	body
KLHL33_futr	KLHL33	futr
TBX20_futr	TBX20	futr
EDN3_tss200	EDN3	tss200
GBP6_futr	GBP6	futr
UPP2_body	UPP2	body
GHSR_exon	GHSR	exon
ST5_body	ST5	body
AIF1L_tss1500	AIF1L	tss1500
CPXM1_tss200	CPXM1	tss200
AKAP13_body	AKAP13	body
POU4F1_exon	POU4F1	exon
KLHL21_body	KLHL21	body
PRAM1_tutr	PRAM1	tutr
MRVI1_tss200	MRVI1	tss200
SIX6_tutr	SIX6	tutr
HTR1B_exon	HTR1B	exon
TRAF3IP2_body	TRAF3IP2	body
KRT39_exon	KRT39	exon
PDE1C_tss200	PDE1C	tss200
SST_body	SST	body
PUF60_body	PUF60	body
FOXG1_futr	FOXG1	futr
BTN2A2_body	BTN2A2	body
CLDN6_futr	CLDN6	futr
UGT3A2_body	UGT3A2	body
GSDMA_tss1500	GSDMA	tss1500
OPN4_tutr	OPN4	tutr
B3GAT2_tss1500	B3GAT2	tss1500
UTF1_body	UTF1	body
HMX2_tutr	HMX2	tutr
KIF5A_tutr	KIF5A	tutr
TSKS_exon	TSKS	exon
TCEB3_tutr	TCEB3	tutr
RIPK4_body	RIPK4	body
TAGLN_body	TAGLN	body
ARAP3_body	ARAP3	body
NR2E1_tss1500	NR2E1	tss1500
MYBBP1A_tutr	MYBBP1A	tutr
POLR3E_body	POLR3E	body
PCDHGB4_body	PCDHGB4	body
SLITRK4_body	SLITRK4	body
CCL19_body	CCL19	body
LOC642597_tss200	LOC642597	tss200
LOC375196_tss1500	LOC375196	tss1500
TSSC4_exon	TSSC4	exon
PCDH8_tss200	PCDH8	tss200
PTK7_body	PTK7	body
FLJ14107_tss1500	FLJ14107	tss1500
MIR647_tss1500	MIR647	tss1500
MYBPC1_body	MYBPC1	body
KLHL26_body	KLHL26	body
SMYD2_body	SMYD2	body
CDC42BPG_body	CDC42BPG	body
SLC7A14_futr	SLC7A14	futr
CD180_body	CD180	body
RPS6KA3_exon	RPS6KA3	exon
RASSF6_tutr	RASSF6	tutr
DNM3_body	DNM3	body
AFAP1L2_body	AFAP1L2	body
T_tss200	T	tss200
ERN1_tutr	ERN1	tutr
SYNC_tss1500	SYNC	tss1500
TMEM159_tutr	TMEM159	tutr
PAX3_exon	PAX3	exon
SLC13A1_tss200	SLC13A1	tss200
LOXL1_tss1500	LOXL1	tss1500
MALL_tss1500	MALL	tss1500
FAM83F_body	FAM83F	body
OTP_body	OTP	body
SEC31B_tss200	SEC31B	tss200
SLC7A5P1_tss1500	SLC7A5P1	tss1500
TP53AIP1_tutr	TP53AIP1	tutr
AQP1_exon	AQP1	exon
KLKBL4_tss200	KLKBL4	tss200
PLAC9_body	PLAC9	body
SNORA5A_body	SNORA5A	body
KCNAB3_tss200	KCNAB3	tss200
DLEU7_tss200	DLEU7	tss200
C1orf183_futr	C1orf183	futr
C22orf15_tss200	C22orf15	tss200
ZNF578_futr	ZNF578	futr
ELTD1_exon	ELTD1	exon
GBX2_tutr	GBX2	tutr
TBKBP1_exon	TBKBP1	exon
NOL9_tss1500	NOL9	tss1500
MIR548F5_body	MIR548F5	body
CD180_exon	CD180	exon
OXT_futr	OXT	futr
LINGO4_tutr	LINGO4	tutr
NUP210_tutr	NUP210	tutr
MIR589_tss1500	MIR589	tss1500
TMEM204_tss1500	TMEM204	tss1500
SETD1A_tutr	SETD1A	tutr
PCDHGB5_body	PCDHGB5	body
GYPC_exon	GYPC	exon
VKORC1_tss1500	VKORC1	tss1500
VWA2_tss1500	VWA2	tss1500
ZFR_tss1500	ZFR	tss1500
CNIH3_body	CNIH3	body
SPHKAP_tss200	SPHKAP	tss200
PTPN3_exon	PTPN3	exon
FOXL2_exon	FOXL2	exon
KCNK7_tutr	KCNK7	tutr
SYNPO_futr	SYNPO	futr
TLN1_body	TLN1	body
PCDHGA8_body	PCDHGA8	body
PBXIP1_body	PBXIP1	body
FOXG1_tss1500	FOXG1	tss1500
LAYN_exon	LAYN	exon
KLF1_exon	KLF1	exon
RNF216_body	RNF216	body
AKR7L_body	AKR7L	body
NXPH2_tss1500	NXPH2	tss1500
PCDHB19P_body	PCDHB19P	body
MIA_tss1500	MIA	tss1500
GABRA4_body	GABRA4	body
SCRG1_tss200	SCRG1	tss200
SIL1_body	SIL1	body
ARF5_tutr	ARF5	tutr
EHD1_body	EHD1	body
NDRG2_body	NDRG2	body
LGI4_body	LGI4	body
ALOX5_body	ALOX5	body
LGALS2_futr	LGALS2	futr
PCDHGA9_body	PCDHGA9	body
SPAG6_tss200	SPAG6	tss200
KIAA1462_tss1500	KIAA1462	tss1500
MYOM3_tutr	MYOM3	tutr
KIAA1875_tss1500	KIAA1875	tss1500
NRARP_tss1500	NRARP	tss1500
ARHGAP6_exon	ARHGAP6	exon
C14orf39_futr	C14orf39	futr
NKX2-4_tss1500	NKX2-4	tss1500
RNF220_futr	RNF220	futr
IRF4_futr	IRF4	futr
TINAGL1_body	TINAGL1	body
VAC14_body	VAC14	body
ISLR_body	ISLR	body
CNN1_tss1500	CNN1	tss1500
TEPP_tss1500	TEPP	tss1500
RBPJL_futr	RBPJL	futr
PTGDR_tss200	PTGDR	tss200
ALS2CR11_futr	ALS2CR11	futr
ZNF385A_body	ZNF385A	body
SLC25A2_tss200	SLC25A2	tss200
SPARC_tss1500	SPARC	tss1500
MSI2_tutr	MSI2	tutr
PCDHGA12_exon	PCDHGA12	exon
WFDC11_tss1500	WFDC11	tss1500
ZIC5_body	ZIC5	body
DAND5_tutr	DAND5	tutr
LIME1_tss1500	LIME1	tss1500
TMEM51_futr	TMEM51	futr
GCNT2_body	GCNT2	body
C20orf54_body	C20orf54	body
OXT_exon	OXT	exon
MEI1_body	MEI1	body
TRIM17_tss1500	TRIM17	tss1500
MIR937_tss1500	MIR937	tss1500
CHPF2_tutr	CHPF2	tutr
HSPB2_tss1500	HSPB2	tss1500
FAM181A_body	FAM181A	body
MEOX1_body	MEOX1	body
C18orf34_futr	C18orf34	futr
MS4A8B_body	MS4A8B	body
SLC18A3_tutr	SLC18A3	tutr
NKAIN1_exon	NKAIN1	exon
KRTDAP_exon	KRTDAP	exon
LOC100130872-SPON2_body	LOC100130872-SPON2	body
MIR129-2_body	MIR129-2	body
ANXA13_tss1500	ANXA13	tss1500
PRR5_body	PRR5	body
HAAO_tss1500	HAAO	tss1500
NEFM_tss1500	NEFM	tss1500
OTX2_futr	OTX2	futr
FAM83A_tss200	FAM83A	tss200
C6orf123_tss1500	C6orf123	tss1500
MTSS1L_body	MTSS1L	body
PRR23C_tss200	PRR23C	tss200
IRF9_body	IRF9	body
PCDH8_exon	PCDH8	exon
SOX1_futr	SOX1	futr
NBEA_body	NBEA	body
SLC16A6_exon	SLC16A6	exon
TULP3_tutr	TULP3	tutr
ZDHHC24_tutr	ZDHHC24	tutr
ALDH3A1_futr	ALDH3A1	futr
PDLIM7_body	PDLIM7	body
VAX1_body	VAX1	body
HIF3A_tss1500	HIF3A	tss1500
ZNF541_body	ZNF541	body
OXT_tss200	OXT	tss200
TACR2_tss1500	TACR2	tss1500
IL17B_exon	IL17B	exon
CCK_tss1500	CCK	tss1500
SCRIB_exon	SCRIB	exon
CHKB-CPT1B_body	CHKB-CPT1B	body
DOK5_tss1500	DOK5	tss1500
HBA1_body	HBA1	body
VPS18_body	VPS18	body
KIAA1614_body	KIAA1614	body
PTPN23_body	PTPN23	body
IL32_tss1500	IL32	tss1500
GRIA4_tss1500	GRIA4	tss1500
ANKRD53_body	ANKRD53	body
PCDHGA6_body	PCDHGA6	body
KCNS1_futr	KCNS1	futr
DOK7_tutr	DOK7	tutr
GSTTP2_tss200	GSTTP2	tss200
GFAP_futr	GFAP	futr
GDF5_tss1500	GDF5	tss1500
SFTA3_exon	SFTA3	exon
FOXR1_tss200	FOXR1	tss200
C19orf54_tss200	C19orf54	tss200
GHSR_tss200	GHSR	tss200
PFKFB3_tss1500	PFKFB3	tss1500
PCDHGB2_body	PCDHGB2	body
PITX1_tutr	PITX1	tutr
GRIA1_futr	GRIA1	futr
CYP26C1_exon	CYP26C1	exon
ZNF232_futr	ZNF232	futr
TTC26_body	TTC26	body
CPT1B_tss200	CPT1B	tss200
TRIM38_tss1500	TRIM38	tss1500
SLC17A9_body	SLC17A9	body
ITGA7_tutr	ITGA7	tutr
C19orf35_body	C19orf35	body
CDO1_tss1500	CDO1	tss1500
MSI1_tutr	MSI1	tutr
HIST2H2BA_tss1500	HIST2H2BA	tss1500
PHOX2A_tss200	PHOX2A	tss200
PDLIM4_body	PDLIM4	body
GSN_body	GSN	body
LOC100130872_tss1500	LOC100130872	tss1500
VPS13D_body	VPS13D	body
SPARC_futr	SPARC	futr
IKZF4_tss200	IKZF4	tss200
CECR2_tss200	CECR2	tss200
GALR1_tss200	GALR1	tss200
CDO1_tss200	CDO1	tss200
COX7A1_tss200	COX7A1	tss200
GRIA1_exon	GRIA1	exon
HEPHL1_exon	HEPHL1	exon
GIPR_tutr	GIPR	tutr
GBP6_tss200	GBP6	tss200
ADORA1_tutr	ADORA1	tutr
MX2_futr	MX2	futr
MAP1LC3B2_tss1500	MAP1LC3B2	tss1500
RASSF1_exon	RASSF1	exon
BCAN_body	BCAN	body
NOX4_tss200	NOX4	tss200
FBP1_tss1500	FBP1	tss1500
CD226_exon	CD226	exon
WFDC6_exon	WFDC6	exon
MARCH1_exon	MARCH1	exon
ICAM4_exon	ICAM4	exon
MAB21L1_tss200	MAB21L1	tss200
CHST2_body	CHST2	body
TPST1_futr	TPST1	futr
DSG1_tss1500	DSG1	tss1500
MIR647_body	MIR647	body
C19orf38_tss200	C19orf38	tss200
STAP2_body	STAP2	body
C19orf34_tss200	C19orf34	tss200
KBTBD11_body	KBTBD11	body
PAX9_tss200	PAX9	tss200
CPA1_tss200	CPA1	tss200
CRYAB_tss1500	CRYAB	tss1500
EPS8L1_tss1500	EPS8L1	tss1500
DSC3_tss1500	DSC3	tss1500
KRT17_exon	KRT17	exon
UPK1A_exon	UPK1A	exon
FUT3_tutr	FUT3	tutr
DDR2_futr	DDR2	futr
ACTA2_tutr	ACTA2	tutr
LOC494141_tss1500	LOC494141	tss1500
SLC25A34_tss1500	SLC25A34	tss1500
LCN2_futr	LCN2	futr
UTF1_tss1500	UTF1	tss1500
PCDHGB6_body	PCDHGB6	body
CRTC1_tss1500	CRTC1	tss1500
SLC18A3_exon	SLC18A3	exon
ANKS1B_body	ANKS1B	body
RLBP1_futr	RLBP1	futr
NMS_exon	NMS	exon
KLHL1_futr	KLHL1	futr
PNMAL2_tss200	PNMAL2	tss200
C4orf49_tss200	C4orf49	tss200
FBXO47_tss200	FBXO47	tss200
SLC22A16_tss200	SLC22A16	tss200
ANXA1_futr	ANXA1	futr
IL23A_exon	IL23A	exon
ABI3BP_exon	ABI3BP	exon
CCDC81_tss200	CCDC81	tss200
RNASE6_body	RNASE6	body
SLC17A8_tss200	SLC17A8	tss200
MIR497_body	MIR497	body
EPS8L1_tutr	EPS8L1	tutr
JAK3_tutr	JAK3	tutr
KCNA7_exon	KCNA7	exon
BHMT_body	BHMT	body
SLC34A1_futr	SLC34A1	futr
IL4R_futr	IL4R	futr
ITPRIPL1_futr	ITPRIPL1	futr
CARTPT_exon	CARTPT	exon
GSTM5_tss1500	GSTM5	tss1500
MEIS1_body	MEIS1	body
KRTDAP_body	KRTDAP	body
KIAA1683_exon	KIAA1683	exon
MIR1180_tss200	MIR1180	tss200
PTPRN_tss200	PTPRN	tss200
FLT3_body	FLT3	body
C1QL1_tss1500	C1QL1	tss1500
LOC646999_tss1500	LOC646999	tss1500
RNASE7_body	RNASE7	body
AFAP1L1_tss1500	AFAP1L1	tss1500
C2orf82_tss1500	C2orf82	tss1500
LHX1_tss1500	LHX1	tss1500
COL1A1_futr	COL1A1	futr
ACOT12_exon	ACOT12	exon
SOX10_futr	SOX10	futr
GDF1_tss1500	GDF1	tss1500
LASS1_tss1500	LASS1	tss1500
PIGR_exon	PIGR	exon
TGFBR1_tutr	TGFBR1	tutr
PCDHGB7_body	PCDHGB7	body
MIR145_tss200	MIR145	tss200
WBSCR17_exon	WBSCR17	exon
JAKMIP2_exon	JAKMIP2	exon
PARP15_tss200	PARP15	tss200
CROCC_exon	CROCC	exon
NAV3_tss1500	NAV3	tss1500
B3GNT7_body	B3GNT7	body
CYP4F22_tutr	CYP4F22	tutr
GALT_body	GALT	body
NCF4_exon	NCF4	exon
GYPC_body	GYPC	body
APOA1_tutr	APOA1	tutr
HOXD13_tss200	HOXD13	tss200
ITGA5_body	ITGA5	body
LIME1_exon	LIME1	exon
ICAM2_body	ICAM2	body
TMPRSS8_body	TMPRSS8	body
MAP1LC3B2_futr	MAP1LC3B2	futr
F2RL3_tss200	F2RL3	tss200
TMEM158_tss1500	TMEM158	tss1500
GYLTL1B_tss200	GYLTL1B	tss200
MAB21L1_futr	MAB21L1	futr
CYTL1_tss200	CYTL1	tss200
TLX1_tss1500	TLX1	tss1500
HSPB2_exon	HSPB2	exon
PCDHGA10_exon	PCDHGA10	exon
CYP2A13_body	CYP2A13	body
EMID2_tss200	EMID2	tss200
SLC6A17_tss1500	SLC6A17	tss1500
SLC2A14_tss200	SLC2A14	tss200
C3orf64_body	C3orf64	body
LRP2BP_tss1500	LRP2BP	tss1500
UCN_tss200	UCN	tss200
CKMT2_exon	CKMT2	exon
TMPRSS8_tss200	TMPRSS8	tss200
CIDEA_tss1500	CIDEA	tss1500
C2orf81_body	C2orf81	body
PGLYRP2_exon	PGLYRP2	exon
TCF21_futr	TCF21	futr
PCDHB15_tss200	PCDHB15	tss200
TBX4_body	TBX4	body
PROM1_tss200	PROM1	tss200
ST8SIA3_tutr	ST8SIA3	tutr
PCDHA10_tss200	PCDHA10	tss200
HIST1H4L_tss1500	HIST1H4L	tss1500
SPRED3_exon	SPRED3	exon
CDC42EP1_body	CDC42EP1	body
TRH_exon	TRH	exon
ARHGAP30_body	ARHGAP30	body
GRIK4_tss200	GRIK4	tss200
H2AFY_tss1500	H2AFY	tss1500
SP7_tss1500	SP7	tss1500
DSG1_tss200	DSG1	tss200
UCN_exon	UCN	exon
TSSK6_tss200	TSSK6	tss200
SEMA4A_tss200	SEMA4A	tss200
PORCN_futr	PORCN	futr
LPIN2_tutr	LPIN2	tutr
NFAM1_tss200	NFAM1	tss200
OTUD7A_tutr	OTUD7A	tutr
SOX15_futr	SOX15	futr
GALNT13_exon	GALNT13	exon
CCDC36_futr	CCDC36	futr
FBXL21_futr	FBXL21	futr
DSG3_tss200	DSG3	tss200
PLA2G3_tss1500	PLA2G3	tss1500
ALDH5A1_tss1500	ALDH5A1	tss1500
RASGRP4_futr	RASGRP4	futr
MAST1_tss1500	MAST1	tss1500
PCSK1_futr	PCSK1	futr
ETV2_futr	ETV2	futr
SYTL3_tss200	SYTL3	tss200
RARRES2_tss200	RARRES2	tss200
CPNE8_exon	CPNE8	exon
C22orf45_tss1500	C22orf45	tss1500
PLCH1_exon	PLCH1	exon
ITGA4_tss200	ITGA4	tss200
ACTL6B_body	ACTL6B	body
WDR69_tss200	WDR69	tss200
FAM194B_tss200	FAM194B	tss200
ZSWIM3_body	ZSWIM3	body
PTPRR_tss1500	PTPRR	tss1500
DNASE1L2_body	DNASE1L2	body
CLU_tss1500	CLU	tss1500
FAM172A_tss1500	FAM172A	tss1500
NAALADL1_body	NAALADL1	body
MAP1LC3B2_tss200	MAP1LC3B2	tss200
LRP4_tss1500	LRP4	tss1500
GGT5_body	GGT5	body
ALOX5_tutr	ALOX5	tutr
PLA2G3_tss200	PLA2G3	tss200
PAX7_tss1500	PAX7	tss1500
CA3_tss200	CA3	tss200
CUL7_tss1500	CUL7	tss1500
CFTR_futr	CFTR	futr
NKX2-8_tutr	NKX2-8	tutr
ATP6V1B1_tutr	ATP6V1B1	tutr
EPS8L1_body	EPS8L1	body
ERN2_tss1500	ERN2	tss1500
CYP4F3_body	CYP4F3	body
GLI3_futr	GLI3	futr
SIGIRR_tutr	SIGIRR	tutr
SIPA1_tss200	SIPA1	tss200
JAK3_tss200	JAK3	tss200
SCD5_tss1500	SCD5	tss1500
C5AR1_tss200	C5AR1	tss200
SCGB3A1_tss200	SCGB3A1	tss200
B3GNT5_tss1500	B3GNT5	tss1500
HAPLN1_body	HAPLN1	body
APOBEC3C_body	APOBEC3C	body
EPHX3_tss1500	EPHX3	tss1500
PTGDR_tss1500	PTGDR	tss1500
CPA1_futr	CPA1	futr
EPHX3_exon	EPHX3	exon
MYF5_tss1500	MYF5	tss1500
PCDHGB6_tss1500	PCDHGB6	tss1500
ESPN_tutr	ESPN	tutr
TRIM72_futr	TRIM72	futr
C5orf4_exon	C5orf4	exon
NFAM1_tss1500	NFAM1	tss1500
ESRRG_tss1500	ESRRG	tss1500
CCL5_futr	CCL5	futr
ANO1_tss1500	ANO1	tss1500
CRH_tss200	CRH	tss200
PRX_body	PRX	body
ALOX12_tss1500	ALOX12	tss1500
PROM1_tss1500	PROM1	tss1500
IKZF4_futr	IKZF4	futr
GYLTL1B_tss1500	GYLTL1B	tss1500
CFTR_tss200	CFTR	tss200
CYP2F1_tss1500	CYP2F1	tss1500
CLEC4G_tss200	CLEC4G	tss200
MEI1_tss200	MEI1	tss200
TLX1_tss200	TLX1	tss200
CXCL9_body	CXCL9	body
C3orf27_tutr	C3orf27	tutr
KCNQ5_tss1500	KCNQ5	tss1500
AKAP2_tss1500	AKAP2	tss1500
MEI1_futr	MEI1	futr
SLC17A8_futr	SLC17A8	futr
C14orf72_body	C14orf72	body
FOXL2_tss200	FOXL2	tss200
EVX1_tss1500	EVX1	tss1500
SPAG6_body	SPAG6	body
GPSM1_tss1500	GPSM1	tss1500
LOC26102_body	LOC26102	body
GPR68_futr	GPR68	futr
MMP7_futr	MMP7	futr
S100A2_tss200	S100A2	tss200
NKX2-5_tutr	NKX2-5	tutr
EPSTI1_tss1500	EPSTI1	tss1500
