# Supplementary material for: Genome-wide DNA methylation profiles in progression to in situ and invasive carcinoma of the breast with impact on gene transcription and prognosis
Source: Genome Biol. 2014 Aug 22;15(8):435. doi: 10.1186/s13059-014-0435-x (PMC4165906; doi:10.1186/s13059-014-0435-x)
Supplement: Additional file 8: — SAM analysis of methylation level of gene regions between DCIS and IBC. [file 13059_2014_435_MOESM8_ESM.txt]

Gene_region	FDRqvalue	DifferenceMedian
FAIM2_tss200	0	0.406592391
PPP2R1B_tutr	0	0.2799704675
PLAT_tss200	0	0.2757188345
PLAT_futr	0	0.2039948315
SCN2A_futr	0	0.1966091905
PSG3_tutr	0	0.193967255
PEBP4_tss1500	0	0.188689343
MIR30A_body	0	0.1874347775
C22orf9_tss200	0	0.1857107675
C10orf129_tss200	0	0.18530522
LOC388428_tss1500	0	0.184082553
KHDC1L_tss1500	0	0.1828667935
PTGR2_body	0	0.1807482555
OPA3_body	0	0.176331573
PDZK1_tss1500	0	0.174957601
MTMR7_tss200	0	0.173566139
C5orf52_tutr	0	0.1720613145
MYADML2_tutr	0	0.16331527
C22orf9_futr	0	0.1607237095
TRIM29_exon	0	0.150809909
C2orf84_body	0	0.148430996
MIR200B_tss1500	0	0.1478902665
LRRTM2_tss200	0	0.143062508
HMGCS2_exon	0	0.14209364
CTBP1_futr	0	0.139950059
HTRA3_tutr	0	0.139670687
MED24_tutr	0	0.137250036
C19orf77_tss200	0	0.1320722625
ZNF704_body	0	0.127250736
FOXS1_exon	0	0.1263146005
LRRTM2_exon	0	0.1249624095
ADCY10_body	0	0.1235201505
SMCR7L_body	0	0.123450002
MRPL2_body	0	0.122576967
LOC100132354_body	0	0.1202493735
HESRG_tss1500	0	0.115640881
PLCH2_tss1500	0	0.115410562
SERPINA1_futr	0	0.1119473595
B3GNT1_exon	0	0.1097133995
FBXW10_tss1500	0	0.107944483
EPC1_body	0	0.1077860545
HYAL2_body	0	0.1069224875
GPR152_exon	0	0.105135919
CAPN8_exon	0.00366	0.35467516
ZNF154_exon	0.00366	0.27011812
ACCN4_exon	0.00366	0.253156209
OR51G2_exon	0.00366	0.214006379
CASP4_tutr	0.00366	0.2045907105
C16orf81_tss200	0.00366	0.2020111105
PSG2_tutr	0.00366	0.1933641245
ZAP70_exon	0.00366	0.191330092
FADS1_tutr	0.00366	0.1699611675
MIR1178_tss200	0.00366	0.166231212
C22orf9_tss1500	0.00366	0.1641602825
CDK2AP2_tutr	0.00366	0.1611111355
C11orf52_tss200	0.00366	0.157869029
SYCN_exon	0.00366	0.143949799
LOC148696_tss1500	0.00366	0.1435513695
CIB3_body	0.00366	0.1394545445
RNF212_futr	0.00366	0.1348747385
ASB10_futr	0.00366	0.1321825295
RNF212_tss200	0.00366	0.122445746
CES8_tss200	0.00366	0.1199818975
CTSL3_tss1500	0.00366	0.118671079
PACSIN2_futr	0.00366	0.1158582045
ILK_body	0.00366	0.115618569
PNMAL2_futr	0.00366	0.1148921625
LOC284837_body	0.00366	0.111149739
CABP1_tutr	0.00366	0.1081726035
CCDC58_tutr	0.00366	0.1059651255
PGLYRP2_exon	0.00366	0.105508359
TGM5_tss200	0.00366	0.105306527
THAP4_futr	0.00366	0.1043057495
PRAF2_body	0.00366	0.103975437
USP35_futr	0.00366	0.10381907
C6orf136_tss1500	0.00366	0.1017415725
KCNK16_tss200	0.00366	0.1017283535
CPA1_tss200	0.00366	0.10098441
DEFB135_tss200	0.00366	0.100480109
PHGR1_futr	0.00784	0.239566504
GPRC5B_tutr	0.00784	0.2318295505
MIR1178_body	0.00784	0.22190397
AHR_body	0.00784	0.190582772
ZNF423_tutr	0.00784	0.1876136325
FAM101A_tss200	0.00784	0.1871849575
SERPINA11_tss200	0.00784	0.1750904
EGR1_tutr	0.00784	0.156865124
BACE1_body	0.00784	0.156665955
LOC150622_tss1500	0.00784	0.1557717355
RNF186_tss200	0.00784	0.15084713
ITGA6_body	0.00784	0.1493416115
C9orf152_tss200	0.00784	0.1425952795
MCCC2_tutr	0.00784	0.1404967605
ELN_exon	0.00784	0.13453273
C21orf71_body	0.00784	0.130767135
CUL7_tss1500	0.00784	0.1261542145
MIR324_tss200	0.00784	0.122465773
C19orf77_exon	0.00784	0.120974182
C11orf52_futr	0.00784	0.1207002945
PNMAL2_tss200	0.00784	0.1190371875
ATXN3L_futr	0.00784	0.117309496
C4orf6_tss200	0.00784	0.1152614825
POU2AF1_tutr	0.00784	0.1148229865
SFRS2B_tss1500	0.00784	0.113763991
TMPRSS13_tss200	0.00784	0.111970075
TM2D3_tutr	0.00784	0.106363949
COX4I2_tss200	0.00784	0.1051527495
RHOC_tss1500	0.00784	0.101933531
GLRB_tss1500	0.00784	0.1014796335
PRRT1_futr	0.00946	0.254005193
FAM83E_tss200	0.00946	0.222341246
ZBTB10_body	0.00946	0.2017295075
ADCY8_body	0.00946	0.1949990485
ATOH8_tss1500	0.00946	0.1882048765
BTBD10_body	0.00946	0.187737888
LMOD1_exon	0.00946	0.179796666
PDZK1_futr	0.00946	0.177457046
KIAA1737_body	0.00946	0.1723992275
KCTD14_tss200	0.00946	0.166817864
BEND6_body	0.00946	0.1659172605
GRIP1_futr	0.00946	0.1644257675
TMEM26_tutr	0.00946	0.163686309
HEXA_body	0.00946	0.162363006
PGR_tutr	0.00946	0.154146114
SESN3_body	0.00946	0.1531398525
FKBP1A_tutr	0.00946	0.152127196
TMEM25_body	0.00946	0.147134237
DAXX_body	0.00946	0.1465846875
PLOD1_tutr	0.00946	0.1438835585
SPEN_tutr	0.00946	0.1388052075
CHRM5_body	0.00946	0.1379980325
TFF3_body	0.00946	0.1373656345
TRAF5_tss1500	0.00946	0.136933152
ICAM2_body	0.00946	0.135790213
ANKK1_tss1500	0.00946	0.1341716815
ARSJ_tutr	0.00946	0.1333030865
ZNF460_tutr	0.00946	0.1319227165
HOXA3_body	0.00946	0.130978706
SLC6A9_tutr	0.00946	0.130290071
DLEU7_futr	0.00946	0.127208845
HPGDS_tutr	0.00946	0.126138852
MSL3_tutr	0.00946	0.1237398405
CPA2_body	0.00946	0.121266687
CARS_tutr	0.00946	0.12054693
C21orf130_tss200	0.00946	0.1202179205
MIR30A_tss200	0.00946	0.120140027
TELO2_tutr	0.00946	0.116063672
P4HA3_body	0.00946	0.1152445485
DENND5A_tutr	0.00946	0.1152080935
FAM198B_body	0.00946	0.1150505985
GUCY1B2_tss200	0.00946	0.1148902455
MMP20_body	0.00946	0.113763594
ZNF776_body	0.00946	0.1106641155
DLEU7_exon	0.00946	0.108596957
FAM166B_exon	0.00946	0.1085805545
LPAR3_body	0.00946	0.1070413525
LMAN2_body	0.00946	0.10494644
PGPEP1_tutr	0.00946	0.104870738
VPS18_tss1500	0.00946	0.104678507
PAM_exon	0.00946	0.1035208805
APOBEC4_tss1500	0.00946	0.10305965
NCAPG_body	0.00946	0.1030382485
HYALP1_body	0.00946	0.1025609475
KRT5_exon	0.00946	0.1011926365
PLG_futr	0.00946	0.1009117775
STAP2_tss1500	0.00946	0.100044022
